# Supplementary material for: The Path to Exhaustion: Time-Variability Properties of Coordinative Variables during Continuous Exercise
Source: Front Physiol. 2016 Feb 15;7:37. doi: 10.3389/fphys.2016.00037 (PMC4753307; doi:10.3389/fphys.2016.00037)
Supplement: Supplementary file 1 [file DataSheet1.XLSX]

## Sheet: Hoja1
1	90.54	86.715	90.765	88.98	90.195	89.435	89.8	90.87	88.475	87.84	88.88	90.64	89.805	91.2	91.3	90.725	90.825	90.441	90.115	91.35	88.385	91.54	89.72	90.82	91.355	91.89	88.535	90.955	88.535	90.05	90.725	88.535	90.5	89.97	90.75	90.84	90.035	90.55	90.82	91.095	90.97	90.095
2	90.45	86.715	90.63	88.35	90.06	89.705	89.8	90.735	88.475	87.21	89.645	90.91	89.805	90.705	91.075	90.725	90.195	90.171	90.205	91.35	88.88	91.45	89.45	90.91	91.265	92.52	88.535	91.225	88.535	89.555	90.725	88.535	90.41	89.97	90.75	90.975	90.575	90.91	91.225	91.455	90.835	90.095
3	90.81	86.94	91.26	88.89	90.33	89.93	89.935	91.005	88.475	87.21	89.645	91.675	89.805	90.705	91.075	90.725	90.06	90.036	90.115	91.35	89.375	91.54	89.72	91.54	91.355	92.52	88.535	90.955	88.535	89.555	90.725	88.535	90.5	89.97	90.615	90.975	90.575	90.91	91.225	91.59	90.7	90.095
4	90.45	87.345	91.26	88.755	90.06	89.93	89.935	90.735	88.475	87.21	90.41	91.765	89.58	90.705	90.805	90.23	89.7	89.811	90.34	91.98	89.375	91.675	89.72	91.945	91.625	92.52	88.4	91.315	88.4	89.42	90.995	88.4	90.41	89.97	90.615	90.84	90.665	90.91	91.585	91.59	90.835	89.96
5	90.45	87.705	91.26	88.485	89.97	90.065	89.935	90.735	88.745	87.21	90.77	92.44	89.805	90.705	90.805	90.23	89.7	89.946	90.34	91.98	90.005	91.81	89.99	92.575	91.355	92.52	88.4	91.315	88.4	89.555	90.995	88.4	90.41	89.97	90.75	90.84	91.295	91.45	91.45	91.59	90.835	89.825
6	90.81	86.94	91.26	88.35	90.06	90.335	89.305	90.6	88.745	87.21	91.175	92.44	89.58	90.705	90.04	90.23	89.7	89.406	90.34	92.25	90.14	91.81	89.855	92.575	91.76	92.52	88.4	91.315	88.4	89.555	91.265	88.4	90.5	89.835	90.75	90.75	91.43	91.675	91.315	91.59	90.97	90.095
7	90.945	87.345	90.9	88.35	89.7	90.56	89.665	90.6	89.105	87.975	91.4	93.16	89.58	90.705	90.04	90.23	89.34	89.676	90.475	91.98	90.275	92.08	89.72	93.475	91.76	92.61	88.535	91.315	88.535	89.42	91.13	88.535	90.77	89.97	90.75	90.615	91.7	92.305	91.225	91.59	90.97	89.735
8	90.45	87.345	91.26	88.35	89.97	90.56	89.305	90.6	89.24	87.975	91.805	93.79	89.805	90.705	90.04	90.23	89.43	89.811	90.475	91.98	90.77	92.08	89.45	93.475	91.76	92.52	88.535	91.225	88.535	89.42	91.265	88.535	90.5	89.835	90.75	90.84	92.465	92.44	91.09	91.455	90.97	90.095
9	90.45	87.345	91.26	88.35	89.7	90.965	89.17	89.835	89.465	88.605	91.67	94.195	89.805	90.705	90.04	90.23	89.7	90.036	90.475	92.25	91.175	92.8	89.45	93.565	91.76	92.52	88.535	91.315	88.535	89.42	91.355	88.535	90.77	89.835	90.885	90.84	93.05	92.44	90.955	91.455	90.97	89.96
10	90.45	86.94	90.63	88.35	89.7	91.19	89.035	89.835	90.095	88.605	92.03	94.825	89.805	90.705	89.95	90.23	90.06	90.036	90.475	92.25	91.175	92.8	89.225	92.575	91.76	92.52	89.3	91.315	89.3	89.555	91.355	89.3	90.41	89.97	90.75	90.84	93.32	93.43	90.82	91.185	90.97	90.455
11	90.54	87.345	90.63	88.35	89.7	91.055	89.17	89.745	90.59	88.695	92.435	95.05	89.805	91.2	90.04	90.23	90.195	90.036	90.475	91.98	91.895	93.565	88.82	91.54	91.76	92.52	89.3	91.315	89.3	89.555	91.49	89.3	90.77	89.97	90.885	90.84	93.815	94.06	90.685	90.96	90.97	90.095
12	90.45	86.805	90.63	88.35	89.7	91.325	89.17	89.745	90.59	88.83	92.66	95.185	89.805	91.2	90.04	90.23	89.835	90.441	90.475	91.98	92.3	93.565	88.955	91.54	91.355	92.52	89.3	91.225	89.3	89.555	91.13	89.3	90.77	89.97	90.75	90.75	94.58	94.195	90.19	90.825	91.465	90.23
13	90.45	86.805	90.63	88.26	89.43	91.325	89.305	89.745	90.995	89.235	92.66	95.68	90.21	91.56	90.04	90.23	90.465	90.441	90.475	91.98	92.66	93.835	88.82	91.54	91.355	91.89	89.3	91.315	89.3	89.78	91.355	89.3	90.905	89.07	90.75	90.75	95.345	94.6	90.595	90.555	91.465	90.23
14	90.045	86.805	90.63	88.26	89.34	91.46	89.665	89.835	91.76	89.235	92.66	96.085	90.21	92.1	90.04	90.23	90.6	90.666	90.475	91.35	93.02	93.835	88.595	91.18	91.355	92.52	89.3	91.225	89.3	89.78	91.49	89.3	91.04	89.97	90.75	90.75	95.705	94.96	90.19	90.195	91.96	90.455
15	90.315	86.58	90.63	88.26	89.205	91.685	89.665	89.835	91.985	89.595	92.93	96.085	90.21	92.1	90.04	90.23	90.195	90.441	90.205	91.35	93.155	93.835	88.595	91.315	91.355	91.89	89.3	91.315	89.3	89.915	91.265	89.3	90.905	89.97	90.75	90.84	96.335	95.59	90.1	90.465	91.96	90.455
16	90.45	86.715	90.63	88.26	88.935	91.46	89.935	89.835	92.12	89.73	92.93	96.445	89.805	92.19	90.445	90.725	90.465	90.441	90.475	91.35	93.29	93.835	88.46	91.45	91.355	91.89	89.3	91.315	89.3	90.05	91.355	89.3	91.265	89.97	90.615	90.615	96.965	95.59	89.83	90.195	91.96	90.455
17	90.315	86.58	90.495	88.35	88.935	91.685	89.935	90.24	92.48	89.73	92.93	96.31	89.805	92.19	90.67	90.725	90.195	90.036	90.475	91.35	93.425	94.33	88.595	91.54	91.76	91.89	89.3	91.315	89.3	90.32	91.13	89.3	91.535	89.97	90.75	90.345	97.325	95.725	90.1	90.195	91.96	90.455
18	90.81	86.58	90.27	88.35	88.8	91.82	90.43	90.6	92.48	90.36	92.93	96.445	89.805	92.19	90.805	91.49	90.195	89.811	90.475	91.35	93.425	94.33	88.595	91.945	91.355	91.89	89.3	91.315	89.3	90.41	91.49	89.3	91.4	89.97	90.615	90.345	97.46	95.59	89.83	90.195	91.825	90.455
19	90.54	86.175	90.495	88.35	88.71	91.82	90.43	90.24	92.975	90.36	92.66	96.445	90.21	92.19	90.67	91.49	90.06	89.811	90.475	91.26	93.56	94.33	88.595	91.675	91.355	91.89	89.3	91.315	89.3	90.32	91.49	89.3	91.265	89.7	90.255	90.615	97.865	95.59	89.965	90.195	91.96	90.455
20	90.45	85.545	90.495	88.35	88.71	92.315	90.655	90.6	92.975	90.495	92.93	96.715	89.58	92.19	90.805	91.895	89.835	89.811	90.475	91.35	93.425	94.33	88.955	92.305	91.265	92.52	89.3	90.955	89.3	90.32	91.265	89.3	90.905	89.565	90.75	90.75	97.955	94.96	89.965	90.195	92.365	90.455
21	90.81	85.95	90.495	88.35	88.8	92.315	90.655	90.6	93.11	90.495	92.66	96.715	89.805	92.19	90.94	92.03	90.195	89.811	90.475	91.35	93.29	94.33	88.73	92.17	90.995	91.89	89.165	91.315	89.165	90.32	91.355	89.165	91.13	89.835	90.75	90.48	98.585	95.59	89.83	90.465	92.365	90.455
22	90.945	85.95	90.27	88.35	88.17	92.315	91.06	90.735	92.975	90.36	93.155	97.21	89.58	92.1	90.805	92.12	90.06	89.811	90.475	91.26	93.29	93.835	88.82	91.945	91.355	91.89	89.03	91.225	89.03	90.32	91.49	89.03	90.905	89.43	90.255	90.615	98.585	94.96	90.19	90.555	92.455	90.455
23	90.945	85.815	90.495	88.485	88.44	92.315	91.195	90.735	92.48	90.495	93.065	96.94	89.58	92.1	90.805	92.12	90.195	90.036	90.475	91.26	93.29	94.33	88.595	91.54	91.355	91.89	89.165	91.315	89.165	90.05	91.49	89.165	90.905	89.07	90.75	90.75	98.855	94.96	90.595	90.555	92.455	90.455
24	91.17	85.95	90.63	88.485	88.17	92.315	91.195	90.87	92.48	90.36	93.425	97.345	89.58	91.83	90.58	92.255	90.465	90.036	90.61	90.99	93.29	94.33	88.82	91.54	91.355	91.89	88.535	90.955	88.535	90.05	91.265	88.535	90.77	89.07	90.255	90.615	98.99	94.96	90.19	90.555	92.455	90.59
25	90.945	85.545	90.495	88.35	88.08	92.585	91.06	90.735	92.48	89.73	93.425	97.615	89.805	91.695	90.58	92.03	90.825	90.036	90.61	91.26	92.66	93.835	88.46	91.54	91.355	91.89	89.165	90.955	89.165	90.05	91.355	89.165	90.905	89.07	90.255	90.75	99.215	94.96	90.19	90.555	92.455	90.59
26	91.17	85.95	90.495	88.485	88.17	92.315	91.42	90.87	92.48	89.73	93.425	98.11	89.58	91.56	90.67	92.12	90.825	90.441	90.61	91.35	92.66	93.835	88.46	91.54	91.265	92.52	88.535	90.955	88.535	89.915	91.49	88.535	90.905	89.97	90.75	90.75	98.855	94.96	90.685	90.825	92.455	90.455
27	90.945	85.815	90.27	88.485	88.08	92.72	91.285	90.6	92.255	89.595	93.785	98.11	89.805	91.695	90.58	92.255	90.825	90.801	90.97	91.35	92.66	93.835	88.1	91.045	91.355	91.89	89.03	90.955	89.03	89.915	91.49	89.03	90.905	89.835	90.615	90.975	98.99	94.96	90.595	90.825	92.455	90.59
28	91.17	85.05	90.135	88.35	88.08	92.945	91.285	90.6	92.12	89.73	93.785	98.47	89.58	91.56	90.04	92.12	90.96	91.071	90.61	91.35	92.66	93.835	87.965	90.82	91.355	91.89	89.03	90.955	89.03	89.915	91.49	89.03	90.905	89.07	90.75	90.84	99.125	94.825	90.82	90.825	92.59	90.59
29	91.17	85.815	90.27	88.26	88.575	92.585	90.925	90.375	92.12	89.595	93.92	98.47	89.58	91.56	90.04	92.12	90.96	91.071	90.745	91.35	92.525	93.835	87.965	91.045	91.355	92.52	89.03	90.595	89.03	89.69	91.355	89.03	90.905	89.835	91.02	90.84	98.99	94.96	90.955	90.825	92.59	90.455
30	91.17	85.815	90.135	88.35	88.305	92.72	90.79	90.375	91.76	89.235	94.19	98.875	89.805	91.2	90.58	92.12	90.96	91.431	90.745	91.26	92.525	93.835	87.965	91.045	91.355	92.52	89.03	90.595	89.03	89.69	91.265	89.03	90.77	89.97	90.75	90.84	98.855	94.825	91.09	90.555	92.995	90.59
31	91.17	85.185	90.135	88.755	88.575	92.72	90.43	90.24	91.355	89.235	94.19	98.875	89.805	91.2	90.58	91.895	90.96	91.296	90.97	91.35	92.525	93.835	87.695	90.82	91.355	92.52	89.165	91.225	89.165	89.69	91.49	89.165	90.5	89.07	90.615	90.975	99.35	94.96	90.955	90.825	92.59	90.725
32	91.44	85.05	90.135	88.35	88.44	92.72	90.655	89.835	90.995	88.965	94.19	98.875	89.805	91.83	90.58	91.76	91.32	91.836	90.745	91.26	92.66	93.835	87.695	90.55	91.355	92.52	89.3	90.595	89.3	89.915	91.625	89.3	90.5	89.07	90.615	90.75	99.35	95.59	90.82	91.095	92.725	90.725
33	91.17	85.05	90.495	88.755	88.44	92.72	90.43	90.24	91.355	88.965	94.685	98.875	90.075	91.83	90.04	92.03	91.32	91.926	90.745	91.26	92.525	93.835	87.695	90.55	91.355	92.52	89.3	90.595	89.3	90.32	91.355	89.3	91.04	89.07	90.75	90.84	99.485	95.59	90.19	91.455	92.725	90.725
34	91.575	85.545	90.63	88.89	88.17	92.72	90.43	89.835	90.995	89.235	95.045	98.965	90.21	91.83	90.67	91.76	90.96	92.196	90.61	91.26	92.435	93.835	87.695	90.28	91.355	91.89	89.3	90.82	89.3	89.78	91.49	89.3	91.13	89.07	90.75	90.84	99.485	95.59	90.19	91.455	92.995	90.725
35	91.17	85.185	90.63	88.35	88.17	92.72	90.295	90.105	90.995	89.37	95.315	99.595	90.3	91.83	90.58	92.03	91.32	91.836	90.475	91.26	92.66	93.835	87.695	90.28	91.355	91.89	89.57	90.82	89.57	90.05	91.76	89.57	91.4	89.07	91.02	90.75	99.485	95.59	90.19	91.455	92.995	90.86
36	91.17	85.455	90.495	88.35	88.17	92.585	90.43	89.835	90.995	88.965	95.54	99.505	90.21	91.965	90.67	92.03	90.96	92.196	90.475	91.35	92.435	93.835	87.695	90.055	91.265	92.52	89.57	90.955	89.57	90.32	91.355	89.57	91.265	89.07	90.615	90.75	99.845	96.085	90.19	91.455	93.355	90.86
37	91.665	85.815	90.27	88.89	88.17	92.945	90.565	90.24	90.86	88.965	95.675	99.73	90.57	92.1	90.31	92.12	90.96	92.061	90.475	90.99	92.525	93.835	87.695	90.28	90.995	92.52	89.57	90.955	89.57	90.32	91.49	89.57	91.13	89.07	90.75	90.615	100.745	96.085	90.1	91.455	92.995	90.725
38	91.44	85.815	90.27	88.485	88.17	92.72	90.43	90.375	90.995	89.37	96.08	99.73	90.57	92.19	90.805	92.255	90.96	92.196	90.475	90.99	92.66	93.835	87.695	90.28	91.265	92.52	89.795	90.955	89.795	90.32	91.49	89.795	90.905	89.07	90.75	90.75	101.51	96.355	89.965	91.455	93.49	90.725
39	91.665	85.95	90.27	88.35	88.17	92.585	90.43	90.375	91.355	89.595	95.945	99.73	90.3	92.19	90.67	92.39	90.96	92.196	90.475	91.26	92.66	93.835	87.695	90.28	91.355	91.89	89.795	90.955	89.795	90.05	91.49	89.795	90.905	89.565	90.255	90.615	102.005	96.49	89.47	91.455	93.49	90.86
40	91.665	85.95	90.63	88.485	88.17	92.72	90.655	90.6	90.995	89.595	95.675	100	90.57	92.19	90.805	92.525	90.96	92.196	90.34	91.26	92.66	93.835	88.1	90.28	91.13	92.52	89.795	90.955	89.795	90.32	91.49	89.795	90.905	89.07	90.255	90.75	102.14	96.49	89.335	91.455	93.49	90.725
41	91.665	85.95	90.63	88.755	88.08	92.72	90.43	90.6	91.355	89.595	95.54	100	90.21	92.19	90.805	92.255	91.32	92.196	90.475	91.35	92.525	93.835	87.965	90.28	91.265	92.52	90.425	90.82	90.425	90.32	91.355	90.425	90.77	89.07	90.75	90.75	102.635	96.85	89.47	91.455	93.355	90.86
42	92.07	86.085	90.135	88.89	88.17	92.585	90.43	90.735	90.995	89.595	95.675	99.73	90.435	92.19	90.805	92.39	91.455	92.556	90.475	91.26	92.525	93.835	88.235	90.685	91.355	91.89	90.425	91.225	90.425	90.41	91.76	90.425	90.905	88.71	90.255	90.615	102.995	96.49	89.47	91.455	93.355	90.86
43	92.205	86.58	90.27	88.35	88.44	92.585	90.16	90.6	90.995	89.595	95.81	99.865	90.21	92.19	91.075	92.525	91.32	92.556	90.475	91.35	92.66	94.33	88.595	90.28	91.355	92.52	90.425	90.955	90.425	90.41	91.49	90.425	90.905	88.71	90.615	90.75	103.76	96.85	89.47	91.59	92.995	90.725
44	92.07	86.175	90.135	88.35	88.575	92.72	90.295	90.6	91.355	89.73	95.945	99.865	90.21	92.19	90.805	92.66	91.59	92.556	90.475	91.35	92.66	93.835	88.595	90.28	91.13	91.89	90.425	90.82	90.425	90.68	91.625	90.425	90.5	88.71	90.255	90.21	104.255	96.985	89.47	91.59	93.355	90.725
45	92.205	85.95	90.135	88.35	88.17	92.945	89.935	90.735	91.355	89.73	96.08	98.965	89.805	92.1	90.94	92.525	91.455	92.556	90.61	91.98	92.66	93.835	88.235	90.685	90.995	92.52	90.695	90.595	90.695	90.41	91.625	90.695	90.905	88.575	90.615	90.615	104.39	96.985	89.47	92.085	93.49	90.725
46	92.295	86.175	90.135	88.35	88.71	92.945	89.8	90.735	91.355	89.73	95.81	99.595	89.805	92.19	91.3	92.525	91.455	92.556	90.61	91.98	92.435	93.835	88.46	90.55	90.5	91.89	90.83	90.595	90.83	90.41	91.76	90.83	90.905	88.71	90.255	90.21	104.525	97.255	89.47	92.22	93.355	91.22
47	92.205	86.58	90.495	88.485	88.575	93.08	89.8	90.6	91.355	89.73	96.08	99.73	89.805	92.1	90.94	92.75	91.455	92.556	90.475	91.98	92.525	93.835	88.46	90.28	91.13	92.52	90.83	90.82	90.83	90.41	91.49	90.83	90.905	88.575	90.615	90.345	104.525	97.615	89.83	92.355	93.355	90.86
48	92.205	86.175	90.135	88.485	88.8	93.08	89.8	90.735	91.625	89.73	96.17	99.73	89.805	92.1	90.94	93.02	91.725	92.556	90.61	91.98	92.66	93.835	88.595	90.28	91.355	91.89	90.83	90.46	90.83	90.68	91.895	90.83	90.905	88.44	90.255	90.345	105.515	97.75	89.695	92.355	93.49	91.22
49	92.205	86.175	90.135	88.35	88.8	93.08	89.8	90.735	91.355	89.73	96.08	99.73	90.21	92.19	91.075	93.02	91.725	92.556	90.475	91.98	92.525	93.835	88.595	90.28	90.995	91.89	90.83	90.595	90.83	90.68	91.985	90.83	91.4	88.17	90.255	90.12	106.01	97.975	90.19	92.85	93.49	91.085
50	92.205	85.95	90.135	88.755	88.935	93.08	89.305	90.735	90.995	89.37	96.44	99.37	90.075	92.19	91.075	92.75	91.725	92.556	90.61	91.98	92.435	93.835	88.73	90.55	90.995	91.89	90.83	90.46	90.83	90.41	91.985	90.83	91.13	88.17	90.255	90.12	106.64	98.11	90.19	93.075	93.49	91.22
51	92.205	85.95	90.135	88.485	89.34	93.08	89.305	90.735	90.995	89.73	96.44	99.73	90.3	92.325	90.94	92.75	91.725	92.556	90.61	91.98	92.525	93.835	88.595	90.55	90.635	91.89	90.83	90.19	90.83	90.41	91.985	90.83	91.13	88.17	90.615	90.21	106.91	98.245	90.19	93.075	93.355	90.86
52	92.205	85.95	90.27	88.35	89.34	93.08	89.305	90.735	90.995	89.595	96.575	99.595	90.3	92.325	91.3	92.75	91.725	92.556	90.475	91.98	92.3	93.835	88.235	90.28	90.86	91.89	90.965	90.055	90.965	90.41	91.895	90.965	91.4	87.81	90.255	90.345	107.405	98.515	90.19	93.705	93.49	91.355
53	92.205	86.175	90.135	88.35	89.34	93.08	89.305	90.735	90.995	89.595	96.935	99.73	90.435	92.46	90.94	93.02	91.725	92.691	90.61	91.98	92.3	93.835	88.595	90.28	90.635	91.89	90.965	90.46	90.965	90.545	91.76	90.965	91.4	87.675	90.255	90.21	107.54	98.875	90.595	93.075	93.49	91.355
54	92.205	85.95	90.135	88.89	89.565	93.08	89.17	91.005	90.995	89.37	96.71	99.595	90.435	92.73	91.075	93.02	91.725	92.961	90.475	91.98	92.435	93.835	88.73	90.28	90.995	91.89	90.83	90.46	90.83	90.41	91.76	90.83	91.625	87.81	90.255	90.21	108.53	98.74	90.685	93.705	93.625	91.355
55	92.07	86.175	90.495	88.89	89.7	93.08	89.305	90.87	90.995	89.73	96.935	99.865	90.57	92.955	91.3	93.02	91.725	92.556	90.475	91.98	92.525	93.835	88.595	90.19	91.265	91.89	91.325	90.19	91.325	90.41	91.76	91.325	92.165	87.81	90.255	90.21	108.53	98.74	90.82	93.84	93.355	91.355
56	92.205	85.95	90.63	88.755	89.43	93.08	89.305	91.005	90.86	89.73	96.935	99.865	90.57	92.955	91.3	92.75	91.725	92.961	90.475	91.98	92.66	93.835	88.235	89.785	90.635	91.89	90.965	90.19	90.965	90.41	91.625	90.965	92.39	87.45	90.255	90.21	108.89	98.245	91.09	93.975	93.355	91.22
57	92.205	86.58	90.495	88.35	89.7	93.08	89.305	91.005	90.59	89.37	97.34	99.73	90.84	93.09	91.435	93.02	91.725	92.556	90.475	91.35	92.66	93.835	88.235	90.055	90.635	91.89	90.83	90.19	90.83	90.32	91.49	90.83	92.255	87.45	90.255	90.21	109.295	98.74	90.955	93.84	93.715	91.355
58	92.205	86.58	90.63	88.89	89.7	92.945	89.035	91.005	90.59	89.595	97.43	99.73	90.84	93.225	91.435	93.02	91.725	93.096	90.475	91.98	92.66	93.835	88.46	90.28	90.635	91.89	90.965	90.055	90.965	90.41	91.49	90.965	92.39	87.81	90.615	90.345	109.295	99.01	90.955	93.84	93.625	91.49
59	91.665	86.175	90.63	88.89	89.97	92.72	89.305	91.005	90.23	89.73	97.43	100	90.84	93.09	91.57	92.75	91.725	93.321	90.205	91.98	92.435	93.835	88.595	90.055	90.995	91.89	91.055	90.46	91.055	90.32	91.76	91.055	93.02	87.045	90.75	90.21	110.06	98.875	91.225	94.11	93.625	91.355
60	92.205	85.95	90.495	88.755	89.7	92.72	89.305	91.005	90.23	89.37	97.34	99.865	90.57	93.09	91.435	93.02	91.95	93.321	90.475	91.35	92.435	93.835	88.46	90.28	91.355	91.89	90.965	90.055	90.965	90.32	91.49	90.965	93.155	87.045	90.75	90.21	110.06	98.74	91.09	93.975	93.49	91.355
61	92.295	86.58	90.765	88.755	90.06	92.72	89.305	91.005	90.23	89.37	97.34	99.865	90.435	92.73	91.57	93.02	91.95	93.456	90.34	91.35	92.66	93.835	88.1	90.055	90.995	92.52	90.965	90.46	90.965	90.32	91.76	90.965	93.155	87.045	90.255	90.21	110.42	98.875	91.09	93.975	93.625	91.355
62	92.07	86.58	90.63	88.485	90.06	92.945	89.305	91.005	90.23	89.73	97.43	99.73	90.57	92.955	91.57	93.02	91.725	93.321	90.205	91.98	92.525	93.835	88.235	90.19	90.995	92.52	90.965	90.595	90.965	90.41	91.49	90.965	93.02	87.045	90.255	90.21	110.42	99.01	91.225	94.11	93.715	91.355
63	91.8	86.175	90.63	88.35	90.06	92.72	89.305	91.005	90.23	89.37	97.205	99.73	90.57	92.955	91.57	93.02	91.95	93.321	90.205	91.35	92.525	93.835	88.73	90.055	90.995	92.52	90.83	90.46	90.83	90.32	91.895	90.83	93.02	87.045	90.255	90.345	109.52	98.875	91.585	94.11	93.49	91.355
64	92.07	86.175	90.63	88.89	90.06	92.72	89.305	91.365	90.095	89.595	97.43	99.73	90.21	92.325	91.57	93.02	91.725	93.096	90.205	91.35	92.435	93.835	88.595	90.055	91.265	92.52	90.83	90.595	90.83	90.32	91.895	90.83	92.795	87.045	90.12	90.21	109.925	98.875	91.72	94.38	93.715	90.86
65	92.07	86.31	90.63	88.89	90.195	92.585	89.305	91.005	90.095	89.595	97.43	99.73	90.075	92.46	91.93	93.02	91.95	93.591	90.205	91.35	92.66	93.835	88.1	90.19	91.355	91.89	90.965	90.46	90.965	90.32	91.76	90.965	93.02	87.045	90.12	90.21	110.06	99.01	91.585	94.38	93.625	91.22
66	91.935	86.58	90.63	88.89	90.06	92.585	89.305	91.005	90.23	89.37	97.34	99.73	90.21	92.73	91.84	93.02	92.22	93.096	90.205	91.35	92.66	93.835	88.595	89.785	91.265	92.52	90.83	90.595	90.83	90.32	91.76	90.83	92.66	86.91	90.12	90.345	110.06	98.875	91.72	95.1	93.49	91.355
67	91.665	85.545	91.26	88.755	90.195	92.585	89.305	91.005	90.095	89.235	97.43	99.595	90.21	92.73	92.2	93.02	92.49	93.186	90.205	91.35	92.66	93.835	88.1	89.785	90.995	91.89	90.83	90.595	90.83	90.32	91.76	90.83	92.39	86.82	90.12	90.21	109.52	99.37	92.08	95.235	93.625	91.355
68	91.665	85.95	90.765	88.89	90.06	92.585	89.665	91.005	90.23	89.595	97.43	99.73	90.21	92.82	91.93	93.02	92.22	93.456	90.205	91.35	92.525	93.835	88.1	89.785	91.355	91.89	90.83	90.595	90.83	90.32	91.895	90.83	92.255	86.28	90.12	90.21	109.52	99.01	91.945	95.235	93.49	91.355
69	91.935	86.58	91.26	88.89	90.06	92.585	89.665	91.005	90.095	89.235	97.7	100	90.3	92.82	92.2	93.02	92.22	93.186	89.98	91.35	92.435	93.835	88.46	89.785	91.265	91.89	90.695	90.685	90.695	90.05	91.49	90.695	91.535	86.28	90.12	90.21	109.52	99.64	91.945	95.235	93.49	91.085
70	91.935	85.95	91.26	88.89	90.195	92.945	89.305	91.005	89.96	89.235	97.43	99.73	90.435	92.955	92.2	93.155	92.49	93.186	90.205	91.35	92.435	93.835	88.1	89.785	91.265	92.52	90.83	90.685	90.83	90.41	91.355	90.83	91.265	86.19	90.12	90.12	109.52	99.28	92.35	95.235	93.49	91.22
71	91.665	85.95	91.26	89.115	90.06	92.72	89.665	91.005	90.095	89.37	97.43	100	90.57	93.09	92.2	93.02	92.22	93.321	90.205	91.98	92.3	93.835	87.965	89.785	90.995	92.52	90.695	90.955	90.695	90.32	91.49	90.695	90.905	85.515	90.12	89.715	109.655	99.775	92.575	95.235	93.715	91.085
72	91.665	85.95	91.26	89.25	90.06	92.945	89.8	91.005	90.095	89.235	97.43	100	90.57	92.955	92.2	93.02	92.715	93.591	90.205	91.35	92.3	93.835	88.235	89.785	91.265	92.52	90.695	90.955	90.695	90.32	91.49	90.695	90.77	85.29	90.12	90.21	109.52	99.775	92.35	95.235	93.49	91.085
73	91.665	86.175	91.26	89.25	90.06	92.72	89.935	91.23	89.96	89.235	97.97	100	90.435	93.09	92.2	93.02	92.49	93.096	90.475	91.35	92.435	93.835	88.1	89.29	91.355	91.89	90.83	90.955	90.83	90.32	91.49	90.83	90.41	85.29	90.12	90.12	109.52	100	92.575	95.235	93.49	91.22
74	91.935	86.085	91.26	89.385	90.195	92.945	89.8	91.005	90.23	89.595	98.195	100	90.435	93.09	92.2	93.02	92.58	93.456	90.475	91.35	92.3	93.835	88.235	89.785	91.355	91.89	90.83	90.955	90.83	90.32	91.355	90.83	90.14	85.29	90.12	90.21	110.06	100	92.71	95.865	93.49	90.86
75	91.665	85.95	91.26	89.115	90.06	92.945	90.295	91.005	90.23	89.235	98.195	100.495	90.3	93.225	92.2	93.02	92.49	93.456	90.205	91.35	92.525	93.835	88.1	89.29	91.355	91.89	90.965	90.955	90.965	90.41	91.49	90.965	90.77	84.795	90.255	89.715	110.06	100	92.71	95.865	93.49	90.86
76	92.07	86.175	91.26	88.755	90.465	92.72	89.935	91.005	90.23	89.595	98.195	100.495	90.3	93.36	91.84	93.155	92.49	93.096	90.475	91.35	92.525	93.835	88.1	89.29	90.995	91.89	90.83	91.225	90.83	90.05	91.265	90.83	90.905	84.795	90.12	90.21	110.06	100	92.71	95.235	93.49	90.725
77	92.205	86.58	90.63	88.89	90.33	92.72	89.935	91.005	90.23	89.235	98.69	100.765	90.3	93.09	92.2	93.02	92.22	93.321	90.205	91.35	92.3	93.835	88.1	89.29	91.265	91.35	90.695	91.225	90.695	90.32	91.13	90.695	91.4	84.795	90.12	90.12	110.42	100	92.575	95.235	93.49	91.085
78	92.07	86.58	91.26	88.89	90.195	93.08	89.8	91.005	90.23	89.235	98.825	100.495	90.3	92.955	92.2	93.02	92.22	93.321	90.205	91.98	92.525	93.835	88.1	89.785	91.355	91.89	90.83	90.955	90.83	90.32	91.265	90.83	91.265	84.255	90.12	90.21	110.42	100	92.845	95.235	93.85	91.22
79	92.205	85.95	91.395	88.89	90.195	92.72	90.16	90.735	90.23	89.235	98.69	100.855	90.21	92.73	92.2	93.02	92.49	93.456	90.115	91.35	92.3	93.835	88.1	89.29	91.355	91.89	90.83	90.955	90.83	90.32	91.265	90.83	91.4	84.66	90.12	90.12	110.285	100	92.845	95.235	93.49	90.86
80	92.205	86.58	91.26	88.755	90.33	92.72	89.8	90.87	90.095	89.595	98.6	100.495	90.21	92.955	92.2	93.02	92.22	93.591	90.34	91.35	92.3	93.835	88.46	89.29	91.355	91.485	90.83	90.82	90.83	90.41	91.265	90.83	91.625	84.255	90.12	90.345	110.42	100.54	92.575	95.235	93.85	90.725
81	92.205	86.58	91.26	88.89	90.195	92.72	89.935	90.735	89.87	88.965	98.6	100.765	90.435	92.46	92.2	93.02	92.58	93.726	90.205	91.35	92.435	93.835	87.965	89.785	91.355	91.755	90.83	90.955	90.83	90.32	91.265	90.83	91.625	84.255	90.12	90.615	110.78	100.54	92.71	95.865	93.49	90.86
82	92.295	86.58	91.26	89.25	90.465	92.945	89.935	90.87	90.095	89.37	98.6	100.855	89.805	92.46	92.2	93.02	92.22	93.726	89.98	91.26	92.435	93.835	88.1	89.29	91.355	91.755	90.83	90.82	90.83	90.32	91.13	90.83	91.625	84.255	90.255	90.615	110.78	100.54	92.845	95.235	93.85	91.085
83	92.295	86.58	91.395	88.98	90.465	92.72	89.935	90.735	90.095	89.235	98.69	100.765	90.075	92.325	92.2	93.155	92.49	93.456	89.98	90.99	92.165	93.835	88.1	89.29	91.355	91.35	90.695	90.595	90.695	90.41	91.265	90.695	91.76	84.255	90.12	90.615	110.69	100.54	92.98	95.235	93.85	90.725
84	92.295	86.58	90.63	89.115	90.33	92.72	90.43	91.005	89.96	88.965	98.825	100.495	90.21	92.325	92.2	93.02	92.49	93.591	89.98	91.35	92.3	93.835	87.965	89.29	91.355	91.755	90.56	90.685	90.56	90.32	91.355	90.56	91.895	84.255	90.255	90.21	110.78	100.54	92.845	95.865	93.85	90.725
85	92.205	86.175	91.26	89.25	90.195	92.945	90.16	91.005	89.87	88.965	98.6	100.495	90.21	92.325	92.2	93.02	92.49	93.951	90.205	90.99	92.435	93.835	87.965	89.29	92.12	91.755	90.56	90.595	90.56	90.32	91.355	90.56	92.39	84.255	90.12	90.615	110.555	100.54	92.845	95.865	93.715	90.725
86	92.07	86.58	91.26	89.25	90.06	92.72	90.16	90.87	89.87	89.235	98.195	100.855	90.21	92.73	92.2	93.02	92.715	93.816	89.98	91.35	92.66	93.835	87.695	89.29	91.76	91.755	90.695	90.595	90.695	90.41	91.49	90.695	92.165	84.255	90.12	90.48	110.555	100	93.115	95.235	93.715	90.725
87	92.07	86.58	91.395	89.25	90.06	92.72	90.16	90.87	90.23	89.235	98.195	100.495	89.805	92.19	92.2	93.02	92.715	93.726	89.98	90.99	91.895	93.835	88.1	89.29	92.12	91.485	90.695	90.46	90.695	90.32	91.49	90.695	91.535	84.255	90.255	90.48	110.42	100.54	93.115	95.865	93.715	90.725
88	91.935	86.715	91.26	89.385	90.33	92.72	90.295	90.6	89.87	89.235	98.825	100.495	90.21	92.73	92.2	93.02	92.715	93.591	89.845	90.99	92.525	93.835	87.965	89.155	92.255	91.755	90.56	90.46	90.56	90.32	91.625	90.56	91.13	83.895	90.12	90.75	110.42	100.54	93.205	96.27	93.715	90.725
89	92.205	86.58	91.26	89.88	90.195	92.945	90.43	90.87	90.23	88.965	98.195	100.495	90.21	92.325	92.065	93.02	92.58	93.726	89.98	90.99	92.3	93.835	88.1	89.29	92.255	91.89	90.56	90.595	90.56	90.41	91.355	90.56	90.905	84.03	90.12	90.84	110.285	100	93.205	96.27	93.85	90.725
90	92.205	86.58	91.395	89.61	89.97	92.72	90.43	90.87	89.87	88.83	98.465	100.495	90.57	92.955	92.2	93.02	92.22	93.816	89.98	90.99	92.3	93.835	87.965	89.02	92.255	91.89	90.56	90.46	90.56	90.41	91.49	90.56	90.14	83.76	90.255	90.75	110.555	100.54	93.205	96.36	93.85	90.59
91	92.205	86.58	91.395	89.385	90.06	92.945	90.565	90.735	90.095	88.83	98.195	100.495	90.3	92.955	92.56	93.155	92.49	93.816	89.845	90.99	92.3	93.835	87.695	89.29	92.12	91.755	90.695	90.46	90.695	90.41	91.49	90.695	90.14	84.165	90.255	90.75	110.06	100.54	93.205	96.27	93.85	90.725
92	92.205	86.58	91.395	88.98	89.7	92.72	90.79	90.735	89.96	88.695	98.195	100.765	90.21	92.955	92.47	93.155	92.715	93.816	90.115	90.99	91.895	93.835	87.695	89.29	92.525	91.485	90.695	90.595	90.695	90.41	91.265	90.695	90.41	84.03	90.12	90.84	109.925	100	93.205	96.36	93.85	90.725
93	92.43	86.715	91.395	89.115	90.06	93.08	90.655	90.735	89.87	88.83	98.6	100.495	90.3	92.955	91.84	93.02	92.85	93.951	89.98	91.26	92.3	93.835	87.695	89.29	92.75	91.755	90.695	90.46	90.695	90.41	91.49	90.695	90.14	83.265	90.12	90.84	109.655	100	93.475	96.63	93.85	90.59
94	92.205	86.715	91.395	89.52	89.7	93.35	90.565	90.735	90.23	88.965	98.195	100.855	90.3	92.955	92.2	93.92	92.985	94.086	89.98	91.26	92.165	93.835	87.965	89.155	92.615	91.35	90.2	90.46	90.2	90.41	91.265	90.2	90.5	83.265	90.12	90.84	109.925	100	93.205	96.63	93.85	90.725
95	92.295	86.805	91.395	89.52	89.7	93.08	90.925	91.005	89.87	88.83	98.195	100.495	90.3	92.955	92.2	93.155	92.85	93.816	89.98	91.26	91.895	93.835	87.965	89.02	92.525	91.89	90.56	90.595	90.56	90.41	91.355	90.56	90.77	82.995	90.255	90.84	110.06	100.54	93.205	96.36	94.255	90.86
96	92.43	86.805	91.395	89.25	89.43	93.08	90.79	90.87	89.96	88.965	98.195	100.495	90.3	93.09	92.2	93.155	92.85	93.816	90.115	90.99	92.165	93.835	87.695	89.02	92.525	91.755	90.56	90.82	90.56	90.32	91.265	90.56	90.905	83.4	90.12	90.84	109.925	100	93.475	96.765	93.85	90.725
97	92.295	86.805	91.395	89.52	89.565	93.485	90.79	91.005	89.96	88.965	98.195	100.765	90.435	92.955	92.56	93.92	92.985	94.086	89.98	91.26	91.895	93.835	87.695	89.29	92.525	91.35	90.56	90.82	90.56	90.32	91.355	90.56	90.905	83.535	90.12	90.84	109.52	100	93.475	96.495	93.85	90.725
98	92.205	86.805	91.395	89.25	89.565	93.485	91.06	90.87	90.23	88.83	98.465	100.855	90.3	93.225	92.47	93.155	92.715	93.951	89.98	90.99	91.895	93.835	87.695	89.155	92.12	91.35	90.695	90.82	90.695	90.41	91.13	90.695	90.905	84.03	90.12	90.84	109.52	100	93.475	96.27	94.345	90.86
99	92.07	86.805	91.395	88.89	89.7	93.485	91.195	90.87	89.87	88.965	98.6	100.855	90.3	93.09	92.47	93.155	93.12	94.086	90.115	91.26	92.165	93.835	87.695	89.155	92.12	91.755	90.56	90.955	90.56	90.32	91.265	90.56	91.13	84.03	90.255	90.75	109.52	100	93.205	96.27	94.255	90.86
100	92.205	86.805	91.395	89.25	89.565	93.485	91.06	91.005	89.96	88.965	98.6	100.99	90.21	92.955	92.695	93.92	92.985	94.221	89.98	91.35	91.895	93.835	87.695	89.29	92.12	91.89	90.695	90.955	90.695	90.32	90.725	90.695	91.625	84.255	90.255	90.84	109.295	100	93.205	96.27	94.255	90.725
101	91.935	86.94	91.395	89.25	89.565	93.71	91.195	90.87	89.96	88.965	98.465	100.765	90.435	92.955	92.2	93.155	93.12	94.356	89.98	90.99	91.895	93.835	87.965	89.29	92.12	91.125	90.56	90.955	90.56	90.41	90.86	90.56	92.66	84.255	90.255	90.84	109.295	100	92.98	95.865	94.345	90.86
102	92.205	86.94	91.395	89.52	89.7	93.485	91.06	90.735	90.23	88.965	98.6	100.99	90.075	92.955	92.47	93.92	92.985	94.356	89.845	91.26	91.895	93.835	87.965	89.29	92.255	91.35	90.425	91.225	90.425	90.41	90.725	90.425	92.66	84.255	90.12	90.84	109.52	100	92.845	95.235	93.85	90.725
103	92.07	86.94	91.395	89.25	89.43	93.08	91.06	91.005	90.095	88.83	98.6	100.855	90.435	93.225	92.2	93.92	92.985	94.356	89.845	90.99	92.3	93.835	87.695	89.29	92.12	91.35	90.425	90.955	90.425	90.41	91.13	90.425	92.39	84.255	90.255	90.84	109.52	100	92.845	95.235	94.255	90.725
104	92.205	86.805	91.395	89.25	89.43	93.485	91.06	90.735	89.465	88.83	98.6	101.26	90.435	93.09	92.2	93.92	93.12	94.356	89.71	91.35	92.03	93.835	87.695	89.155	92.12	91.35	90.56	90.955	90.56	90.41	91.13	90.56	92.39	84.66	90.12	90.615	109.295	100	92.575	95.235	93.85	90.86
105	92.205	87.21	91.395	89.88	89.7	93.485	91.195	91.005	89.735	88.965	98.6	100.99	90.435	93.45	92.2	93.92	93.21	94.356	89.845	91.35	91.895	93.835	87.965	89.29	91.76	91.35	90.425	90.955	90.425	90.41	91.265	90.425	93.155	84.255	90.12	90.48	109.295	100	92.35	95.235	94.255	90.725
106	92.295	87.21	91.755	89.115	89.7	93.35	91.06	90.735	89.87	88.83	98.465	100.99	90.57	92.955	92.2	93.92	92.985	94.086	89.845	91.26	92.165	93.835	87.695	89.29	92.12	91.125	90.425	91.225	90.425	90.41	91.355	90.425	93.155	84.255	90.12	90.615	109.295	100	92.215	94.38	93.85	90.59
107	92.07	86.715	91.89	89.25	89.7	93.485	91.06	90.735	89.465	88.965	98.465	100.99	90.435	93.09	92.47	93.92	93.12	94.356	89.845	91.26	92.165	93.835	87.965	89.29	92.12	91.485	90.425	91.225	90.425	90.68	91.265	90.425	93.155	84.255	90.12	90.615	109.025	99.775	92.215	94.38	94.255	90.59
108	92.07	86.94	91.395	89.385	89.7	93.845	91.195	90.735	89.33	88.83	98.465	100.99	90.705	93.225	92.2	93.92	93.12	94.356	89.98	91.26	92.165	93.835	87.965	89.29	91.76	91.35	90.695	90.82	90.695	90.41	91.49	90.695	93.02	84.03	90.12	90.345	108.89	100	92.35	94.38	94.255	90.59
109	92.205	87.21	91.755	89.25	89.43	93.845	91.06	90.87	89.33	88.83	98.195	100.99	90.84	93.855	92.2	93.92	92.985	94.446	90.115	90.99	91.895	93.835	87.965	89.29	92.12	91.485	90.425	90.82	90.425	90.32	91.49	90.425	92.66	84.03	89.49	90.12	109.025	100	92.35	95.1	93.85	90.59
110	91.935	86.94	91.89	89.52	89.7	93.845	91.06	90.735	89.33	88.965	98.825	100.99	90.84	93.09	92.2	93.155	92.85	94.356	89.98	91.26	92.03	93.835	88.1	89.29	92.12	91.35	90.335	90.955	90.335	90.41	91.355	90.335	92.255	83.895	89.895	90.21	109.025	100	91.945	94.38	94.255	90.725
111	92.43	86.94	92.025	89.52	89.43	93.71	91.06	90.24	89.33	88.83	98.195	100.765	90.84	93.09	91.84	94.01	93.12	94.356	89.98	91.35	91.895	93.835	88.1	89.29	91.76	91.485	89.795	90.955	89.795	90.41	91.355	89.795	92.03	83.76	90.12	90.21	108.8	99.775	91.945	94.38	94.255	90.725
112	92.43	86.805	91.89	89.88	89.205	93.845	90.925	90.6	89.24	88.83	98.825	100.99	90.57	93.09	92.47	93.92	92.985	94.356	89.845	91.35	91.895	93.565	88.595	89.29	91.76	91.35	90.2	91.225	90.2	90.545	91.355	90.2	91.625	83.535	90.12	90.615	108.035	99.775	91.945	94.38	93.85	90.725
113	92.205	86.94	91.755	89.52	89.43	93.71	91.06	90.6	89.33	88.83	98.69	100.99	90.57	93.225	91.84	94.01	92.985	94.446	89.71	91.35	91.895	93.835	88.1	89.29	91.76	91.755	90.2	90.82	90.2	90.41	91.49	90.2	90.905	83.76	89.895	90.615	107.54	100	92.35	94.38	94.255	90.86
114	92.295	86.94	91.89	89.115	89.43	93.845	90.79	90.6	89.105	88.695	98.6	100.99	90.57	93.36	92.2	93.92	92.85	94.356	89.845	91.35	91.895	93.835	88.1	89.29	91.76	91.35	90.335	90.955	90.335	90.32	91.49	90.335	90.5	83.535	89.49	90.21	108.53	99.64	92.35	94.38	93.985	90.86
115	92.43	86.715	91.395	89.52	89.34	93.845	90.925	90.24	89.24	88.83	98.6	100.99	90.57	93.225	92.2	93.92	93.21	94.446	89.98	91.35	92.165	93.835	88.235	89.29	91.76	91.35	90.2	90.595	90.2	90.41	91.355	90.2	90.41	83.625	89.76	90.615	107.54	99.37	92.575	94.875	94.345	91.355
116	92.43	86.94	91.89	89.61	89.34	93.845	91.06	90.6	88.745	88.83	98.465	100.99	90.57	93.09	92.2	93.92	92.985	94.581	89.98	91.26	92.03	93.835	88.595	89.29	92.255	91.485	90.2	90.955	90.2	90.41	91.265	90.2	90.41	83.535	89.49	90.75	107.405	99.37	92.35	95.235	94.48	91.355
117	92.295	87.345	91.89	89.61	89.43	93.845	91.06	90.375	88.745	88.83	98.6	100.99	90.57	93.225	92.2	93.92	92.85	94.446	89.98	91.35	92.165	93.565	88.595	89.29	91.76	90.99	90.335	90.82	90.335	90.32	91.49	90.335	89.645	82.995	89.49	90.48	107.405	99.37	92.35	95.235	94.48	91.355
118	92.43	87.345	91.89	89.52	89.43	93.845	90.925	90.6	89.105	88.83	98.6	100.99	90.435	92.955	92.2	93.92	92.985	94.446	89.98	91.35	91.895	93.7	88.595	89.29	91.76	91.485	90.2	90.955	90.2	90.41	91.265	90.2	89.24	82.995	89.49	90.75	107.27	98.875	92.35	95.235	94.975	91.625
119	92.835	87.345	91.89	89.385	89.43	94.205	90.925	90.24	88.745	88.83	98.825	101.485	90.3	92.955	92.2	93.92	93.21	94.356	89.98	91.35	92.165	93.835	88.82	89.29	91.76	91.125	90.425	90.82	90.425	90.41	91.355	90.425	89.375	82.995	89.895	90.84	106.64	98.74	92.35	94.38	95.11	91.715
120	92.835	87.345	91.89	89.25	89.34	94.205	91.195	90.735	88.745	88.965	98.6	101.395	90.3	93.09	92.2	94.01	93.21	94.221	89.845	91.35	92.165	93.835	88.595	89.155	91.985	91.35	90.2	90.82	90.2	90.32	91.265	90.2	89.645	82.005	89.895	90.975	106.64	98.74	91.945	94.38	95.11	91.985
121	92.565	87.345	91.395	89.115	89.43	94.34	91.195	90.6	88.745	88.965	98.69	101.26	90.21	93.09	92.2	94.01	93.21	94.356	89.71	91.26	92.3	93.565	88.73	89.155	91.625	91.35	90.2	90.955	90.2	90.32	91.49	90.2	89.645	82.905	89.49	90.975	106.28	98.11	92.08	95.235	95.11	91.85
122	92.43	87.345	91.89	89.52	89.43	93.845	91.06	90.6	88.475	88.83	98.825	100.99	90.21	92.955	92.2	94.01	93.21	94.446	89.845	91.26	92.525	93.565	88.955	89.155	91.355	91.125	90.2	90.955	90.2	90.05	91.355	90.2	89.645	82.5	89.49	90.84	106.64	97.975	92.35	94.875	95.245	91.355
123	92.43	87.705	91.755	89.385	89.205	93.845	91.285	90.6	88.745	88.83	98.96	101.485	90.3	92.73	92.2	94.01	93.12	94.356	89.845	91.26	92.435	93.565	88.82	89.155	91.76	91.35	89.795	90.955	89.795	90.41	91.625	89.795	90.005	82.5	90.12	90.84	105.515	97.615	91.945	94.38	95.11	91.625
124	92.835	87.345	91.755	89.25	89.43	93.845	91.06	90.6	88.475	88.83	98.825	101.485	90.3	92.955	92.2	94.01	93.21	94.446	89.71	91.26	92.525	93.835	88.595	88.93	91.76	91.35	90.065	90.82	90.065	90.41	91.355	90.065	90.14	82.77	89.895	90.75	105.245	97.255	91.72	94.38	94.975	91.355
125	92.43	87.705	91.89	89.25	89.43	93.845	91.06	90.6	88.475	88.965	98.825	101.485	90.435	92.955	92.2	94.01	93.21	94.446	89.71	91.35	92.525	93.835	88.82	89.155	91.76	91.35	90.2	91.225	90.2	90.05	91.265	90.2	90.14	82.5	89.76	90.975	104.885	97.255	91.945	93.975	94.975	91.22
126	92.295	87.705	91.89	89.25	89.565	93.845	91.195	90.24	88.205	88.83	98.825	100.99	90.57	93.09	92.2	94.01	93.12	94.356	89.575	91.35	92.525	93.7	88.235	89.02	91.355	91.35	89.795	90.955	89.795	90.32	91.49	89.795	90.14	82.5	89.49	90.84	104.39	96.85	91.72	93.975	94.48	91.085
127	92.43	87.705	91.395	89.25	89.43	94.205	91.06	90.24	88.475	88.83	98.69	101.26	90.3	93.09	92.47	94.01	93.12	94.086	89.98	91.26	92.66	93.565	88.595	89.155	91.625	91.125	90.065	91.315	90.065	90.41	91.625	90.065	90.14	82.5	90.12	90.84	104.525	96.85	91.585	93.84	94.345	90.725
128	92.43	87.705	91.89	88.89	89.34	93.845	90.925	90.6	88.205	88.83	98.6	100.99	90.435	93.09	92.47	94.01	93.12	94.356	89.98	90.99	92.525	93.7	88.595	89.02	91.76	91.485	90.065	90.955	90.065	90.32	91.49	90.065	90.14	82.5	89.895	90.84	103.76	96.49	91.45	93.84	94.255	90.725
129	92.205	87.705	91.395	89.385	89.43	93.845	90.655	90.6	88.34	88.83	98.825	101.395	90.57	93.225	92.47	94.01	93.12	94.446	89.845	91.26	92.3	93.565	88.955	89.155	91.355	91.485	90.335	91.225	90.335	90.32	91.49	90.335	90.005	82.5	89.895	90.975	103.4	96.085	91.585	93.84	94.255	90.725
130	92.43	86.94	92.025	89.25	89.565	93.845	90.79	90.6	87.98	88.83	98.825	101.26	90.57	93.09	92.47	94.415	93.21	94.086	89.71	91.35	92.525	93.565	88.1	89.29	91.76	91.35	90.425	91.315	90.425	90.32	91.355	90.425	90.14	82.5	89.76	90.84	102.995	95.725	91.225	93.48	94.255	90.59
131	92.43	87.705	91.395	89.385	89.7	93.71	90.655	90.6	87.71	88.83	98.195	100.99	90.435	93.855	92.2	94.01	93.21	94.086	89.575	90.99	92.435	93.835	88.235	89.02	91.76	91.35	90.2	91.315	90.2	90.32	91.265	90.2	89.645	82.5	90.12	90.75	102.635	95.725	91.225	93.48	94.255	90.455
132	92.205	87.345	91.89	89.25	89.43	93.71	90.655	90.24	88.205	88.83	98.825	100.99	90.57	93.45	92.2	94.415	93.21	94.356	89.71	91.35	92.66	93.835	88.235	89.02	91.76	91.35	90.2	91.315	90.2	90.32	91.49	90.2	89.645	82.905	90.12	90.84	102.14	95.725	91.45	93.48	93.85	90.455
133	92.7	87.345	91.395	89.88	89.43	93.485	90.655	90.6	88.205	88.695	98.69	100.99	90.435	93.855	92.56	94.01	93.21	94.446	89.575	90.99	92.435	93.835	88.46	89.155	91.76	91.35	90.065	91.315	90.065	90.32	91.49	90.065	90.005	82.77	90.12	90.84	101.51	95.59	91.45	93.705	93.85	90.455
134	92.835	87.705	91.395	89.115	89.565	93.71	90.79	90.6	88.205	88.83	98.69	100.99	90.57	93.855	92.47	94.01	93.12	94.446	89.575	90.99	92.3	93.835	88.595	89.155	91.76	91.35	89.57	91.315	89.57	90.41	91.49	89.57	90.005	82.905	90.255	91.38	101.375	95.59	91.45	93.48	93.85	90.455
135	92.835	87.705	91.395	89.25	89.7	93.845	90.655	90.6	87.71	88.965	98.96	100.855	90.435	93.855	92.2	94.01	93.21	94.356	89.71	91.26	92.3	93.565	88.235	89.155	91.76	91.35	89.795	91.315	89.795	90.32	91.49	89.795	90.14	82.905	90.12	90.975	101.375	94.96	91.45	93.48	94.255	90.455
136	92.835	87.975	91.395	89.52	89.43	93.845	90.655	90.375	87.71	88.965	98.96	100.855	90.57	93.855	92.2	94.01	93.21	94.356	89.71	90.99	92.3	93.475	88.1	89.155	91.76	91.35	89.795	91.315	89.795	90.41	91.355	89.795	90.14	82.77	90.255	90.975	100.745	94.96	91.09	93.48	94.345	90.455
137	92.835	87.705	91.755	89.52	89.43	93.71	90.655	90.6	87.98	89.235	98.96	100.855	90.435	93.855	92.695	94.01	93.21	94.356	89.71	90.99	91.895	93.565	88.235	88.93	91.76	90.99	90.065	92.08	90.065	90.32	91.265	90.065	90.5	82.995	90.255	90.84	101.105	94.465	91.45	93.48	94.255	90.455
138	92.7	87.975	91.395	89.52	89.565	93.485	90.925	90.375	88.205	89.235	99.185	100.99	90.435	93.99	92.2	94.01	93.21	94.581	89.71	90.99	92.3	93.565	88.1	89.155	91.355	91.125	90.2	92.35	90.2	90.05	91.355	90.2	90.5	83.535	90.12	90.75	101.24	94.825	91.225	93.48	94.255	90.455
139	92.43	87.705	92.025	89.115	89.43	93.845	90.925	90.24	88.475	89.37	99.185	100.99	90.57	93.855	92.47	94.01	93.21	94.356	89.485	90.99	91.895	93.835	88.1	89.02	91.76	91.125	89.57	92.08	89.57	90.32	91.49	89.57	90.77	83.4	89.49	90.75	100.745	94.465	91.225	93.48	94.345	90.725
140	92.43	87.705	91.395	89.52	89.43	93.845	90.925	90.6	88.205	89.235	99.185	100.99	90.84	93.855	92.2	94.01	93.21	94.221	89.575	90.855	92.165	93.565	88.1	89.155	91.355	91.125	89.795	92.35	89.795	90.05	91.265	89.795	90.905	83.535	89.76	90.615	100.61	94.465	91.09	93.075	94.48	90.455
141	92.835	87.705	91.395	89.61	89.43	93.71	90.655	90.375	88.475	89.235	99.185	100.99	90.93	93.855	92.695	94.01	93.21	94.086	89.71	91.26	92.165	93.565	87.965	89.02	91.625	91.125	90.065	92.35	90.065	90.05	91.355	90.065	90.77	83.4	90.12	90.345	100.745	94.195	91.09	93.075	94.48	90.455
142	92.7	87.975	92.16	89.52	89.565	93.485	90.565	90.24	88.475	88.965	99.185	101.26	90.93	93.855	92.2	94.01	93.21	94.356	89.845	91.35	91.895	93.565	88.595	89.155	91.625	90.99	89.795	92.71	89.795	90.05	91.49	89.795	90.905	83.4	90.12	90.84	100.745	94.465	91.225	92.985	94.48	90.59
143	92.565	87.705	92.16	89.25	89.43	93.485	90.565	90.6	88.475	89.235	99.185	101.26	91.065	93.855	92.47	94.01	93.12	94.356	89.845	90.99	91.895	93.565	88.595	89.29	91.355	91.125	89.795	92.845	89.795	89.915	91.49	89.795	90.5	83.4	89.895	90.75	100.745	94.465	90.955	93.075	94.345	90.59
144	92.43	87.705	92.025	89.61	89.565	93.485	90.565	90.6	88.475	89.235	99.725	100.99	90.93	93.855	92.2	94.01	93.21	94.356	89.575	91.26	91.895	93.565	88.1	89.155	91.76	91.125	89.3	92.71	89.3	90.05	91.49	89.3	90.77	83.265	89.49	90.75	100.745	94.06	90.955	93.075	94.48	90.59
145	92.43	87.705	91.89	89.25	89.565	93.485	90.43	90.375	88.34	89.235	99.185	101.395	90.93	93.855	92.2	94.01	93.12	94.446	89.71	90.99	91.895	93.565	88.1	89.155	91.76	91.125	90.2	92.71	90.2	90.05	91.49	90.2	90.77	82.905	89.49	90.21	100.475	93.835	91.225	92.985	94.345	90.455
146	92.43	87.705	91.755	89.52	89.43	93.485	90.655	90.6	88.745	89.235	99.725	101.26	91.2	93.855	92.47	94.01	93.12	94.356	89.575	90.99	92.165	93.565	88.595	89.29	91.76	90.99	90.2	92.71	90.2	90.32	91.625	90.2	90.5	82.77	90.12	90.345	100.475	93.43	90.82	93.075	94.345	90.455
147	92.43	87.705	92.025	89.25	89.205	93.71	90.43	90.6	88.475	89.235	99.59	101.26	91.2	93.99	92.2	94.415	93.12	94.221	89.845	90.99	91.895	93.565	88.235	88.66	91.76	90.99	89.795	92.845	89.795	90.32	91.49	89.795	90.5	82.5	89.49	90.21	99.845	93.835	90.685	92.85	94.255	90.455
148	92.43	87.345	92.025	89.25	89.43	93.08	90.43	90.105	88.475	89.235	99.725	101.26	91.2	93.99	92.2	94.01	93.12	94.086	89.575	90.99	91.895	93.565	88.1	88.93	91.76	90.99	89.795	92.35	89.795	90.32	91.625	89.795	90.41	82.005	89.49	90.21	100.475	92.44	90.685	93.075	94.345	90.455
149	92.7	87.345	92.025	89.115	89.43	93.71	90.43	90.24	88.475	89.235	99.185	100.99	91.2	93.99	92.695	94.28	93.12	94.221	89.575	91.35	92.165	93.565	87.695	88.93	91.76	91.35	89.57	92.215	89.57	90.32	91.625	89.57	90.41	81.87	89.895	90.345	99.755	92.44	90.955	92.85	94.345	90.23
150	92.7	87.84	92.025	89.52	89.34	93.485	89.935	90.105	88.34	89.235	99.185	100.99	90.93	94.08	92.47	94.01	93.21	94.221	89.71	91.26	92.165	93.565	88.46	89.155	92.12	90.99	89.3	91.315	89.3	90.05	91.76	89.3	90.41	81.645	89.49	90.345	99.485	92.44	90.685	93.075	94.255	90.095
151	92.7	87.345	91.89	89.88	89.205	93.71	90.295	89.835	88.205	89.235	99.185	100.99	91.335	93.99	92.2	94.55	93.21	94.446	89.485	91.26	92.165	93.475	87.965	88.3	91.76	91.125	89.57	91.225	89.57	89.915	91.76	89.57	90.14	80.97	90.12	90.345	99.215	92.44	91.09	93.075	94.255	89.96
152	92.925	87.345	91.89	89.61	89.43	93.35	90.43	89.835	88.34	89.235	99.185	100.99	91.065	94.08	92.695	94.55	93.21	94.851	89.215	91.26	92.165	93.565	88.1	88.66	92.12	90.99	89.795	90.82	89.795	90.32	91.76	89.795	90.41	80.88	89.76	90.615	99.215	92.44	91.225	93.075	94.345	89.96
153	92.7	87.705	92.025	89.385	89.43	93.575	90.43	90.24	88.34	89.235	99.185	100.99	90.93	93.99	92.83	94.775	93.21	94.581	89.71	91.26	92.165	93.835	87.965	88.93	91.985	91.125	89.3	90.46	89.3	90.32	91.895	89.3	90.635	80.88	89.895	90.345	99.215	92.44	91.45	93.075	94.255	89.825
154	92.925	87.705	92.025	89.61	89.34	93.485	90.295	89.835	88.475	89.235	99.185	101.26	90.84	94.08	92.47	94.775	93.21	94.581	89.575	91.26	91.895	93.7	87.965	88.66	91.76	91.35	89.57	89.56	89.57	89.915	91.49	89.57	90.77	80.475	90.12	90.75	98.99	92.44	91.225	93.48	94.345	89.735
155	92.925	87.705	92.025	89.88	89.43	93.485	90.43	89.835	88.34	89.37	99.725	100.99	90.84	94.08	92.83	94.64	93.21	94.581	89.845	91.35	92.165	93.565	87.965	88.3	91.76	91.35	89.3	89.425	89.3	90.32	91.76	89.3	90.905	80.475	90.12	90.615	99.125	92.44	91.585	93.48	94.345	89.825
156	92.925	87.705	91.89	89.385	89.7	93.71	90.565	89.745	87.98	88.965	99.725	100.855	90.84	94.215	92.83	94.775	93.345	94.851	89.575	91.35	92.165	93.565	87.695	88.66	91.76	91.125	89.3	89.29	89.3	90.32	91.49	89.3	90.77	80.115	90.12	90.75	98.855	92.44	91.585	93.48	94.345	89.735
157	93.06	87.975	91.89	89.385	89.43	93.845	90.655	89.97	88.475	89.235	99.725	100.99	90.84	94.215	92.965	95.18	93.21	94.716	89.575	91.35	92.165	93.835	87.695	88.3	92.12	91.125	89.57	88.66	89.57	90.32	91.49	89.57	91.265	80.34	89.49	90.615	98.585	92.44	91.945	93.48	94.48	89.825
158	92.925	87.705	91.89	89.88	89.43	93.485	90.43	90.24	88.205	89.235	99.185	100.99	91.065	93.99	92.965	95.27	93.48	94.986	89.485	91.35	91.895	93.565	87.695	88.66	91.76	91.125	89.3	88.435	89.3	90.05	91.49	89.3	91.13	80.475	89.49	90.75	98.855	92.44	91.585	93.48	94.48	89.465
159	93.465	87.975	92.025	89.52	89.43	93.485	90.43	90.24	88.34	89.235	99.725	101.26	90.93	94.215	92.965	95.18	93.21	94.581	89.845	91.35	91.895	93.7	87.695	88.66	91.76	91.125	89.3	88.57	89.3	90.05	91.625	89.3	90.77	80.475	89.49	90.75	98.585	92.44	91.72	93.48	94.48	89.825
160	93.555	88.2	92.16	89.385	89.565	93.71	90.43	90.24	88.475	88.965	99.185	101.395	90.84	94.485	92.965	95.27	93.21	94.716	89.845	91.35	92.165	93.835	87.695	88.66	91.355	91.125	89.795	88.795	89.795	90.32	91.355	89.795	90.77	80.88	89.49	90.84	98.09	92.44	91.72	93.48	94.345	89.735
161	93.555	87.975	92.16	89.25	89.565	93.845	90.655	90.6	87.98	89.235	99.185	100.99	90.84	94.71	92.965	95.18	93.345	94.716	89.575	91.35	92.165	93.565	87.965	88.66	91.76	90.72	89.3	89.56	89.3	90.32	91.625	89.3	91.13	80.88	89.49	90.84	98.585	92.935	91.72	93.48	94.48	89.825
162	93.69	88.335	92.025	89.52	89.565	93.845	90.655	90.6	87.98	89.235	99.185	100.99	90.705	94.215	93.1	95.27	93.21	94.986	89.485	91.26	92.165	93.835	87.965	88.165	91.76	90.99	89.3	90.19	89.3	89.915	91.355	89.3	91.4	80.88	89.49	90.615	98.585	93.43	91.72	93.075	94.345	89.825
163	93.69	88.605	92.025	89.115	89.43	93.845	90.655	90.6	88.205	88.965	99.59	100.99	90.84	94.215	92.965	95.27	93.345	94.851	89.575	91.26	91.895	93.565	87.695	88.3	91.76	90.63	89.3	90.82	89.3	90.32	91.49	89.3	91.625	80.88	90.12	90.75	98.585	93.7	91.72	93.075	94.255	89.825
164	93.96	88.605	92.025	89.115	89.565	93.71	90.655	90.735	88.205	88.965	99.725	100.99	90.93	94.215	92.83	95.27	93.345	94.581	89.98	90.99	91.895	93.565	87.695	88.165	91.76	90.72	89.3	91.45	89.3	89.915	91.49	89.3	91.535	81.645	89.895	90.615	99.125	93.97	91.585	93.075	94.48	89.735
165	93.96	88.605	92.025	89.385	89.43	93.71	90.655	91.005	88.475	88.965	99.725	100.99	91.065	94.215	92.83	95.405	93.345	94.986	89.71	91.35	91.535	93.565	87.695	88.3	91.355	90.72	89.3	92.215	89.3	90.32	91.355	89.3	91.535	81.51	90.12	90.48	98.99	93.835	91.72	92.85	94.885	89.735
166	93.96	88.695	91.89	89.115	89.7	93.845	90.295	91.005	88.34	89.235	99.725	100.99	91.065	94.215	92.965	95.405	93.345	94.986	89.575	90.99	91.535	93.7	87.695	88.3	91.265	90.72	89.3	92.35	89.3	89.915	91.265	89.3	91.4	82.005	89.895	90.21	98.99	94.06	91.585	92.715	94.48	89.735
167	94.185	88.695	92.025	89.25	89.43	93.485	90.43	91.005	87.98	88.965	99.725	100.99	90.84	94.215	92.965	95.27	93.345	95.076	89.575	90.99	91.895	93.565	87.695	88.3	91.265	90.72	89.57	92.98	89.57	89.915	91.355	89.57	91.4	82.005	89.76	90.21	99.215	94.06	91.45	92.85	94.255	89.465
168	94.185	88.695	91.89	89.115	89.565	93.845	90.565	91.005	88.205	88.83	99.725	100.99	90.84	94.08	92.83	95.18	93.345	94.851	89.98	91.26	91.895	93.565	87.695	88.66	91.355	90.72	89.57	93.115	89.57	89.555	90.995	89.57	91.265	82.005	89.895	90.345	99.485	94.33	91.45	92.85	94.12	88.97
169	93.96	88.335	91.755	89.25	89.34	93.845	90.655	91.005	88.475	88.83	99.185	100.99	90.93	94.08	92.83	95.27	93.21	94.716	89.71	91.26	91.535	93.565	87.695	88.165	91.355	90.495	89.3	93.115	89.3	89.69	90.995	89.3	91.04	82.005	90.12	90.12	99.35	94.195	91.45	92.355	94.255	88.97
170	94.185	88.605	91.395	89.25	89.43	93.845	90.79	90.87	88.34	89.235	99.185	100.855	91.2	94.08	92.83	95.18	93.345	95.076	89.71	90.99	91.805	93.475	87.695	89.02	91.355	90.72	89.3	93.115	89.3	89.915	91.265	89.3	91.13	82.005	89.49	90.21	99.485	94.06	91.45	92.355	94.255	89.105
171	94.185	88.83	92.025	89.115	89.34	93.845	90.925	90.87	88.34	88.965	99.185	100.855	90.93	94.08	92.83	95.27	93.21	94.851	89.575	90.99	91.535	93.7	87.695	88.3	91.355	90.72	89.3	92.98	89.3	89.915	91.13	89.3	90.77	82.005	89.49	90.12	99.485	94.465	90.955	92.355	94.255	89.105
172	94.185	88.605	92.025	89.25	89.43	93.71	91.06	90.735	88.34	88.965	99.185	100.855	91.2	93.99	92.83	95.27	93.345	94.986	89.845	90.99	91.535	93.565	87.695	88.93	91.355	90.63	89.3	93.115	89.3	90.05	91.13	89.3	90.77	82.005	89.49	90.48	99.845	94.465	91.09	92.355	93.85	89.33
173	93.96	88.695	91.89	89.25	89.565	93.71	91.06	91.005	88.475	88.83	99.185	100.765	91.2	94.08	92.965	95.18	93.48	95.076	89.35	90.99	91.535	93.475	87.965	88.165	91.355	90.63	89.3	93.115	89.3	89.915	91.265	89.3	90.5	82.005	89.49	90.21	99.485	94.465	91.225	92.355	93.85	88.97
174	94.185	88.965	92.025	89.52	89.34	93.845	91.06	90.735	88.34	88.965	99.185	100.99	91.2	94.08	92.965	95.27	93.75	95.076	89.485	90.63	91.535	93.7	87.695	88.66	91.355	90.72	89.3	93.115	89.3	89.555	90.995	89.3	90.275	82.005	89.49	90.21	99.845	94.465	91.09	92.355	93.85	88.97
175	93.825	88.965	92.16	89.385	89.34	93.845	90.925	90.735	88.34	88.965	99.185	100.99	91.2	94.08	92.695	95.27	93.345	95.076	89.575	90.855	91.895	93.475	87.965	89.02	91.355	90.72	89.3	93.115	89.3	89.555	91.265	89.3	90.5	81.87	89.49	90.75	100.25	94.6	90.955	92.22	94.255	88.97
176	93.96	88.695	92.16	89.25	89.43	93.845	90.925	90.735	88.34	88.965	99.185	100.855	91.335	94.215	92.83	95.18	93.48	95.211	89.575	90.99	91.895	93.565	87.695	88.66	91.76	90.72	89.3	93.115	89.3	89.42	91.265	89.3	90.41	82.005	89.49	90.345	100.34	94.465	90.955	92.355	94.255	88.97
177	93.96	88.605	92.025	89.52	89.43	93.71	90.925	90.735	88.34	88.965	99.59	100.99	91.2	94.08	92.83	95.18	93.75	95.076	89.71	90.855	91.535	93.565	87.965	88.93	91.76	90.72	89.3	93.115	89.3	89.555	91.13	89.3	90.41	81.87	89.49	90.48	99.845	94.195	90.955	92.355	94.255	89.735
178	93.96	88.605	92.025	89.25	89.34	93.845	90.925	90.735	88.205	88.965	99.725	101.26	91.335	94.08	92.965	95.18	93.48	95.211	89.575	90.99	91.895	93.565	87.695	88.3	91.76	90.99	89.3	94.24	89.3	90.05	91.355	89.3	90.14	81.645	89.355	90.345	100.25	94.465	90.955	92.355	93.85	89.735
179	93.96	88.695	92.16	89.52	89.565	93.845	90.925	90.735	88.205	89.235	99.725	100.99	91.335	94.215	92.695	95.27	93.75	95.076	89.575	90.99	91.895	93.475	87.695	88.66	91.76	90.99	89.3	93.115	89.3	89.78	91.49	89.3	90.41	80.97	89.49	90.615	99.845	94.825	90.955	92.355	94.255	89.465
180	93.96	88.605	92.025	89.25	89.34	93.845	90.925	90.6	88.34	88.965	99.725	100.99	91.335	94.485	92.83	95.18	93.75	95.211	89.485	90.855	91.535	93.205	87.695	88.93	91.76	90.72	89.3	93.115	89.3	89.69	91.265	89.3	90.5	82.005	89.13	90.75	100.475	94.465	90.685	92.355	94.345	89.825
181	93.69	88.335	92.025	89.115	89.43	93.845	91.06	90.6	87.98	88.965	99.725	100.99	91.335	94.215	92.83	95.18	93.975	95.076	89.845	90.99	91.535	93.565	87.695	88.3	91.76	90.855	89.3	93.115	89.3	89.555	91.265	89.3	90.5	81.735	89.49	90.345	99.485	94.6	90.955	92.355	94.255	90.095
182	93.96	88.605	92.16	89.25	89.43	93.845	91.42	90.6	88.205	88.965	99.725	100.99	91.335	94.215	92.56	95.045	93.75	94.986	89.71	90.99	91.895	93.565	87.695	88.66	91.355	90.99	89.3	93.115	89.3	89.555	91.49	89.3	90.905	81.735	89.49	90.12	99.485	94.195	90.955	92.22	94.885	90.23
183	93.96	88.605	92.16	89.61	89.43	93.845	91.285	90.735	87.98	89.235	99.725	101.26	91.335	94.485	92.56	95.045	93.75	95.076	89.71	91.26	91.535	93.205	87.695	88.3	91.76	90.99	89.795	93.115	89.795	89.915	91.625	89.795	90.41	81.735	89.355	89.715	99.755	94.6	90.955	92.22	94.345	90.095
184	93.96	88.605	92.025	89.52	89.43	93.845	91.42	90.6	87.71	88.965	99.815	101.395	91.2	94.485	92.56	94.775	93.75	95.076	89.845	90.99	91.535	93.565	87.695	88.66	91.355	90.63	89.3	93.115	89.3	89.555	91.265	89.3	90.905	82.005	89.49	90.75	99.755	94.6	90.955	92.355	94.255	90.095
185	94.185	88.065	91.89	89.385	89.7	93.845	91.915	90.735	87.98	88.965	99.815	100.99	91.335	94.71	92.47	94.775	93.48	95.076	89.575	90.99	91.535	93.475	87.605	88.66	91.355	90.72	89.3	93.115	89.3	89.555	91.355	89.3	90.77	82.005	89.13	90.345	99.845	94.6	91.09	92.22	94.48	90.23
186	94.185	88.605	92.025	89.25	89.43	93.845	91.915	90.6	88.34	88.83	99.725	101.26	90.93	94.215	92.2	95.18	93.48	95.076	89.71	90.99	91.535	93.565	87.695	88.93	91.355	90.72	89.3	92.98	89.3	89.78	91.355	89.3	90.77	82.005	89.13	90.21	99.485	94.96	91.225	92.355	94.885	90.455
187	94.185	88.695	92.16	89.385	89.7	93.71	91.915	91.005	87.98	89.235	99.95	100.99	91.065	94.215	92.56	94.775	93.75	95.076	89.575	91.35	91.805	93.205	87.695	88.3	90.995	90.72	89.3	93.115	89.3	89.915	91.13	89.3	90.905	82.5	89.13	90.75	99.485	94.6	90.82	92.355	94.48	90.455
188	94.185	88.335	92.025	89.25	89.43	93.845	92.05	91.005	88.205	88.965	99.725	100.99	91.065	94.215	92.47	94.55	94.11	95.211	89.845	91.35	91.895	93.205	87.695	88.66	90.635	90.495	89.795	93.115	89.795	89.555	91.355	89.795	90.905	82.5	89.49	90.21	99.485	94.6	90.82	92.355	94.885	90.455
189	94.185	88.605	92.16	89.61	89.565	93.845	92.05	91.005	87.71	88.965	99.815	100.99	91.2	94.08	92.47	94.775	93.75	95.076	89.71	91.26	91.895	93.565	87.695	88.93	90.5	90.72	89.57	92.98	89.57	90.05	91.355	89.57	90.635	82.77	89.355	90.21	99.485	94.825	90.82	92.355	94.975	90.455
190	94.185	88.83	92.16	89.88	89.565	93.845	92.05	90.735	87.98	88.965	99.725	100.99	91.335	94.485	92.695	94.64	93.75	95.211	89.71	90.99	91.535	93.205	87.695	88.165	90.5	90.63	89.57	92.71	89.57	90.05	91.265	89.57	91.13	82.995	88.995	90.615	99.485	94.96	90.955	92.355	95.11	90.455
191	94.185	88.965	92.16	89.88	89.7	93.845	91.915	91.005	87.98	89.37	99.725	100.99	91.2	94.08	92.47	94.64	94.11	94.986	89.845	91.26	91.535	93.205	87.605	88.3	90.5	90.495	90.2	92.71	90.2	90.05	91.355	90.2	90.905	82.995	89.13	90.84	99.485	94.96	90.685	92.355	94.48	90.725
192	94.725	88.965	92.16	89.88	89.7	94.34	91.915	91.005	87.98	88.965	99.185	100.99	91.335	94.215	92.47	94.64	93.975	95.211	89.71	90.99	91.535	93.475	87.695	88.3	90.23	90.225	90.2	92.71	90.2	89.78	91.265	90.2	90.77	83.4	89.13	90.48	99.485	95.59	90.955	92.355	94.345	90.455
193	94.185	88.695	92.16	90.015	89.565	94.205	91.915	91.005	87.71	88.83	99.725	101.26	91.335	94.215	92.47	94.64	93.75	95.076	89.575	91.35	91.535	93.205	87.695	88.3	90.14	90.495	89.795	92.845	89.795	89.915	91.355	89.795	91.13	83.535	89.49	90.75	99.485	95.59	91.09	92.355	94.48	90.23
194	94.185	88.965	92.16	89.88	89.7	94.34	91.915	90.735	87.98	89.235	99.185	100.99	91.335	94.215	92.695	94.775	93.48	95.211	89.71	91.35	91.895	93.475	87.335	88.165	90.14	90.495	90.2	92.845	90.2	89.915	91.49	90.2	90.905	83.76	89.49	90.615	99.485	94.96	91.225	92.85	94.345	90.095
195	94.185	88.965	92.16	90.015	89.7	94.34	91.69	91.005	87.98	89.235	99.815	101.26	91.2	94.215	92.83	94.775	93.75	95.076	89.71	91.35	91.805	93.205	87.695	88.66	89.87	90.495	90.425	92.845	90.425	89.915	91.49	90.425	90.905	83.895	89.49	90.84	99.485	95.59	90.955	92.85	94.48	90.23
196	94.185	88.605	92.16	89.61	90.06	94.61	91.69	91.005	87.71	89.235	99.815	101.26	91.335	94.485	92.56	94.775	93.345	95.211	89.71	91.35	91.805	93.475	87.695	88.66	89.87	90.495	90.56	92.98	90.56	89.78	91.625	90.56	90.905	84.165	89.49	90.615	99.485	95.59	91.225	92.715	94.345	90.095
197	94.185	88.965	92.655	90.015	90.195	94.61	91.42	90.735	88.205	89.235	99.815	101.26	91.335	94.215	92.83	94.775	93.75	95.076	89.98	91.35	91.535	93.475	87.605	88.66	90.14	90.72	90.56	92.35	90.56	90.05	91.625	90.56	91.13	84.03	89.49	90.75	99.485	95.59	91.09	92.85	94.345	90.455
198	94.185	88.965	92.16	90.015	90.06	94.61	91.285	90.735	87.98	89.235	99.725	100.99	91.56	94.215	92.83	95.18	93.75	95.211	89.98	91.98	91.535	93.205	87.695	88.93	90.365	90.72	90.425	92.845	90.425	90.32	91.76	90.425	91.265	84.255	89.49	90.84	99.485	95.725	91.09	93.075	94.345	90.455
199	94.185	88.965	92.025	90.015	90.195	94.61	91.555	91.005	87.71	89.235	99.725	101.26	91.695	94.08	92.695	94.775	93.75	95.211	89.845	91.98	91.895	93.475	87.605	88.66	90.365	90.63	90.425	92.71	90.425	90.32	91.76	90.425	90.905	84.255	89.49	90.84	99.485	95.59	91.09	92.85	94.255	90.23
200	94.185	88.965	92.025	89.88	90.69	95.105	91.06	90.735	87.71	88.965	99.815	101.395	91.335	94.215	92.83	94.775	93.975	95.211	89.575	91.35	91.535	93.565	87.695	88.66	90.635	90.855	90.425	92.71	90.425	90.05	91.76	90.425	90.905	84.255	89.895	90.84	99.755	95.725	91.09	92.715	93.85	90.455
201	94.185	88.965	92.16	89.88	90.69	95.105	91.285	90.735	87.485	88.83	99.815	100.99	91.335	94.215	92.965	95.18	93.975	95.481	89.845	91.98	91.895	92.8	87.695	88.3	90.995	90.72	90.56	92.35	90.56	90.05	91.895	90.56	90.905	84.255	89.895	90.84	99.755	95.725	91.225	92.715	94.255	90.095
202	94.185	89.235	92.16	90.015	91.23	95.6	91.06	90.735	87.485	89.235	99.95	100.99	91.335	94.215	92.965	94.775	93.75	95.481	89.845	91.35	91.535	93.205	87.695	88.66	91.265	90.99	90.56	92.35	90.56	90.05	91.625	90.56	90.905	84.255	90.12	90.84	99.845	95.725	90.82	92.715	94.345	90.23
203	94.185	89.37	92.16	89.88	91.23	95.105	91.285	91.005	87.485	88.83	99.725	100.99	91.2	94.08	92.965	94.775	93.975	95.616	89.845	91.98	91.535	93.205	87.695	88.3	90.995	91.125	90.56	92.215	90.56	90.32	91.49	90.56	90.77	84.255	89.49	90.75	100.34	95.59	90.955	92.715	94.255	90.455
204	94.185	89.46	92.16	89.88	91.455	95.6	91.42	90.87	87.485	88.83	99.815	100.99	91.2	94.08	93.1	94.775	94.245	95.481	89.98	91.98	91.535	92.8	87.335	88.3	90.86	91.125	90.425	92.35	90.425	90.32	91.49	90.425	90.77	84.66	89.49	90.84	99.755	95.59	90.955	92.715	94.255	90.23
205	94.185	88.965	92.025	89.88	91.86	96.005	91.69	90.735	87.485	88.965	99.815	100.99	91.2	94.08	92.965	94.775	94.11	95.706	89.98	91.98	91.805	93.205	87.695	88.3	90.995	91.125	90.2	92.35	90.2	90.05	91.625	90.2	90.5	84.66	90.12	90.84	100.34	95.725	91.09	92.85	94.255	90.23
206	94.185	88.965	92.025	89.88	91.86	96.005	91.42	90.87	87.485	88.83	99.815	100.99	90.93	94.215	92.965	94.775	94.11	95.706	89.845	91.98	91.535	93.205	87.47	88.3	91.265	90.99	90.2	92.35	90.2	90.05	91.49	90.2	90.41	84.255	89.895	90.84	100.475	95.59	91.09	92.355	94.255	90.455
207	94.185	88.965	92.16	90.15	91.86	96.095	91.555	90.735	87.485	88.965	99.725	100.99	90.93	94.08	92.965	95.18	94.47	95.841	89.98	91.98	91.535	92.8	87.695	88.3	91.355	91.35	90.2	92.35	90.2	89.69	91.76	90.2	90.41	84.255	89.49	90.84	100.25	95.59	90.955	92.355	94.255	90.455
208	94.185	89.595	92.16	90.15	91.95	96.095	91.555	90.375	87.485	88.695	99.815	100.99	91.2	94.215	93.1	95.18	94.47	95.616	90.115	91.98	91.535	92.8	87.47	88.3	90.995	91.125	90.425	92.35	90.425	89.915	91.76	90.425	90.5	84.255	89.49	90.84	99.845	95.59	90.955	92.355	94.255	90.455
209	94.185	89.37	92.16	90.015	92.355	96.23	91.555	90.735	87.35	88.965	99.725	100.855	90.84	94.08	93.1	95.18	94.47	95.481	89.98	91.98	91.535	93.475	87.335	88.3	90.995	90.99	90.335	92.35	90.335	90.32	91.625	90.335	90.635	84.255	89.49	90.84	99.755	95.725	90.955	92.355	94.255	90.095
210	94.185	89.235	93.015	90.015	92.49	96.095	91.42	90.735	87.485	88.695	99.815	100.855	91.065	94.215	92.965	94.775	94.47	95.706	89.71	91.98	91.535	93.205	87.47	88.3	90.995	90.99	90.2	92.215	90.2	89.78	91.895	90.2	90.14	84.255	89.49	90.84	99.485	95.59	90.685	92.355	94.345	90.455
211	94.725	89.595	92.16	90.375	92.715	96.23	91.285	90.735	87.485	88.965	99.725	100.855	91.2	94.62	92.965	94.775	94.605	95.706	89.845	91.98	91.535	93.07	87.47	88.165	90.5	91.125	90.2	92.35	90.2	89.915	91.895	90.2	90.5	84.66	89.49	90.84	99.485	95.59	90.46	92.355	94.345	90.455
212	94.185	89.46	92.16	90.15	92.715	96.23	91.555	90.6	87.485	89.235	99.725	100.99	90.93	94.215	92.965	95.27	94.605	96.111	89.845	91.98	91.535	93.205	87.47	88.3	90.5	91.125	90.425	92.08	90.425	89.555	91.985	90.425	90.5	84.885	89.355	90.75	99.485	95.725	90.685	92.22	94.345	90.455
213	94.185	89.865	92.16	90.15	92.715	96.23	91.285	90.735	87.485	88.965	99.815	100.99	90.93	94.215	93.1	95.18	94.605	96.111	89.845	91.98	91.4	93.07	87.47	88.165	90.5	91.125	90.2	91.945	90.2	89.915	91.895	90.2	90.77	84.885	89.49	90.75	99.485	95.725	90.685	92.355	94.345	90.455
214	94.725	89.865	92.655	90.24	92.715	96.23	91.285	90.6	87.485	88.83	99.95	100.99	91.2	94.485	92.965	95.27	94.605	96.246	89.98	91.98	91.535	93.205	87.2	88.66	90.5	90.855	90.425	92.08	90.425	89.915	91.985	90.425	90.77	84.885	89.49	90.84	99.485	95.725	90.595	92.355	94.48	90.455
215	94.185	89.865	92.655	90.15	92.715	96.725	90.925	90.6	87.485	89.235	99.725	100.99	91.065	94.62	93.1	95.18	94.605	96.111	89.845	91.98	91.535	93.205	87.47	88.165	90.5	91.35	90.335	91.945	90.335	90.05	92.12	90.335	90.77	84.885	89.355	90.615	99.485	95.725	90.82	92.355	94.48	90.23
216	94.59	90	92.16	90.15	92.715	96.635	91.42	90.6	87.485	89.235	99.725	101.395	91.335	94.485	93.1	95.27	94.875	96.111	89.71	91.98	91.175	93.07	87.335	88.3	90.5	90.99	90.335	92.08	90.335	89.915	91.985	90.335	90.905	84.885	89.355	90.615	99.485	95.725	90.955	92.355	94.48	90.23
217	94.185	89.73	92.16	90.15	92.715	96.635	91.195	90.6	87.485	88.965	99.815	101.26	91.335	94.485	93.1	95.27	94.605	96.111	89.845	91.485	91.535	93.205	87.335	88.165	90.5	90.855	89.795	91.945	89.795	89.915	92.12	89.795	90.77	84.885	89.355	90.75	99.485	95.725	90.82	92.355	94.255	90.455
218	94.185	89.865	92.385	90.51	92.49	96.635	90.925	90.735	87.485	88.83	99.815	100.99	91.2	94.215	93.1	95.18	94.605	96.111	89.71	91.35	91.535	93.205	87.335	88.165	90.365	90.855	89.795	92.08	89.795	89.915	91.895	89.795	90.905	85.02	89.49	90.75	99.35	95.59	90.955	92.355	94.345	90.455
219	94.185	89.865	92.655	90.15	92.49	96.635	91.195	90.735	87.485	88.83	99.815	101.395	91.065	94.215	93.1	95.18	94.605	96.336	89.845	91.98	91.535	92.8	87.335	88.165	89.87	90.99	90.2	91.45	90.2	90.05	91.895	90.2	90.905	85.29	89.49	90.75	99.485	95.725	90.46	92.355	94.345	90.59
220	94.185	89.73	92.16	90.015	92.49	96.86	91.195	90.6	87.485	88.605	99.815	100.855	91.2	94.08	92.965	95.045	94.47	96.336	89.575	91.98	91.175	93.475	87.335	88.165	90.365	91.125	90.2	91.45	90.2	90.05	91.625	90.2	90.905	85.29	89.13	90.75	99.35	95.725	90.82	92.355	94.48	90.455
221	94.185	89.865	92.385	90.15	92.58	96.635	91.195	90.735	87.485	88.605	99.725	101.26	90.84	93.99	93.1	95.18	94.875	96.336	89.71	91.35	91.4	93.205	87.065	87.76	90.5	90.99	90.065	92.08	90.065	90.05	91.625	90.065	90.905	85.29	89.13	90.75	99.35	95.995	90.46	92.355	94.48	90.455
222	94.185	89.865	92.385	90.375	92.49	96.635	91.195	90.735	87.485	88.605	99.815	100.99	91.065	93.99	92.965	95.18	95.01	96.336	89.575	91.35	91.175	93.07	87.335	88.165	90.5	90.99	89.795	91.45	89.795	90.05	91.49	89.795	91.13	85.29	89.49	90.615	99.35	95.725	90.955	92.355	94.48	90.455
223	93.96	89.595	92.655	90.15	92.49	96.725	90.925	90.735	87.215	88.605	99.815	100.99	90.84	93.99	93.1	94.775	94.605	96.336	89.575	91.98	91.4	92.71	87.2	88.165	90.5	90.99	89.3	91.45	89.3	90.32	91.49	89.3	90.905	85.29	89.13	90.84	99.215	95.725	90.955	92.715	94.48	90.455
224	93.96	89.73	92.385	89.88	91.95	96.86	91.06	90.735	87.35	88.47	99.725	100.99	90.57	93.855	92.965	94.775	94.605	96.246	89.71	91.35	91.175	93.07	87.335	88.165	90.5	91.125	89.57	91.45	89.57	90.32	91.76	89.57	90.905	85.29	89.13	90.75	99.215	95.725	90.685	92.355	94.48	90.23
225	93.96	89.46	92.925	90.015	91.95	96.995	90.79	90.735	87.485	88.47	99.725	100.99	90.57	93.99	93.1	95.18	94.74	96.336	89.575	91.35	91.535	93.205	87.2	88.165	90.5	90.99	89.3	91.315	89.3	90.41	91.49	89.3	90.905	85.29	89.13	90.615	99.35	95.725	90.955	92.85	94.48	90.23
226	94.185	89.865	92.655	89.88	92.49	96.86	91.06	90.735	87.215	88.605	99.185	101.26	90.705	93.99	92.965	94.775	94.875	96.336	89.98	91.98	91.175	92.8	87.335	88.165	90.995	90.99	89.3	91.45	89.3	90.32	91.49	89.3	90.905	85.515	89.49	90.615	99.125	95.59	90.955	92.715	94.75	90.455
227	93.825	90	92.655	90.15	91.95	96.86	91.06	90.87	87.215	88.695	99.725	100.99	90.84	93.99	92.965	95.045	95.01	96.336	89.98	91.98	91.175	92.8	87.065	88.165	90.635	91.125	89.3	91.315	89.3	90.05	91.49	89.3	90.905	85.29	89.13	90.21	99.125	95.725	90.955	92.85	94.48	90.455
228	93.96	89.73	92.655	90.015	92.355	96.86	91.06	91.005	87.35	88.605	99.815	101.395	90.84	93.99	92.965	94.775	94.875	96.246	89.98	91.98	91.4	92.8	87.335	88.165	90.86	91.35	89.3	91.45	89.3	90.32	91.355	89.3	90.905	85.515	89.49	90.345	99.215	95.59	91.09	92.715	94.75	90.095
229	93.96	89.73	93.015	90.15	92.49	96.86	91.42	90.735	87.35	88.83	99.815	101.395	90.84	93.99	92.83	95.045	95.01	96.246	89.575	91.98	91.175	92.8	87.47	88.165	90.5	90.99	89.3	91.315	89.3	90.32	91.76	89.3	90.905	85.515	89.355	90.12	99.125	95.59	91.09	93.075	94.48	90.23
230	93.825	89.865	92.655	90.24	92.49	97.265	91.06	90.735	87.35	88.83	99.725	101.395	90.93	94.08	92.83	94.775	95.01	96.471	89.845	91.35	91.175	93.07	87.335	88.165	90.5	90.99	89.3	91.45	89.3	90.32	91.76	89.3	90.905	85.515	89.49	90.21	98.855	95.59	90.955	93.075	94.345	90.455
231	94.095	89.595	92.385	90.15	92.49	96.995	91.285	90.735	87.215	88.965	99.725	101.26	91.2	93.99	92.965	95.18	95.01	96.246	89.845	91.98	91.175	93.07	87.2	88.165	90.5	90.99	89.3	91.315	89.3	90.32	91.625	89.3	90.905	85.515	89.355	90.21	98.855	95.725	91.45	93.075	94.48	90.095
232	93.96	89.73	92.655	90.375	91.95	96.995	91.42	90.87	87.215	89.235	99.725	101.395	90.93	94.485	92.965	95.18	95.1	96.111	89.71	91.98	91.175	93.205	87.2	88.165	90.365	90.99	89.3	91.45	89.3	89.69	91.895	89.3	90.905	85.515	89.355	90.21	98.585	95.59	91.225	93.075	94.345	90.455
233	94.185	89.73	92.655	90.645	92.58	96.86	91.195	90.735	87.35	88.965	99.815	101.395	91.335	94.485	92.965	94.775	95.01	96.336	89.71	91.98	91.535	92.71	87.2	88.165	90.5	90.72	89.3	91.45	89.3	90.32	91.49	89.3	90.77	85.515	89.355	89.85	99.215	95.59	91.225	92.985	94.48	90.455
234	93.69	89.865	92.655	90.51	92.49	96.995	91.42	90.6	87.35	89.235	99.815	100.99	90.93	94.08	92.965	94.775	95.235	96.336	89.98	91.98	91.175	92.8	87.335	88.165	90.14	90.72	89.3	91.315	89.3	90.32	91.49	89.3	90.905	85.29	89.355	89.715	99.125	95.59	91.225	93.075	94.885	90.59
235	93.96	89.865	92.655	90.375	92.49	96.86	91.42	91.005	87.35	89.235	99.815	101.395	91.2	94.485	92.965	94.775	95.235	96.336	89.845	91.485	91.175	92.8	87.335	88.165	89.87	90.72	89.57	91.45	89.57	90.32	91.76	89.57	90.905	85.515	89.13	90.12	98.99	95.725	91.45	93.075	94.975	90.23
236	93.96	89.73	93.15	90.24	92.49	96.86	91.195	90.735	87.485	89.37	99.725	101.485	91.065	94.62	92.965	94.775	95.235	96.336	89.71	91.98	91.175	93.205	87.335	88.165	90.365	90.72	89.795	91.45	89.795	90.32	91.49	89.795	90.905	85.515	89.13	89.85	98.855	95.59	91.225	93.075	94.885	90.455
237	94.185	90	92.385	90.15	91.95	96.995	91.285	91.005	87.35	89.37	99.815	101.485	91.065	94.215	92.83	94.775	95.235	96.246	89.575	91.98	91.175	93.205	87.2	88.165	90.5	90.63	89.57	91.945	89.57	90.32	91.76	89.57	90.635	85.515	89.355	89.85	99.125	95.59	91.225	93.075	94.48	90.455
238	94.185	89.865	92.655	90.24	91.95	96.86	91.195	91.005	87.215	89.235	99.725	101.62	90.84	94.08	92.965	95.18	95.235	96.336	89.845	91.98	91.535	92.8	87.47	87.76	89.87	90.63	89.3	92.08	89.3	90.05	91.355	89.3	90.905	85.515	89.355	89.715	99.125	95.725	91.09	93.075	94.75	90.455
239	93.825	89.73	93.015	90.15	91.95	96.725	91.285	90.735	87.35	89.235	99.815	101.395	90.84	94.215	92.83	94.775	95.235	96.471	89.575	91.98	91.535	92.71	87.335	88.165	89.105	90.495	89.795	92.35	89.795	90.32	91.49	89.795	90.905	85.515	89.49	90.12	98.99	95.725	91.09	93.075	94.48	90.23
240	94.095	89.73	92.385	90.15	91.95	96.635	91.06	91.005	87.215	89.37	99.725	100.99	90.84	94.08	92.965	94.64	95.235	96.336	89.71	91.98	91.535	92.8	87.2	87.76	89.51	90.09	89.57	92.215	89.57	90.05	91.265	89.57	90.905	85.515	89.355	90.12	99.215	95.725	91.225	93.075	94.885	90.455
241	93.96	90	92.16	90.24	91.95	96.86	91.06	91.005	87.215	89.37	99.95	101.395	90.84	94.08	92.83	94.775	95.235	96.606	89.845	91.98	91.175	93.205	87.335	87.76	90.14	90.495	89.795	92.215	89.795	90.41	91.265	89.795	90.905	85.515	89.13	90.21	98.99	95.59	91.09	93.48	94.885	90.23
242	93.96	89.73	92.925	90.24	91.95	96.725	90.925	90.735	87.215	89.235	99.815	101.395	90.57	94.215	92.56	94.775	95.64	96.741	89.71	91.98	91.175	93.07	87.335	87.76	89.87	90.495	89.57	92.35	89.57	90.05	91.355	89.57	90.77	86.19	89.355	90.21	99.215	95.725	91.225	93.48	94.885	90.455
243	93.96	89.73	92.655	90.15	91.95	96.86	91.195	90.735	87.35	89.235	99.815	100.99	90.84	94.08	92.695	94.775	95.235	96.741	89.71	91.98	91.535	93.07	87.2	87.76	89.735	90.09	89.57	92.35	89.57	90.32	91.265	89.57	90.905	85.92	89.49	90.21	99.215	95.725	91.09	93.075	94.48	90.23
244	94.185	89.865	92.655	90.24	91.95	96.86	90.925	90.735	87.35	89.235	99.725	101.395	90.93	94.08	92.83	95.045	95.505	96.471	89.71	91.98	91.175	92.8	87.335	87.76	89.735	90.63	89.3	92.71	89.3	90.32	91.265	89.3	90.5	85.515	89.49	90.12	99.215	95.725	91.45	92.85	94.885	90.23
245	94.185	90.225	92.385	90.015	91.95	96.995	91.06	90.87	87.35	89.595	99.815	101.755	90.84	93.99	92.56	94.775	95.235	96.471	89.98	91.98	91.175	92.8	87.47	87.76	89.87	90.63	89.57	92.71	89.57	90.32	91.355	89.57	90.905	85.515	89.355	90.21	99.35	95.725	91.315	93.075	94.345	90.455
246	94.185	90	92.655	90.15	92.355	96.86	90.925	90.87	87.485	89.37	99.815	101.395	91.065	94.08	92.695	94.775	95.235	96.336	89.71	91.98	91.535	93.07	87.335	87.76	90.365	90.63	89.795	92.845	89.795	90.41	91.265	89.795	90.905	85.515	88.995	90.21	99.35	95.725	91.315	93.48	94.48	89.825
247	94.185	89.865	93.015	90.24	91.95	96.86	91.06	91.005	87.35	89.595	99.725	101.62	91.2	93.855	92.695	95.045	95.235	96.471	89.845	91.98	91.175	92.8	87.335	87.625	89.735	90.225	89.795	92.845	89.795	90.32	91.13	89.795	90.905	86.19	89.13	90.21	99.125	95.725	91.45	93.48	94.75	90.095
248	94.095	89.865	92.16	90.15	91.95	96.365	91.195	91.005	87.215	89.235	99.725	101.26	90.93	93.99	92.83	94.55	95.235	96.471	89.98	91.98	91.175	93.205	87.335	87.625	89.87	90.495	89.795	92.35	89.795	90.32	90.995	89.795	90.905	85.515	89.355	90.21	99.215	95.725	91.72	93.48	94.75	89.96
249	93.96	89.865	92.655	90.15	91.95	96.86	91.195	91.005	87.485	89.37	99.95	101.485	91.065	94.08	92.965	94.775	95.64	96.741	89.845	91.98	91.175	92.8	87.335	87.625	90.365	90.72	89.795	92.845	89.795	90.05	91.13	89.795	90.905	85.515	89.355	90.48	99.215	95.725	91.45	93.075	94.75	90.095
250	94.095	89.865	92.16	90.15	91.95	96.725	91.06	91.005	87.485	89.595	99.815	101.485	91.335	94.08	92.83	94.775	95.235	96.741	89.71	91.98	91.535	92.8	87.605	87.625	90.5	90.72	89.3	92.71	89.3	90.41	91.265	89.3	90.905	85.515	89.13	90.615	99.215	95.725	91.585	93.48	94.48	89.96
251	94.185	90.225	92.16	90.24	91.95	96.86	91.195	91.23	87.485	89.73	99.815	101.755	91.065	94.08	92.47	95.18	95.01	96.606	89.575	91.98	91.175	92.8	87.695	87.4	90.5	90.72	89.795	92.35	89.795	90.32	91.355	89.795	90.905	85.515	89.13	90.345	99.125	95.725	91.585	93.48	94.48	90.095
252	94.185	89.865	92.16	90.15	91.95	96.86	91.06	91.005	87.485	89.595	100.22	101.485	91.065	94.08	92.83	95.18	95.235	96.471	89.71	91.98	91.4	93.07	87.47	87.76	90.5	90.495	89.795	92.35	89.795	90.05	91.265	89.795	90.77	85.29	89.13	90.21	99.125	95.725	91.72	93.48	94.48	90.095
253	93.96	90	93.015	90.375	92.49	96.86	91.195	91.365	87.35	89.73	99.815	101.62	90.93	93.99	92.83	94.775	95.235	96.606	89.575	91.98	91.175	92.71	87.605	87.625	90.14	90.72	89.795	92.35	89.795	90.32	91.265	89.795	90.905	85.785	88.995	90.21	99.215	95.725	91.45	93.48	94.885	89.96
254	94.185	90	92.655	90.24	91.95	96.86	91.285	91.365	87.35	89.595	99.815	101.485	90.93	93.99	92.83	95.18	95.235	96.471	89.485	91.98	91.4	92.8	87.695	87.625	90.23	90.495	89.3	92.215	89.3	90.32	91.49	89.3	90.905	85.785	88.995	90.615	98.99	95.725	91.72	93.48	94.885	90.095
255	94.185	90	92.925	90.15	91.95	96.635	91.195	91.005	87.485	89.73	99.815	101.755	90.84	94.215	92.965	94.775	95.235	96.606	89.71	91.98	91.175	93.07	87.695	87.76	90.365	90.63	89.3	92.35	89.3	90.41	91.265	89.3	90.77	85.515	89.355	90.21	98.585	95.725	91.585	93.48	94.48	89.825
256	94.185	89.865	92.16	90.015	92.49	96.635	91.195	91.005	87.485	89.73	100.22	101.395	90.84	94.08	92.83	94.775	95.235	96.471	89.485	91.98	91.175	93.205	87.695	87.625	90.5	90.63	89.795	92.215	89.795	90.68	91.355	89.795	90.905	85.515	89.355	90.615	98.855	95.725	91.72	93.075	94.48	90.095
257	94.185	89.595	92.16	89.88	92.355	96.365	91.285	91.005	87.485	89.595	99.815	101.395	90.84	94.08	92.965	95.045	95.64	96.741	89.575	91.98	91.175	92.71	87.965	87.4	90.5	90.63	89.57	92.71	89.57	90.32	91.265	89.57	90.77	85.785	89.13	90.615	98.855	95.59	91.585	93.48	94.885	90.455
258	94.185	90	92.16	90.15	91.95	96.635	91.06	91.23	87.485	89.595	99.95	101.62	90.84	94.08	92.965	95.045	95.235	96.741	89.485	91.98	91.4	92.71	87.965	87.4	90.14	90.495	89.3	92.35	89.3	90.32	91.265	89.3	90.905	85.65	89.49	90.345	98.99	95.725	91.45	93.48	94.975	90.095
259	94.185	89.865	92.655	90.015	92.49	96.23	91.195	91.005	87.35	89.73	99.815	101.485	90.84	93.99	92.965	95.27	95.235	96.741	89.215	91.35	90.905	92.8	87.965	86.905	89.87	90.72	89.3	91.945	89.3	90.32	91.265	89.3	90.905	85.785	89.13	90.345	98.855	95.59	91.72	93.075	94.345	90.095
260	94.185	89.865	92.16	90.015	91.95	96.23	91.285	91.005	87.485	89.37	99.815	101.485	90.84	93.99	93.1	95.18	95.505	96.741	89.485	91.98	91.175	92.71	88.235	86.905	90.14	90.63	89.795	92.08	89.795	90.32	90.86	89.795	90.905	85.515	89.13	90.345	99.125	95.725	91.585	93.075	94.48	90.095
261	94.185	89.865	93.015	90.015	91.95	96.23	91.06	91.005	87.485	89.595	99.815	101.485	90.57	94.08	93.1	95.18	95.235	96.741	89.575	91.98	91.04	92.8	88.595	86.275	90.365	90.63	89.795	92.08	89.795	90.41	91.265	89.795	90.905	85.92	89.13	90.345	99.125	96.085	91.45	93.48	94.885	90.095
262	94.185	90.09	92.16	90.015	91.95	96.23	90.655	91.005	87.485	89.595	99.815	101.485	90.57	93.99	93.1	94.775	95.64	96.741	89.485	91.98	90.635	92.71	88.82	86.005	90.23	90.09	89.3	91.45	89.3	90.41	91.13	89.3	91.13	86.19	89.13	90.615	98.99	96.085	91.72	93.075	94.975	90.455
263	94.185	90	92.16	90.15	91.95	96.23	90.925	91.005	87.485	89.73	99.815	101.395	90.57	93.855	92.83	94.775	95.775	96.741	89.575	91.98	90.77	92.71	88.955	85.735	89.87	90.63	90.2	91.45	90.2	90.41	91.265	90.2	90.635	85.785	89.13	90.615	98.99	96.085	91.585	93.075	94.885	90.095
264	94.185	90	92.16	90.24	91.95	96.23	90.925	91.005	87.35	89.595	99.815	101.395	90.57	93.99	93.1	94.775	95.865	96.741	89.845	91.98	91.04	92.71	88.955	85.375	90.23	90.63	89.795	91.45	89.795	90.41	91.265	89.795	91.13	85.515	89.13	90.615	99.125	96.355	91.72	93.48	94.885	90.23
265	94.185	90	92.655	90.51	91.95	96.365	91.06	91.005	87.485	89.37	99.95	101.395	90.57	93.855	92.965	94.775	95.64	96.741	89.575	91.35	90.77	92.575	89.09	85.375	90.14	90.09	89.795	92.08	89.795	90.41	91.13	89.795	90.905	86.19	89.49	90.615	99.215	96.49	91.72	93.075	94.885	89.96
266	94.185	90.09	92.385	90.015	91.95	96.23	90.655	91.005	87.35	89.595	99.95	101.62	90.57	94.08	92.83	94.775	95.775	96.741	89.845	91.35	90.635	92.71	89.225	85.015	89.87	90.09	89.795	91.45	89.795	90.41	90.995	89.795	90.905	85.785	89.49	90.48	99.35	96.085	91.45	93.48	94.48	90.455
267	94.185	89.865	93.15	90.15	91.95	96.23	91.06	91.23	87.485	89.73	100.22	101.755	90.84	93.99	92.965	94.775	95.64	96.741	89.845	91.35	91.04	92.71	89.09	84.475	89.87	90.63	89.3	92.08	89.3	90.32	91.355	89.3	90.905	85.785	89.355	90.345	99.35	96.355	91.72	93.48	94.48	90.095
268	94.185	90	93.015	90.51	91.95	96.23	91.06	91.23	87.485	89.73	99.95	101.755	90.84	93.99	93.1	94.64	95.775	96.606	89.485	91.98	90.77	92.575	89.225	84.385	90.14	90.495	89.795	91.945	89.795	90.545	91.49	89.795	90.905	85.515	89.355	90.345	99.485	96.085	91.72	93.48	94.48	90.23
269	94.185	90.225	92.655	90.24	91.95	96.23	91.06	91.5	87.35	89.73	99.815	101.755	90.93	94.08	92.965	94.64	95.64	96.741	89.575	91.35	90.77	92.575	89.225	84.115	90.365	90.495	89.795	92.08	89.795	90.68	91.49	89.795	90.905	85.785	89.13	90.75	99.485	96.49	91.585	93.48	94.345	90.455
270	94.185	89.865	92.16	90.24	91.95	96.365	91.195	91.365	87.35	89.73	100.22	101.485	90.84	94.08	92.965	94.64	95.505	96.741	89.71	91.35	90.41	92.71	88.955	83.98	90.14	90.63	89.57	91.45	89.57	90.68	91.355	89.57	90.635	86.19	89.13	90.345	100.475	96.355	91.585	93.075	94.885	90.095
271	94.185	89.73	93.015	90.375	91.95	96.095	91.06	91.5	87.35	89.595	99.95	101.62	91.065	93.99	92.965	94.64	95.775	96.741	89.575	91.35	90.41	92.8	89.09	84.115	90.14	90.72	89.57	92.215	89.57	90.68	91.49	89.57	90.5	85.785	88.995	90.345	100.475	96.22	91.585	93.075	94.885	90.095
272	94.185	89.865	92.925	90.24	91.95	96.23	91.285	91.5	87.35	89.73	99.95	101.485	90.93	94.08	92.965	94.64	95.64	96.741	89.575	91.98	90.635	92.8	89.09	84.115	90.23	90.495	89.57	92.215	89.57	90.41	91.76	89.57	90.905	85.515	89.355	90.48	100.745	96.355	91.45	93.48	94.48	90.23
273	94.185	89.865	92.925	90.15	91.95	96.23	91.42	91.5	87.35	89.595	99.815	101.485	90.84	94.08	92.83	94.775	95.775	96.741	89.575	91.98	90.905	92.71	88.955	84.25	90.5	90.72	89.795	91.945	89.795	90.41	91.895	89.795	90.905	85.515	89.355	90.21	100.475	96.085	91.45	93.48	94.345	90.23
274	94.185	90	92.655	90.24	91.95	96.23	91.42	91.5	87.485	89.595	99.815	101.62	90.84	94.08	92.83	94.64	95.64	96.741	89.575	91.98	90.77	92.8	89.225	84.385	90.5	90.72	89.57	91.945	89.57	90.41	91.76	89.57	90.5	86.19	89.355	90.345	100.475	95.995	91.45	93.48	94.48	90.455
275	94.185	89.73	92.385	90.15	92.355	96.365	91.195	91.5	87.485	89.235	99.815	101.755	90.93	93.99	92.83	94.55	95.505	96.741	89.71	91.485	90.77	92.8	89.09	84.745	90.5	90.495	90.425	92.08	90.425	90.41	91.625	90.425	90.77	86.19	89.355	90.615	100.475	96.22	91.585	93.48	94.48	90.23
276	94.185	89.73	92.16	90.15	92.49	96.23	91.195	91.5	87.215	89.235	99.815	101.755	90.57	93.99	92.965	94.775	95.64	96.741	89.71	91.98	91.04	92.71	89.225	85.105	90.5	90.63	90.2	91.45	90.2	90.68	91.76	90.2	90.635	86.19	88.995	90.345	100.475	96.085	91.585	93.075	94.48	90.23
277	94.185	90.09	92.16	89.88	91.95	96.23	91.06	91.5	87.35	89.37	99.815	101.485	90.93	93.99	92.695	94.64	95.64	96.741	89.575	91.485	91.04	93.205	88.955	85.645	90.995	90.63	90.065	91.45	90.065	90.41	91.76	90.065	90.5	86.19	88.995	90.345	100.475	96.22	91.585	93.48	94.48	90.095
278	94.725	90.225	92.385	90.24	92.49	96.23	91.195	91.5	87.215	89.235	99.815	101.755	90.84	93.99	92.83	94.64	95.775	96.741	89.575	91.98	91.04	92.71	89.225	85.645	90.86	90.495	90.335	91.315	90.335	90.545	92.255	90.335	90.77	86.28	89.13	90.615	100.475	96.22	91.585	93.075	94.48	90.095
279	94.185	90	93.015	90.15	91.95	96.23	90.565	91.23	87.35	89.235	99.95	101.62	90.57	93.99	92.83	94.55	95.775	96.741	89.485	91.98	91.175	92.71	89.225	85.735	90.5	90.495	90.2	91.45	90.2	90.68	91.985	90.2	90.5	86.28	88.995	90.345	100.475	95.725	91.585	93.48	94.48	90.23
280	94.725	90.225	92.655	90.24	92.355	96.23	90.655	91.365	87.215	89.37	99.815	101.755	90.84	93.99	92.695	94.775	95.775	96.741	89.845	91.98	91.175	92.8	89.45	86.005	90.5	90.495	90.2	91.315	90.2	90.41	91.895	90.2	90.905	86.28	88.995	90.21	100.475	96.22	91.45	93.48	94.345	90.455
281	94.725	90.225	92.16	90.15	91.95	96.23	90.655	91.365	87.35	89.37	99.95	101.485	90.84	93.99	92.83	94.64	95.64	96.741	89.575	91.98	90.77	92.71	89.225	86.275	90.635	90.72	90.065	91.315	90.065	90.68	91.49	90.065	90.905	86.685	88.995	90.48	99.755	96.085	91.225	93.48	94.345	90.455
282	94.185	90.495	92.16	90.24	91.95	96.23	90.43	91.365	87.35	89.235	100.22	101.755	90.57	93.99	92.83	94.775	95.775	96.741	89.485	92.385	91.175	92.71	89.45	86.635	90.995	90.63	89.57	91.315	89.57	90.41	91.49	89.57	90.905	86.28	89.49	90.21	100.34	96.085	91.225	93.075	94.48	90.23
283	94.185	90.36	92.925	90.24	92.355	96.23	90.43	91.005	87.35	89.1	100.22	101.62	90.705	93.855	92.56	94.775	95.64	96.741	89.575	92.61	91.04	92.71	89.45	86.77	91.13	90.63	89.795	91.315	89.795	90.545	91.49	89.795	91.13	86.91	88.995	90.21	100.34	96.085	91.315	92.985	94.75	90.455
284	94.185	90.225	92.16	90.51	91.95	96.23	90.565	91.5	87.35	89.235	100.22	101.755	90.57	94.08	92.695	94.775	95.64	96.741	89.71	91.98	90.905	92.8	89.45	86.905	90.995	90.495	89.57	91.315	89.57	90.68	91.49	89.57	90.905	86.685	88.995	90.345	100.475	96.22	91.45	93.48	94.48	90.455
285	94.725	90.225	92.655	90.51	91.95	96.23	90.655	91.365	87.215	89.235	100.22	101.755	90.84	93.855	92.695	94.775	95.775	96.741	89.71	92.25	90.77	92.575	89.45	86.77	90.995	89.37	89.57	91.315	89.57	90.68	91.49	89.57	90.5	86.82	88.995	90.21	100.475	96.085	91.45	93.705	94.885	90.455
286	94.185	90.495	92.655	90.78	91.95	96.365	90.655	91.5	87.215	88.83	100.22	101.755	90.84	93.99	92.47	94.775	95.505	96.741	89.71	91.98	90.77	93.07	89.225	87.4	91.355	90.09	89.3	91.315	89.3	90.545	91.625	89.3	90.77	86.685	88.995	90.615	100.745	96.22	91.225	93.48	94.48	90.59
287	94.185	90.225	93.015	90.78	91.95	96.23	90.43	91.5	87.35	89.37	100.22	101.755	90.93	94.08	92.56	95.045	95.505	96.741	89.71	91.98	90.905	92.71	89.45	87.4	91.355	90.495	89.3	91.315	89.3	90.41	91.49	89.3	90.77	86.91	89.13	90.21	100.745	96.085	91.225	93.075	94.48	90.59
288	94.185	90.495	93.15	90.15	91.95	96.23	90.655	91.5	87.08	88.965	100.22	101.89	90.84	94.08	92.56	94.775	95.37	96.741	89.575	92.25	90.635	93.07	89.225	87.4	91.355	89.37	89.3	91.315	89.3	90.32	91.265	89.3	90.77	86.91	88.995	89.715	101.105	95.725	91.45	93.075	94.885	90.23
289	94.185	90.495	93.015	90.78	91.95	96.365	90.565	91.365	86.72	89.235	100.22	102.025	90.93	94.08	92.83	94.775	95.64	96.741	89.575	91.98	90.635	92.8	89.225	87.4	91.265	90.09	89.795	91.315	89.795	90.41	91.49	89.795	90.5	86.82	89.13	90.21	101.24	95.59	91.45	93.48	94.885	90.455
290	94.185	90.495	92.16	90.78	91.95	96.23	90.43	91.365	86.72	89.235	100.22	101.89	90.84	94.08	92.695	94.55	95.235	96.741	89.71	91.98	90.77	92.71	89.225	86.995	91.355	90.09	89.3	91.315	89.3	90.41	91.49	89.3	90.41	86.82	88.995	90.21	101.105	95.59	91.225	93.48	94.48	90.59
291	94.185	90.36	92.16	90.51	91.95	96.365	90.565	91.5	86.72	89.235	100.22	102.025	90.93	94.08	92.695	94.64	95.235	96.606	89.575	92.25	90.77	92.8	88.955	86.905	91.76	90.495	89.3	91.45	89.3	90.41	91.76	89.3	90.635	86.91	88.995	90.615	101.51	94.96	91.225	93.48	94.255	90.455
292	94.185	90.36	92.16	90.15	91.95	96.23	90.43	91.23	87.215	89.1	100.22	101.755	90.93	94.08	92.47	94.775	95.235	96.741	89.575	92.25	90.77	92.71	88.955	86.77	92.12	90.495	89.3	91.315	89.3	90.41	91.49	89.3	90.5	86.82	88.995	90.12	102.005	95.59	91.225	93.48	94.345	90.455
293	94.185	90.495	92.655	90.51	91.95	96.23	90.43	91.365	87.215	89.37	100.22	102.025	90.93	93.99	92.56	94.775	95.505	96.741	89.575	91.98	90.905	92.71	88.82	86.635	91.76	90.495	89.3	91.315	89.3	90.68	91.355	89.3	90.77	86.91	89.355	89.715	101.51	95.59	91.225	93.48	94.48	90.455
294	94.185	90.495	93.015	90.645	91.95	96.23	90.295	91.005	87.35	89.235	100.22	101.755	90.93	94.215	92.56	94.775	95.235	96.741	89.71	91.98	90.77	92.71	88.82	86.905	91.76	89.37	89.3	91.315	89.3	90.68	91.265	89.3	90.5	86.82	88.995	90.21	102.14	94.96	91.09	93.48	94.48	90.455
295	94.185	90.495	92.16	90.24	91.95	96.23	90.43	91.005	87.08	89.235	100.22	102.025	90.93	93.99	92.47	94.775	95.64	96.741	89.215	91.98	91.04	92.8	88.955	86.77	92.12	90.495	89.3	91.315	89.3	90.545	91.49	89.3	90.77	86.685	88.995	90.21	102.005	94.96	91.585	93.48	94.975	90.455
296	94.185	90.855	93.015	90.645	91.95	96.23	90.43	90.87	87.215	89.37	100.22	101.62	90.84	94.08	92.47	95.045	95.235	96.741	89.575	91.98	90.77	92.71	88.595	86.905	92.12	90.495	89.57	91.225	89.57	90.41	91.49	89.57	90.77	86.685	89.355	90.21	102.005	94.96	91.09	93.48	94.885	90.095
297	94.185	90.495	92.655	90.645	91.95	96.095	90.43	91.005	87.08	89.235	100.22	101.89	90.84	93.99	92.2	95.18	95.505	96.741	89.35	91.98	90.77	92.71	88.595	86.77	92.12	90.495	89.57	91.315	89.57	90.41	91.76	89.57	90.5	86.91	89.13	90.615	102.14	94.96	90.955	93.48	94.48	90.455
298	94.185	90.36	92.655	90.645	91.95	96.365	90.43	91.005	87.215	89.235	100.22	101.62	90.57	94.08	92.47	95.18	95.64	96.741	89.485	91.98	90.41	92.71	88.955	86.635	91.76	90.63	89.3	91.315	89.3	90.41	91.76	89.3	90.5	86.91	89.49	90.21	102.005	95.59	90.955	93.48	94.885	90.455
299	94.725	90.495	92.16	90.51	91.95	96.095	90.565	91.005	87.215	89.235	100.22	101.755	90.57	94.08	92.47	95.18	95.64	96.741	89.215	91.98	90.77	92.8	88.235	86.77	92.12	90.63	89.3	90.955	89.3	90.41	91.49	89.3	90.5	86.91	89.355	90.21	101.735	95.59	91.09	93.48	94.975	90.455
300	94.185	90.495	92.655	91.14	91.86	96.23	90.43	91.005	87.08	89.235	100.22	101.89	90.84	94.08	92.2	95.405	95.64	96.741	89.35	91.98	90.41	92.575	88.82	86.635	92.12	90.495	89.3	90.955	89.3	90.68	91.265	89.3	90.5	86.82	89.355	90.21	102.005	94.96	90.955	93.075	94.975	90.455
301	94.185	90.495	92.655	90.78	91.95	96.095	90.43	91.005	87.215	89.235	100.22	101.755	90.84	94.215	92.56	95.18	95.505	96.741	89.215	91.98	90.275	92.8	88.955	86.905	91.76	90.225	89.3	91.315	89.3	90.545	91.265	89.3	90.5	86.28	89.355	90.21	101.735	95.725	90.955	93.48	95.245	90.455
302	94.185	90.495	92.16	90.51	92.49	96.23	90.43	91.005	87.35	89.235	100.715	101.755	90.84	94.08	92.56	95.27	95.64	96.741	89.215	91.98	90.275	92.575	88.595	86.77	91.985	90.09	89.3	90.955	89.3	90.545	91.625	89.3	90.5	86.82	89.13	90.345	101.735	95.725	91.09	93.615	95.11	90.455
303	94.725	90.495	92.655	90.645	91.95	96.095	90.295	91.005	87.215	89.235	100.715	101.755	90.84	93.99	92.695	95.27	95.775	96.741	89.485	91.98	90.41	92.71	88.82	86.905	91.76	90.495	89.57	90.955	89.57	90.41	91.355	89.57	90.77	86.82	89.355	90.345	101.87	95.725	91.09	93.075	95.11	90.455
304	94.185	90.855	92.16	90.78	91.95	96.23	90.43	91.005	87.08	89.595	100.985	101.755	90.93	94.08	92.2	95.18	95.505	96.741	89.215	91.98	90.635	92.71	88.46	86.77	91.76	90.09	89.3	91.315	89.3	90.545	91.49	89.3	90.77	86.82	89.49	90.615	101.735	96.22	91.09	93.48	94.885	90.455
305	94.725	90.855	92.16	90.78	91.95	96.095	90.43	91.005	87.215	89.37	100.22	101.485	90.57	94.08	92.695	95.405	95.235	96.471	89.485	91.98	90.41	92.71	88.595	86.905	91.355	89.37	89.3	90.955	89.3	90.68	91.265	89.3	90.5	86.82	89.895	90.75	102.005	96.22	91.09	93.48	94.75	90.455
306	94.725	90.855	92.16	90.645	91.95	96.23	90.43	91.095	87.215	89.37	100.22	101.755	90.84	94.215	92.695	95.18	95.235	96.741	89.215	92.385	90.41	92.71	88.73	86.905	91.355	89.37	89.3	91.225	89.3	90.68	91.49	89.3	90.41	86.82	89.49	90.615	102.14	96.22	91.09	93.48	94.975	90.455
307	94.185	90.72	93.285	90.78	91.95	96.095	90.43	91.005	86.72	89.235	100.22	101.755	90.84	94.08	92.695	95.18	95.235	96.741	89.485	91.98	90.77	92.71	88.73	86.77	91.355	90.09	89.3	90.955	89.3	90.68	91.355	89.3	90.41	86.28	90.12	90.21	102.005	96.49	90.955	93.48	94.975	90.59
308	94.185	90.72	92.655	90.78	91.95	96.095	90.655	91.005	86.72	89.37	100.22	101.755	90.93	94.08	92.56	95.18	95.64	96.606	89.215	91.98	90.77	92.575	88.46	86.77	91.76	89.37	89.3	91.225	89.3	90.68	91.49	89.3	90.5	86.685	90.255	90.615	102.14	96.715	90.955	93.705	94.885	90.455
309	94.725	90.855	92.025	90.78	91.95	96.095	90.43	91.005	87.08	89.595	100.22	101.755	91.2	94.215	92.47	95.18	95.235	96.741	89.35	91.98	90.77	92.575	88.595	86.905	91.355	89.37	89.3	91.225	89.3	90.41	91.265	89.3	90.5	86.82	90.12	90.615	102.005	96.715	91.09	93.48	95.11	90.455
310	94.59	91.125	92.16	90.87	91.95	96.23	90.565	91.005	87.35	89.73	100.22	101.755	90.93	94.215	92.56	95.27	95.505	96.741	89.35	91.98	90.41	92.575	88.46	86.635	91.355	90.495	89.3	91.225	89.3	90.68	91.49	89.3	90.41	86.28	90.255	90.615	102.14	96.49	91.09	93.48	95.11	90.455
311	94.185	90.495	92.385	90.87	91.86	96.095	90.43	91.005	86.72	89.73	100.22	101.755	90.93	94.215	92.695	95.54	95.235	96.741	89.215	91.98	90.77	92.71	88.1	86.275	91.355	90.495	89.3	90.955	89.3	90.68	91.625	89.3	90.41	86.28	90.12	90.75	102.14	96.85	91.09	93.48	94.885	90.455
312	94.725	91.125	92.385	90.78	91.95	96.095	90.43	91.005	87.35	89.73	100.22	101.755	91.2	94.08	92.47	95.405	95.505	96.741	89.08	92.25	91.04	92.575	88.235	86.635	91.76	90.36	89.57	91.315	89.57	90.68	91.895	89.57	90.14	86.685	90.255	90.75	102.005	96.985	90.595	93.48	95.11	90.23
313	94.185	90.855	92.655	90.78	91.86	96.095	90.43	91.005	87.35	89.595	100.22	101.755	90.84	94.08	92.83	95.54	95.235	96.471	89.485	91.98	91.04	92.71	88.235	86.635	92.12	90.495	89.3	91.225	89.3	90.68	91.895	89.3	90.14	86.28	90.615	90.75	102.14	96.85	90.955	93.48	94.975	90.455
314	94.185	90.99	92.16	90.78	91.86	96.095	90.295	91.005	87.215	89.73	100.22	101.395	90.84	94.08	92.47	95.27	95.235	96.741	89.215	92.25	90.77	92.71	88.1	86.77	91.355	90.63	89.3	91.315	89.3	90.41	91.355	89.3	90.14	86.28	90.75	90.75	102.14	96.49	90.955	93.48	94.975	90.455
315	94.185	90.72	92.16	90.87	91.86	96.23	90.43	91.005	87.35	89.73	100.22	101.755	91.2	94.215	92.56	95.405	95.235	96.471	89.215	91.98	91.04	92.575	88.235	86.905	91.355	90.72	89.3	91.225	89.3	90.41	91.49	89.3	90.14	86.685	90.75	90.345	102.005	96.85	91.09	93.48	95.11	90.455
316	94.185	90.855	92.16	90.78	91.59	96.095	90.295	91.005	86.72	89.73	100.22	101.755	90.84	94.215	92.47	95.9	95.235	96.741	89.215	91.98	90.905	92.71	88.1	86.77	91.265	90.72	89.3	90.955	89.3	90.41	91.49	89.3	90.275	86.82	90.615	90.84	102.14	96.85	91.315	93.48	95.245	90.455
317	94.725	90.855	93.42	90.87	91.86	96.095	90.295	91.365	86.72	89.73	100.22	101.62	90.93	94.08	92.47	96.035	95.235	96.741	89.485	92.25	91.04	92.8	88.1	86.905	90.995	90.72	89.3	91.315	89.3	90.32	91.49	89.3	90.14	86.82	90.75	90.75	102.5	96.85	90.955	93.48	94.975	90.455
318	94.185	90.855	93.015	90.78	91.59	96.23	90.43	91.365	87.08	89.37	100.22	101.755	90.93	94.215	92.695	95.54	95.64	96.741	89.485	92.25	90.77	92.8	87.965	86.905	91.355	90.855	89.3	91.315	89.3	90.68	91.625	89.3	90.14	86.82	90.255	90.615	102.23	96.85	91.09	93.84	94.975	90.23
319	94.185	90.72	92.655	90.78	91.86	96.005	90.43	91.365	86.72	89.595	100.22	101.395	91.065	94.215	92.83	95.54	95.235	96.741	89.215	91.98	91.175	93.07	88.235	86.905	91.355	90.99	89.3	91.225	89.3	90.32	91.355	89.3	90.14	86.82	90.75	90.75	102.14	96.985	91.225	93.705	94.975	90.455
320	94.725	90.855	93.015	90.645	91.59	96.095	90.43	91.365	87.215	89.37	100.22	101.485	90.84	94.08	92.695	95.9	95.235	96.741	89.485	91.98	91.04	92.8	88.235	86.905	90.995	90.855	89.3	91.315	89.3	90.41	91.265	89.3	90.5	86.91	90.75	90.975	102.23	96.85	91.585	93.84	95.11	90.455
321	94.725	90.855	93.015	90.78	91.59	96.005	90.43	91.5	87.08	89.37	100.22	101.755	90.93	94.215	92.83	95.9	95.235	96.606	89.575	92.25	91.04	92.8	88.595	86.905	90.995	90.72	89.3	91.225	89.3	90.32	91.355	89.3	90.14	87.045	91.02	90.84	102.14	96.85	91.225	93.705	94.975	90.455
322	94.725	90.495	93.015	90.78	91.23	96.23	90.43	91.5	87.215	89.235	100.22	101.755	90.84	94.08	92.83	96.035	95.01	96.606	89.575	92.385	91.175	92.71	88.595	86.905	91.265	90.855	89.3	91.315	89.3	90.32	91.355	89.3	90.14	86.91	90.885	90.975	102.14	96.85	91.585	93.84	95.11	90.59
323	94.185	90.495	93.015	91.005	91.59	96.23	90.295	91.5	86.72	89.73	100.22	101.755	90.93	94.215	92.83	96.17	95.235	96.471	89.575	92.25	92.3	93.205	88.235	86.77	91.13	90.72	89.3	91.315	89.3	90.545	91.13	89.3	90.5	86.91	90.75	90.975	102.14	96.85	91.72	93.975	95.245	90.59
324	94.725	90.72	93.285	90.87	91.59	96.23	90.43	91.5	87.215	89.73	100.22	101.62	90.93	94.08	92.965	95.9	95.235	96.471	89.575	92.385	92.435	92.71	87.695	86.77	91.355	90.99	89.3	91.315	89.3	90.41	91.13	89.3	90.41	87.045	91.02	91.47	102.23	96.49	91.45	93.84	95.245	90.725
325	94.725	90.855	92.655	90.78	91.86	96.23	90.655	91.5	87.215	89.73	100.22	101.755	91.065	94.215	92.965	96.17	95.235	96.741	89.485	91.98	92.435	93.205	88.1	86.77	91.355	90.99	89.3	91.315	89.3	90.41	91.265	89.3	90.5	86.91	91.02	91.38	102.14	96.49	91.72	94.11	95.38	90.86
326	94.185	90.855	92.16	90.78	91.86	96.095	90.565	91.86	86.72	89.73	100.22	101.755	91.2	94.08	92.965	96.305	95.235	96.606	89.485	91.98	91.895	92.8	87.965	86.635	91.355	90.855	89.3	91.315	89.3	90.32	90.86	89.3	90.275	87.045	91.02	91.875	102.14	96.49	91.945	93.975	95.605	90.725
327	94.725	90.495	92.655	91.14	91.86	96.095	90.565	91.5	87.08	90.36	100.22	102.025	91.065	94.485	92.965	96.305	95.235	96.741	89.71	91.98	91.895	92.71	87.695	86.635	91.355	90.855	89.165	90.955	89.165	90.32	91.265	89.165	90.14	87.045	91.02	92.01	102.14	96.49	92.35	94.11	95.74	90.86
328	94.725	90.72	93.15	91.14	91.59	96.23	90.43	91.995	86.72	90.09	100.22	101.755	91.335	94.215	93.1	96.305	95.235	96.741	89.215	91.98	91.535	93.07	87.965	86.77	91.355	91.125	89.3	91.225	89.3	90.41	90.725	89.3	90.635	86.91	91.02	91.74	102.23	96.355	92.35	94.38	95.605	90.725
329	94.185	90.855	93.285	90.78	91.59	96.095	90.43	91.995	87.08	90.36	100.22	101.89	91.2	94.62	93.1	96.035	95.505	96.741	89.575	91.98	91.535	93.07	87.695	86.635	91.76	90.855	89.3	91.315	89.3	90.41	90.725	89.3	90.5	87.045	91.02	92.01	102.14	96.49	91.945	94.875	95.605	91.085
330	94.725	90.855	93.15	90.78	91.86	96.095	90.43	91.5	87.08	90.36	100.22	101.89	91.2	94.62	93.1	96.305	95.64	96.741	89.485	91.98	91.535	93.475	87.965	86.005	91.76	90.99	89.3	91.315	89.3	90.41	90.725	89.3	90.41	87.045	91.02	92.505	102.14	96.715	91.945	95.235	95.515	91.22
331	94.725	90.72	92.655	91.005	91.86	96.23	89.935	91.995	86.72	90.36	100.22	101.755	91.2	94.62	92.965	96.305	95.775	96.741	89.485	92.25	91.535	93.205	87.965	86.275	91.355	91.125	89.3	91.315	89.3	90.41	90.725	89.3	90.41	86.82	91.02	92.505	102.14	96.085	91.945	95.235	95.245	91.085
332	94.725	91.125	92.385	91.14	91.95	96.23	90.16	91.5	87.08	90.495	100.85	102.025	91.065	94.215	93.1	96.305	95.505	97.101	89.485	92.25	91.535	92.8	87.695	86.275	91.76	90.99	89.3	90.955	89.3	90.41	90.725	89.3	90.41	86.91	91.02	92.64	102.14	96.49	92.215	95.235	95.605	91.085
333	94.725	90.72	92.655	91.14	91.86	96.23	90.295	91.5	86.72	90.36	100.22	101.89	91.335	94.215	92.965	96.17	95.505	97.596	89.71	91.98	91.535	92.71	87.695	86.275	91.355	90.99	89.3	90.955	89.3	90.41	90.725	89.3	90.14	86.91	91.515	92.64	102.14	96.49	92.08	95.235	95.74	90.86
334	94.725	90.855	92.655	91.14	91.95	96.23	90.295	91.995	86.585	90.36	100.22	101.89	90.93	94.485	92.965	96.17	95.865	97.371	89.71	91.98	91.535	92.71	87.695	86.275	91.76	90.99	89.3	91.225	89.3	90.32	90.5	89.3	90.14	86.91	91.02	92.505	102.005	96.49	91.945	95.235	95.605	90.725
335	94.725	90.855	93.15	90.78	91.95	96.23	90.43	91.5	86.585	90.36	100.22	102.25	91.065	94.215	93.1	96.305	96.135	96.741	89.575	92.25	91.175	92.71	87.695	86.275	91.76	91.125	89.165	90.82	89.165	90.41	90.5	89.165	90.14	87.045	91.02	92.64	101.735	96.49	91.945	95.235	95.515	90.86
336	94.185	90.855	93.285	90.78	91.86	96.23	90.655	91.995	86.585	90.36	100.22	102.25	90.93	94.62	92.965	96.17	96.135	97.506	89.575	92.385	91.175	92.8	87.695	86.275	91.625	91.125	89.3	90.955	89.3	90.32	90.725	89.3	89.645	86.91	91.245	92.505	101.87	96.49	91.945	95.235	95.605	91.085
337	94.725	91.26	92.16	90.645	91.86	96.23	90.43	91.5	86.09	90.36	100.985	102.25	91.335	94.215	92.965	96.305	96.27	97.236	89.71	91.98	91.175	92.8	87.695	86.275	91.355	90.99	89.165	90.955	89.165	90.41	90.5	89.165	90.14	86.685	91.02	92.505	102.14	96.355	91.945	95.235	95.515	90.86
338	94.185	90.855	92.16	91.005	91.95	96.23	90.43	92.13	86.585	89.73	100.985	102.25	90.84	94.215	93.1	96.305	96.27	97.506	90.115	91.98	91.175	92.71	87.695	86.275	91.76	90.855	89.165	90.955	89.165	90.68	90.725	89.165	90.14	86.685	91.515	92.73	102.14	96.49	91.945	95.235	95.245	90.86
339	94.725	90.855	92.655	91.14	91.95	96.095	90.43	92.355	85.955	90.36	100.22	102.25	90.93	94.215	92.83	96.17	96.27	97.506	89.71	92.25	91.175	92.71	87.695	86.275	91.355	90.99	89.3	90.955	89.3	90.545	90.725	89.3	89.645	86.91	91.515	92.64	101.735	96.355	92.215	95.235	95.515	91.22
340	94.725	90.99	93.015	90.78	91.95	96.23	90.43	92.13	86.72	90.36	101.075	102.25	90.93	94.215	92.965	96.44	96.495	97.596	89.71	91.98	91.4	92.71	87.965	86.275	91.76	90.99	89.3	91.315	89.3	90.32	90.725	89.3	90.005	86.91	91.515	92.64	102.14	96.49	91.72	95.235	95.74	90.86
341	94.725	90.72	93.15	90.645	91.95	96.095	90.655	92.355	86.585	90.495	100.985	102.25	91.065	94.215	92.965	96.305	96.405	97.596	89.71	91.98	91.175	92.8	87.695	86.275	91.76	90.72	89.165	91.315	89.165	90.32	90.725	89.165	89.645	87.045	91.515	92.73	101.735	96.49	91.72	95.865	95.605	90.86
342	94.95	90.99	92.925	91.005	91.95	96.23	90.925	92.49	86.585	90.36	101.075	102.25	90.93	94.485	92.965	96.305	96.495	97.596	89.71	91.98	91.175	92.8	87.695	86.005	91.76	90.72	89.3	91.45	89.3	90.41	90.5	89.3	89.645	86.91	91.515	92.64	102.005	96.49	91.945	95.865	95.605	91.085
343	94.725	90.855	93.15	91.14	91.95	96.095	90.925	92.49	86.72	90.36	100.85	102.25	90.93	94.71	92.965	96.305	96.27	97.596	89.71	92.25	91.535	92.8	87.695	86.005	91.76	90.72	89.3	91.315	89.3	90.32	90.5	89.3	90.14	86.91	91.515	92.73	102.14	96.49	91.945	95.235	95.605	91.355
344	94.185	90.495	92.16	91.005	91.86	96.23	91.195	92.895	86.585	90.36	100.985	102.25	91.065	94.62	93.1	96.305	96.495	97.596	89.575	92.25	91.4	93.07	87.695	86.005	91.355	90.72	89.3	91.45	89.3	90.32	90.365	89.3	90.14	87.45	91.515	92.73	102.005	96.49	91.72	95.865	95.74	91.625
345	94.725	90.855	92.655	90.78	91.86	96.005	91.06	93.12	86.585	90.36	101.075	102.25	91.2	94.62	92.965	96.305	96.495	97.596	89.575	91.98	91.535	93.07	87.335	86.005	91.76	90.72	89.3	91.45	89.3	90.545	90.5	89.3	90.14	87.045	91.02	92.505	102.14	96.49	91.45	96.135	95.515	91.355
346	94.725	90.855	93.15	90.87	91.95	96.095	91.555	93.12	86.585	90.36	100.985	102.25	91.2	94.71	93.1	96.305	96.405	97.506	89.575	91.98	91.4	92.8	87.47	86.005	92.12	90.63	89.3	92.35	89.3	90.68	90.095	89.3	90.005	87.045	91.245	92.505	102.14	96.49	91.72	95.865	95.74	91.355
347	94.185	90.855	93.015	90.87	92.355	96.23	91.285	93.255	86.585	90.36	101.075	102.25	91.335	94.62	93.1	96.305	96.27	97.101	89.71	91.98	91.175	93.07	87.695	86.005	91.76	90.495	89.3	92.35	89.3	90.545	90.5	89.3	90.14	87.045	91.02	92.64	102.14	96.49	91.45	95.865	96.01	91.625
348	94.59	90.72	93.015	91.005	91.95	96.005	91.285	93.255	86.585	90.36	101.075	102.25	91.335	94.62	93.1	96.305	96.135	97.596	89.35	91.98	91.04	93.205	87.695	86.005	92.12	90.495	89.57	92.35	89.57	90.545	90.5	89.57	90.005	87.045	91.02	92.505	102.14	96.49	91.585	96.135	95.875	91.355
349	94.725	90.495	93.015	90.78	91.95	95.105	91.195	93.12	86.72	90.36	100.985	102.385	91.335	94.71	93.1	96.305	96.27	97.596	89.575	91.98	91.175	93.205	87.47	86.005	91.76	90.63	89.57	92.35	89.57	90.68	90.5	89.57	90.14	87.045	91.245	92.505	102.14	96.49	91.45	95.865	96.01	91.49
350	94.815	90.855	93.285	90.78	91.95	95.465	91.06	93.255	86.585	90.36	101.075	102.25	91.335	94.98	93.1	96.305	96.405	97.596	89.71	91.98	91.175	92.8	87.335	86.005	92.12	90.495	90.065	92.845	90.065	90.41	90.5	90.065	90.14	87.045	91.02	92.505	102.14	96.49	91.585	96.135	96.01	91.715
351	94.725	90.495	93.015	90.78	91.95	95.735	91.06	93.12	86.72	90.36	100.85	102.385	91.2	94.98	93.1	96.305	96.405	97.506	89.485	91.35	91.175	93.475	87.695	86.005	92.12	90.72	90.2	92.845	90.2	90.68	90.5	90.2	90.005	87.045	91.02	92.1	102.14	96.49	91.45	96.27	96.01	91.715
352	94.185	90.495	93.15	91.005	91.86	96.005	90.925	92.895	86.72	90.36	100.985	102.25	91.335	94.845	93.1	96.305	96.27	97.596	89.575	91.98	91.175	93.475	87.695	86.005	92.615	90.72	89.795	92.845	89.795	90.68	90.5	89.795	89.645	87.045	91.02	92.1	102.005	96.49	91.45	95.235	95.875	91.985
353	94.95	90.72	93.15	90.78	91.95	95.87	90.79	92.895	86.585	89.73	100.985	102.25	91.47	94.98	93.1	96.305	96.405	97.101	89.485	91.98	91.175	93.205	87.695	86.005	92.12	90.72	89.3	92.845	89.3	90.68	90.5	89.3	89.645	87.045	91.02	92.1	102.005	96.49	91.45	95.235	96.37	91.715
354	94.725	90.855	93.42	90.78	91.95	96.005	90.655	93.255	86.72	89.73	100.22	102.025	91.335	94.215	93.1	96.305	96.495	97.596	89.215	91.35	91.04	93.205	87.47	86.005	92.12	90.72	89.795	92.71	89.795	90.545	90.725	89.795	90.005	87.045	91.02	92.505	101.735	96.49	91.45	95.235	96.01	91.85
355	94.59	90.72	93.42	90.78	91.86	95.87	90.655	92.49	86.585	89.73	100.985	102.25	91.335	94.71	93.1	96.305	96.405	97.596	89.485	91.98	90.77	93.07	87.335	86.005	91.76	90.855	89.795	92.71	89.795	90.41	90.725	89.795	90.005	87.045	91.02	92.505	102.14	96.22	91.72	96.27	96.37	91.625
356	94.725	90.495	93.15	90.78	91.95	95.87	90.43	92.895	86.72	89.73	100.985	102.25	91.335	94.71	93.1	96.17	96.27	97.596	89.575	91.98	90.77	93.07	87.47	86.005	92.255	90.72	90.065	92.845	90.065	90.545	90.725	90.065	90.005	87.045	91.02	92.1	101.87	96.49	91.45	95.865	96.01	91.715
357	94.59	90.495	93.42	90.87	91.86	96.095	90.925	92.49	86.585	90.36	100.22	102.25	91.2	94.71	93.1	96.17	96.405	97.506	89.485	91.98	91.04	92.8	87.335	86.005	92.75	90.855	90.065	92.35	90.065	90.41	90.635	90.065	90.14	87.045	90.885	91.875	102.14	96.49	91.585	95.865	95.875	91.625
358	94.185	90.855	93.645	91.14	91.95	96.095	90.79	93.03	86.585	90.36	100.985	102.25	91.2	94.71	93.1	96.305	96.495	97.371	89.575	91.98	90.77	93.205	87.335	86.005	92.12	90.99	90.065	92.35	90.065	90.41	90.725	90.065	89.645	87.045	90.885	91.74	102.14	96.49	91.45	95.235	96.01	91.355
359	94.185	90.72	93.645	91.14	91.95	96.095	91.06	93.12	86.585	89.73	100.22	102.25	91.335	94.71	93.1	96.305	96.405	97.596	89.485	91.98	90.77	93.07	87.695	86.005	92.12	90.855	90.2	92.71	90.2	90.41	90.725	90.2	90.005	87.045	90.75	91.875	102.005	96.49	91.585	95.865	96.01	91.49
360	94.185	90.495	93.42	91.005	91.95	96.23	91.42	93.255	86.585	89.73	101.075	102.385	91.065	94.71	93.1	96.035	96.27	97.731	89.575	91.35	90.41	93.205	87.47	86.005	92.12	90.72	90.2	92.845	90.2	90.32	90.5	90.2	90.14	86.91	90.75	91.875	101.87	96.49	91.585	95.865	96.01	91.22
361	94.185	90.855	93.42	91.275	92.49	96.23	91.69	93.255	86.585	89.73	101.075	102.25	91.335	94.71	92.965	96.17	96.405	97.596	89.215	91.98	90.275	93.07	87.335	86.005	92.12	90.99	90.2	92.35	90.2	90.32	90.5	90.2	90.005	87.045	90.885	91.875	101.87	96.22	91.945	95.235	96.01	91.355
362	94.725	90.855	93.285	91.275	92.715	96.23	91.915	93.39	85.955	89.73	101.075	102.25	91.56	94.71	93.1	96.035	96.495	97.596	89.485	91.98	90.905	92.71	87.335	86.005	92.12	90.99	90.2	92.71	90.2	90.32	90.725	90.2	90.14	87.045	91.02	91.74	101.87	96.22	91.72	95.865	96.01	91.355
363	94.725	90.855	93.42	91.275	92.715	96.365	91.915	93.255	86.585	90.36	101.075	102.25	91.335	94.71	93.1	95.9	96.405	97.596	89.485	91.98	90.77	93.205	87.065	86.005	92.12	90.99	90.335	92.35	90.335	90.41	90.5	90.335	90.14	87.045	91.02	91.875	102.14	96.22	91.72	95.865	95.74	91.355
364	94.725	90.495	93.645	91.275	92.715	96.365	92.05	93.39	86.585	90.36	100.985	102.25	91.335	94.98	92.965	95.9	96.27	97.596	89.485	91.98	90.635	92.8	87.2	86.005	92.12	90.99	90.2	92.35	90.2	90.32	90.725	90.2	90.275	87.045	91.02	91.47	102.005	96.22	91.945	95.865	95.875	91.22
365	94.725	90.495	93.645	91.275	92.985	96.365	92.185	93.525	85.955	90.36	101.075	102.25	91.56	94.98	92.965	95.9	96.495	97.506	89.215	91.98	90.635	92.8	87.2	86.005	92.255	90.99	90.2	92.35	90.2	90.32	90.725	90.2	90.41	87.45	91.02	91.47	102.005	96.22	91.945	95.865	96.01	91.22
366	94.185	90.855	93.42	91.5	92.985	96.86	92.05	93.525	86.72	89.73	101.075	102.385	91.335	95.115	92.965	96.035	96.27	97.596	89.215	91.98	90.77	93.205	87.065	86.005	92.525	91.125	90.425	92.35	90.425	90.32	90.725	90.425	90.14	87.045	91.02	91.38	101.735	96.085	91.945	95.865	95.74	90.86
367	94.725	90.99	93.42	91.14	92.985	96.635	92.05	93.525	86.585	90.36	101.075	102.25	91.56	95.25	92.83	95.9	96.405	97.596	89.485	91.98	90.77	93.205	87.335	85.735	92.615	91.125	90.56	92.215	90.56	90.41	90.5	90.56	90.14	87.045	91.02	91.74	102.14	95.725	91.945	95.865	96.01	90.86
368	94.725	90.855	93.42	91.41	93.21	96.86	92.05	93.525	86.72	90.36	101.075	102.655	91.335	95.25	93.1	95.54	96.405	97.731	89.215	91.98	91.04	93.475	87.065	86.005	92.885	91.125	89.795	92.35	89.795	90.32	90.5	89.795	90.41	87.045	91.02	91.74	102.14	96.22	91.945	95.865	96.01	91.085
369	94.725	90.855	93.555	91.5	92.985	96.635	92.05	93.255	86.585	89.73	101.075	102.25	91.695	95.115	92.965	95.9	96.495	97.596	89.215	91.98	90.77	93.475	87.065	85.735	92.885	91.125	90.335	92.71	90.335	90.32	90.725	90.335	90.5	87.045	91.02	91.74	102.14	96.22	92.215	95.235	96.01	90.86
370	94.725	90.495	93.645	91.5	93.48	96.995	92.05	93.39	85.955	90.36	101.075	102.25	91.335	94.845	92.83	95.9	96.27	97.596	88.945	91.98	90.77	93.07	87.065	85.735	92.75	91.125	90.56	92.35	90.56	90.05	90.995	90.56	90.5	87.045	91.02	91.47	102.14	96.355	92.35	95.865	96.01	91.22
371	94.725	90.72	93.42	91.275	92.985	96.995	91.915	93.255	86.585	90.36	101.075	102.655	91.47	94.98	93.1	96.035	96.495	98.136	89.215	91.98	91.04	92.8	87.065	85.51	92.525	91.35	90.425	92.35	90.425	89.915	90.995	90.425	90.5	87.045	90.75	91.74	102.635	96.355	92.215	95.235	96.01	91.22
372	94.725	91.125	93.555	91.5	92.715	97.13	91.915	93.255	86.585	89.73	101.075	102.25	91.335	94.98	92.965	96.17	96.495	98.136	89.485	91.98	90.77	93.205	86.84	85.735	92.75	91.125	90.56	92.35	90.56	90.32	90.725	90.56	90.41	87.045	90.885	91.38	102.23	96.085	92.35	95.235	96.37	91.22
373	94.725	90.99	93.42	91.5	93.21	96.995	91.825	93.255	86.585	90.36	101.075	102.25	91.335	94.98	92.965	96.305	96.27	98.136	89.215	91.98	90.77	93.565	87.065	85.375	92.885	91.485	90.425	92.215	90.425	90.32	90.5	90.425	90.5	87.045	90.885	90.975	102.23	96.49	92.35	95.235	96.01	91.085
374	94.725	90.495	93.285	91.41	93.615	96.995	91.42	92.895	85.955	89.73	101.075	102.25	91.335	94.98	93.1	96.17	96.495	98.226	89.215	91.98	90.77	93.205	86.84	85.51	92.885	90.99	90.335	92.215	90.335	90.05	90.725	90.335	90.41	86.82	91.02	90.975	102.635	96.49	92.08	95.865	96.01	90.86
375	94.725	90.855	93.285	91.41	93.615	96.995	91.42	92.895	86.09	89.73	101.48	102.25	91.335	94.845	92.965	96.305	96.63	98.226	89.215	91.98	91.04	93.205	86.84	85.375	92.885	91.35	90.425	92.215	90.425	90.32	90.995	90.425	90.41	86.91	91.02	90.84	102.86	96.49	91.945	95.235	96.01	90.86
376	94.725	90.495	93.42	91.41	93.75	97.355	91.285	93.12	86.585	90.36	100.985	102.79	91.335	94.845	93.1	96.305	96.405	98.136	89.215	91.98	91.04	92.8	87.065	85.735	92.885	90.99	90.56	92.215	90.56	90.32	90.86	90.56	90.14	87.045	91.02	90.975	102.995	96.49	92.35	95.865	96.01	91.085
377	94.185	90.495	93.645	91.41	94.11	97.49	91.06	92.895	86.585	90.36	101.075	102.655	91.335	94.98	92.965	96.44	96.495	98.226	89.575	91.98	90.635	93.205	86.84	85.51	92.885	90.99	90.335	92.08	90.335	90.32	90.995	90.335	90.275	86.91	91.02	90.84	103.4	96.49	92.215	95.235	96.01	91.085
378	94.185	90.495	93.555	91.14	94.11	97.265	91.06	92.895	86.225	90.36	101.075	102.25	91.335	94.71	92.965	96.305	96.495	98.226	89.485	91.98	91.04	93.475	86.84	85.375	92.255	91.35	90.56	92.215	90.56	90.32	91.265	90.56	90.14	87.045	91.02	90.975	103.76	96.715	92.35	95.235	95.875	91.22
379	94.185	90.495	93.285	91.14	94.11	97.355	90.925	92.895	86.72	89.73	101.075	102.655	91.695	94.71	93.1	96.44	96.405	98.226	89.08	91.98	90.77	93.205	86.435	85.375	92.75	90.99	90.425	92.215	90.425	90.32	91.265	90.425	90.005	86.82	91.02	90.84	103.76	96.85	91.945	95.235	95.74	90.86
380	94.185	90.495	93.42	91.41	94.245	97.49	90.655	92.49	86.585	89.73	101.075	102.25	91.335	94.98	93.1	96.305	96.495	98.001	89.215	91.98	91.04	93.205	86.84	85.375	92.885	90.99	90.425	92.215	90.425	90.32	90.995	90.425	89.645	86.82	91.02	90.84	103.76	96.49	92.215	95.235	95.74	91.085
381	94.185	90.495	93.42	91.14	94.245	97.49	90.925	92.49	86.585	90.36	101.48	102.25	91.335	94.71	92.965	96.44	96.405	98.226	89.575	91.98	90.905	93.205	86.705	85.375	92.885	91.125	90.425	91.45	90.425	90.32	91.13	90.425	89.645	86.91	91.02	90.975	103.895	96.85	92.35	95.865	95.74	90.86
382	94.185	90.495	93.645	91.14	94.38	97.49	90.925	92.49	86.72	89.73	101.48	102.25	91.335	95.115	92.965	96.305	96.495	98.001	89.35	91.98	90.77	93.205	86.84	85.375	92.885	90.855	90.425	91.945	90.425	90.41	90.995	90.425	90.005	86.82	91.02	90.84	104.525	96.85	92.575	95.865	95.74	90.725
383	94.185	90.36	93.645	91.14	94.38	97.355	91.285	92.895	86.72	89.73	101.075	102.25	91.335	95.25	93.1	96.305	96.495	98.226	89.35	91.98	90.77	93.565	86.435	85.375	92.885	90.99	90.425	92.08	90.425	90.32	91.13	90.425	90.14	86.91	91.02	90.975	104.525	96.85	92.575	95.235	96.01	90.86
384	94.725	90.72	93.555	91.14	94.74	96.995	91.06	93.03	86.72	89.73	101.48	102.25	91.335	95.25	92.965	96.305	96.405	98.136	89.575	91.98	90.77	93.205	86.705	85.375	92.885	90.99	90.425	91.855	90.425	90.32	90.725	90.425	90.14	86.91	91.02	90.975	104.525	96.85	92.845	95.865	95.74	90.86
385	94.185	90.855	93.285	91.005	94.74	97.355	91.42	93.12	86.72	89.73	101.075	102.25	91.335	95.34	92.83	96.44	96.495	98.001	89.575	91.98	90.77	93.475	86.435	85.375	92.885	91.125	90.425	92.215	90.425	90.05	90.86	90.425	90.005	87.045	91.515	90.975	104.525	96.985	92.575	95.235	95.74	90.725
386	94.725	90.99	93.285	91.14	94.74	97.355	91.42	93.255	86.72	89.73	101.075	102.25	91.56	95.34	92.83	96.305	96.405	98.136	89.35	91.98	90.77	93.475	86.21	85.375	92.885	91.125	90.425	92.35	90.425	90.32	91.13	90.425	90.14	87.045	91.515	91.47	104.525	96.85	92.845	95.235	95.875	90.455
387	94.725	91.125	93.42	91.275	94.47	97.355	91.825	93.255	87.08	89.73	101.075	102.25	91.695	95.25	92.965	96.305	96.63	97.731	89.71	91.98	91.04	93.205	86.435	85.375	92.615	91.125	90.335	92.215	90.335	89.915	90.995	90.335	90.14	86.91	91.515	91.38	104.525	96.49	92.845	95.865	96.01	90.725
388	94.725	91.125	93.555	91.275	94.74	97.265	91.915	93.255	86.72	89.73	101.075	102.25	91.335	95.34	93.1	96.305	96.495	97.731	89.845	91.98	90.77	93.205	86.21	85.375	92.885	91.35	90.425	92.35	90.425	90.32	90.995	90.425	90.005	87.045	91.515	91.38	104.525	96.85	92.845	95.865	95.875	90.725
389	94.725	90.99	93.645	90.645	94.38	97.265	91.915	93.255	86.72	89.73	101.075	102.25	91.83	95.25	93.1	96.305	96.495	98.001	89.575	91.98	90.77	93.205	86.21	85.375	92.75	90.99	90.56	92.35	90.56	89.915	90.725	90.56	90.14	87.045	91.785	91.74	104.525	96.49	92.71	95.235	95.605	91.22
390	94.725	91.26	93.645	90.78	95.01	97.355	91.915	93.525	86.72	89.73	101.075	102.25	91.695	95.25	92.965	96.305	96.405	98.226	89.485	91.98	91.04	93.07	86.435	85.375	92.885	91.125	90.56	92.35	90.56	89.555	90.725	90.56	90.14	87.045	91.785	90.975	104.525	96.49	92.575	95.865	95.74	90.725
391	94.185	90.99	93.645	90.87	94.47	97.355	91.915	93.255	86.72	89.73	101.075	102.25	91.56	95.25	93.1	96.305	96.495	98.226	89.71	91.98	91.04	93.205	86.57	85.375	92.885	91.125	90.56	92.845	90.56	89.915	90.86	90.56	90.14	87.045	91.515	91.11	104.39	96.85	92.71	95.235	95.605	90.725
392	94.725	90.855	93.645	91.41	94.38	97.355	91.915	93.525	86.72	89.73	101.075	102.385	91.695	95.25	92.965	96.305	96.63	98.226	89.35	91.98	90.635	93.205	86.705	85.51	92.885	91.125	90.695	92.845	90.695	90.05	90.86	90.695	90.14	87.045	91.515	91.38	104.525	96.49	92.71	95.235	95.605	90.86
393	94.725	90.855	93.645	91.005	94.38	96.995	91.69	93.525	86.72	89.595	101.075	102.25	91.83	95.25	92.83	96.17	96.495	98.001	89.485	91.98	90.77	93.475	86.21	85.375	92.885	91.35	90.425	92.98	90.425	90.05	90.995	90.425	90.41	87.045	91.515	90.975	103.76	96.715	92.71	95.235	95.74	90.725
394	94.725	90.99	93.645	91.275	94.38	97.355	91.69	93.255	86.585	89.73	101.075	102.25	91.965	95.34	93.1	96.44	96.63	98.226	89.71	91.98	90.77	93.205	86.21	85.645	93.38	91.35	90.695	92.845	90.695	90.05	90.86	90.695	90.14	87.045	91.875	90.975	104.255	96.985	92.575	95.865	95.875	91.22
395	94.185	90.855	93.645	90.78	94.245	97.265	91.69	93.12	86.72	89.73	100.985	102.25	91.695	95.34	92.965	96.305	96.765	98.001	89.215	91.98	90.77	93.205	86.435	85.735	93.65	91.35	90.83	92.845	90.83	89.915	90.86	90.83	90.14	87.045	91.875	91.875	104.39	96.985	92.35	95.865	95.74	90.86
396	94.725	90.855	93.555	91.005	94.245	97.265	91.285	93.12	86.72	89.73	100.985	102.25	91.695	95.34	93.1	96.44	96.765	98.226	89.575	91.98	90.905	93.07	86.21	85.645	93.515	91.125	90.695	92.71	90.695	90.05	90.86	90.695	90.41	87.045	91.515	91.47	104.39	96.715	92.575	95.235	95.875	90.725
397	94.725	90.495	93.645	91.14	94.245	97.355	91.195	93.03	86.72	89.73	101.075	102.25	91.335	95.34	93.1	96.305	96.765	98.136	89.485	92.25	90.77	93.07	86.21	85.645	93.515	91.125	90.695	92.35	90.695	90.32	90.86	90.695	90.41	87.045	91.515	91.38	104.255	97.255	92.35	95.235	95.74	90.86
398	94.185	90.855	93.78	91.14	93.84	97.265	90.925	92.49	86.72	89.73	101.075	102.25	91.335	95.88	92.965	96.44	96.765	98.226	89.575	91.98	90.77	93.07	86.21	85.645	93.38	90.99	90.695	92.35	90.695	89.78	90.86	90.695	90.14	87.045	91.875	91.38	104.12	97.12	92.35	95.235	95.875	90.86
399	94.185	90.72	93.78	91.005	93.975	97.13	90.655	92.49	86.72	89.73	101.075	102.25	91.83	95.61	92.965	96.44	96.765	98.136	89.485	91.98	91.04	93.07	86.705	85.375	93.65	90.99	90.695	92.35	90.695	90.05	90.635	90.695	90.5	87.045	92.145	91.47	104.525	96.85	92.35	95.865	95.875	91.355
400	94.185	90.495	93.645	91.14	93.975	97.355	90.655	92.49	86.72	89.73	101.075	102.25	91.56	95.34	93.1	96.44	96.63	98.226	89.575	91.98	91.175	93.205	86.435	85.375	93.38	90.99	90.56	92.215	90.56	90.05	90.995	90.56	90.14	86.91	91.875	90.975	104.525	96.985	92.35	95.865	95.74	91.085
401	94.185	90.855	93.645	91.275	94.11	97.265	90.79	92.895	86.72	89.73	100.85	102.25	91.83	95.88	92.965	96.44	96.63	98.361	89.485	92.25	90.77	93.07	86.435	85.015	92.885	90.99	90.56	92.35	90.56	90.32	90.725	90.56	90.005	87.045	91.875	90.84	104.525	97.615	92.71	96.27	95.74	90.86
402	94.725	90.855	93.78	91.5	93.75	97.355	90.79	92.49	86.72	89.73	101.075	102.25	91.695	95.88	92.965	96.305	97.125	98.226	89.575	91.98	90.77	92.8	86.21	84.745	92.885	90.99	90.695	91.945	90.695	90.05	90.86	90.695	89.78	86.91	91.515	90.615	104.525	97.255	92.575	96.135	95.74	90.86
403	94.185	90.495	93.78	91.275	93.84	97.13	91.06	92.49	86.72	89.73	101.075	102.655	91.83	95.88	92.965	96.44	97.125	98.136	89.71	91.98	90.77	93.205	86.21	85.015	92.885	90.72	90.695	92.215	90.695	89.915	90.725	90.695	90.005	86.82	91.02	90.345	105.02	97.255	92.35	95.865	95.875	90.725
404	94.725	90.495	94.185	91.14	93.84	97.265	91.285	92.49	86.72	89.73	101.075	102.25	91.56	95.88	93.1	96.44	97.125	98.226	89.71	91.98	91.04	93.475	86.21	84.745	92.885	90.72	90.695	92.215	90.695	89.78	90.635	90.695	90.005	87.045	91.02	89.715	105.245	97.255	92.35	95.865	95.74	90.725
405	94.185	90.495	94.41	91.275	93.75	96.995	91.195	92.49	86.72	89.595	101.075	102.25	91.56	95.97	93.1	96.44	97.035	98.136	89.845	91.98	90.905	92.8	86.21	84.745	92.885	90.855	90.83	92.215	90.83	90.05	90.725	90.83	90.14	87.045	90.885	89.355	105.245	97.255	92.845	95.865	95.515	90.86
406	94.185	90.495	94.185	91.5	93.84	97.265	91.42	93.255	86.72	89.73	101.075	102.25	91.695	95.88	93.1	96.53	96.765	98.361	89.575	91.98	90.77	93.07	86.435	84.475	93.38	90.99	90.695	91.45	90.695	90.05	90.995	90.695	90.14	86.82	90.255	88.86	105.155	97.615	92.575	96.27	95.74	90.725
407	94.725	90.225	93.78	91.5	93.75	97.355	91.285	93.255	86.72	89.73	101.075	102.25	91.695	95.97	93.1	96.44	97.125	98.226	89.575	91.98	91.04	93.205	86.435	84.745	92.885	90.99	90.56	91.45	90.56	89.915	90.995	90.56	90.41	86.91	90.255	88.725	105.245	97.615	92.575	96.135	95.605	90.59
408	94.185	90.225	93.78	91.5	93.615	96.995	91.555	92.49	87.08	89.73	100.985	102.88	91.695	95.97	93.1	96.44	97.125	98.226	89.575	91.98	90.905	93.205	86.435	84.745	93.515	90.855	90.425	91.45	90.425	89.915	90.725	90.425	90.14	87.045	89.49	88.95	105.02	97.615	92.845	95.865	95.74	90.59
409	94.185	90.225	94.68	91.635	93.615	96.86	91.69	92.895	86.72	89.73	101.075	102.79	91.335	96.105	93.1	96.44	97.125	98.226	89.575	91.98	91.175	93.565	86.21	84.745	93.65	90.99	90.695	91.855	90.695	89.78	90.995	90.695	90.14	87.045	89.49	88.95	105.245	97.615	92.845	96.135	95.74	90.725
410	94.185	90.225	94.545	91.635	93.975	96.86	91.555	93.12	86.585	89.73	101.075	102.79	91.47	95.88	93.1	96.53	97.26	98.226	89.71	91.98	90.77	93.07	86.21	84.745	93.65	90.855	90.425	91.315	90.425	89.78	91.13	90.425	90.41	86.91	89.49	89.22	104.525	97.75	92.575	95.865	95.515	90.59
411	94.185	90.225	94.185	91.5	93.975	96.86	91.42	93.03	86.585	89.37	101.075	102.655	91.83	95.97	93.1	96.53	97.125	98.226	89.845	91.98	91.175	93.565	86.21	84.475	93.65	90.99	90.56	91.315	90.56	89.555	91.13	90.56	90.14	87.045	89.895	89.355	104.525	97.885	92.71	96.27	95.38	90.455
412	94.185	90.36	93.915	91.5	93.84	96.365	91.42	93.03	86.585	89.73	101.075	102.79	91.695	95.97	93.1	96.44	97.125	98.226	89.575	91.98	91.04	93.205	86.21	84.745	93.65	90.99	90.56	91.315	90.56	89.555	90.995	90.56	90.14	87.045	89.895	89.355	104.525	97.615	92.71	96.135	95.605	90.59
413	94.725	90.495	93.915	91.5	93.48	96.635	91.42	92.49	86.585	89.73	101.075	102.79	91.56	95.88	93.1	96.44	97.125	98.136	89.575	91.98	91.175	93.205	86.21	84.745	93.875	91.125	90.56	91.315	90.56	89.555	90.995	90.56	90.14	87.045	89.76	89.22	104.525	97.615	92.845	96.27	95.605	90.455
414	94.725	90.495	93.78	91.14	93.75	96.635	91.195	92.895	86.585	89.595	101.075	102.88	91.695	95.88	93.1	96.53	97.125	98.136	89.575	91.98	91.175	93.475	86.075	84.745	93.65	91.35	90.56	91.315	90.56	89.69	90.725	90.56	90.14	86.91	89.49	89.355	104.525	97.885	92.845	96.135	95.74	90.455
415	94.725	90.855	94.545	91.275	93.84	96.365	91.195	92.49	86.585	89.73	101.075	102.88	91.56	95.88	93.1	96.53	97.26	98.226	89.215	91.98	91.535	93.565	86.21	84.475	93.875	91.35	90.335	90.955	90.335	89.915	90.725	90.335	90.14	86.91	90.12	88.95	104.525	97.615	92.98	96.27	95.74	90.59
416	94.185	90.495	93.915	91.41	93.48	96.23	90.925	92.49	86.585	89.595	101.075	102.88	91.56	95.88	93.1	96.44	96.765	98.226	89.575	91.98	91.4	93.07	86.075	84.745	93.875	91.35	90.425	91.225	90.425	89.42	91.13	90.425	90.275	87.045	90.12	88.95	104.525	97.615	92.575	95.865	95.605	90.59
417	94.725	90.36	94.185	91.5	93.21	96.23	90.79	92.355	86.585	89.73	101.075	102.79	91.695	95.88	93.1	96.305	97.035	98.226	89.485	91.98	91.175	93.205	86.075	84.745	93.875	91.35	90.2	90.955	90.2	89.555	90.725	90.2	90.14	87.045	90.12	89.085	104.525	97.975	92.845	95.865	95.74	90.455
418	94.185	90.495	93.78	91.5	92.985	96.725	90.565	92.265	85.955	89.73	101.075	102.88	91.335	95.61	93.1	96.305	96.765	98.226	89.215	91.98	91.175	93.205	86.075	84.745	94.145	91.755	90.2	90.82	90.2	89.69	91.13	90.2	90.14	87.045	89.49	89.355	104.525	97.75	92.845	95.235	95.74	90.455
419	94.185	90.36	93.915	91.41	93.21	96.365	90.43	92.265	85.955	89.37	101.075	102.79	91.56	95.475	93.1	96.305	96.765	98.226	89.215	91.98	91.175	93.205	85.715	84.475	94.37	91.755	89.795	90.46	89.795	89.555	90.725	89.795	90.14	86.91	88.995	89.355	104.525	97.75	92.71	95.235	95.605	90.59
420	94.725	90.72	93.915	91.41	93.21	96.635	90.43	92.355	85.955	89.595	101.075	102.79	91.56	95.61	93.1	96.53	97.26	98.226	89.215	91.98	91.4	93.205	86.075	84.745	94.28	91.35	89.57	90.46	89.57	89.69	90.725	89.57	90.5	87.045	89.13	89.355	104.525	97.75	92.575	96.27	95.74	90.59
421	94.95	90.495	93.78	91.41	92.715	96.635	90.43	92.355	85.955	89.37	100.985	102.88	91.695	95.88	93.1	96.44	97.125	98.226	89.35	91.98	91.175	93.205	86.075	84.475	94.28	91.35	89.795	90.46	89.795	89.42	90.725	89.795	90.005	86.91	89.13	88.86	105.245	97.975	92.35	95.865	95.605	90.725
422	94.725	90.225	94.275	91.41	92.715	96.635	90.43	92.13	85.955	89.37	101.075	102.88	91.965	95.88	92.965	96.44	96.765	98.361	89.575	91.98	91.4	93.205	85.94	84.745	94.28	91.755	89.795	90.46	89.795	89.555	90.635	89.795	90.005	87.045	89.895	88.86	104.525	97.885	92.575	95.865	95.605	90.59
423	94.725	90.495	94.68	91.635	92.715	96.635	90.655	92.49	85.685	89.595	100.22	102.655	91.335	95.61	92.965	96.44	96.765	98.226	89.485	91.98	91.175	93.07	85.94	84.475	94.145	91.35	89.795	90.055	89.795	89.42	90.5	89.795	90.14	87.045	89.895	89.355	104.525	97.75	92.575	95.235	95.74	90.59
424	94.185	90.495	94.185	91.5	92.715	96.365	90.655	92.49	85.955	89.37	101.075	102.655	91.335	95.88	92.965	96.44	97.125	98.226	89.35	91.98	91.535	93.07	86.075	84.475	93.875	91.125	89.795	90.055	89.795	89.15	90.725	89.795	90.14	87.045	90.12	88.95	104.525	97.975	92.71	95.235	95.74	90.725
425	94.185	90.495	94.185	91.275	92.715	96.635	90.655	92.49	85.955	89.595	101.075	102.88	91.83	95.97	92.965	96.44	97.125	98.361	89.35	91.98	91.895	93.07	85.94	84.475	93.785	91.125	89.57	90.19	89.57	89.555	90.725	89.57	90.14	86.91	89.49	89.085	105.155	97.885	92.575	95.865	95.74	90.59
426	94.185	90.36	94.185	91.5	92.715	96.635	90.925	92.895	85.955	89.595	100.22	102.79	91.56	95.88	92.83	96.44	97.125	98.361	89.215	91.98	91.895	93.205	85.715	84.475	93.785	91.35	89.795	89.56	89.795	89.555	90.635	89.795	90.005	86.82	88.86	88.95	104.525	97.75	92.71	95.235	95.605	90.725
427	94.725	90.495	94.545	91.5	92.49	96.86	90.79	92.49	85.685	89.37	100.985	102.88	91.56	95.88	92.965	96.44	97.125	98.226	89.215	91.98	92.165	93.07	85.715	84.475	93.65	91.125	89.57	89.56	89.57	89.915	90.725	89.57	89.645	86.685	88.725	88.725	105.02	97.885	92.575	95.865	95.605	90.59
428	94.725	90.855	94.185	91.5	92.715	96.635	90.925	92.49	85.685	89.235	101.075	102.79	91.56	95.88	92.965	96.44	96.765	98.226	89.215	91.98	92.165	92.8	85.94	84.475	93.65	90.99	89.57	90.055	89.57	89.78	90.725	89.57	90.005	86.91	89.355	88.32	105.02	97.885	92.845	95.235	95.605	90.725
429	94.725	90.495	94.68	91.41	92.715	96.365	90.79	92.49	85.685	89.235	100.22	102.79	91.695	95.88	92.965	96.44	96.765	98.226	89.215	91.98	92.165	93.205	85.94	84.745	93.65	91.125	89.3	89.83	89.3	89.915	90.995	89.3	89.645	86.91	88.995	87.69	105.02	97.885	92.71	95.235	95.605	90.59
430	94.185	90.72	94.815	91.41	92.49	96.23	90.565	92.49	85.685	89.37	100.985	102.655	91.335	95.88	92.965	96.305	97.125	98.361	89.08	91.98	92.3	93.475	85.58	84.475	93.38	91.125	89.3	90.19	89.3	89.915	90.725	89.3	90.005	86.82	88.635	86.97	105.02	97.975	92.71	95.235	95.605	90.725
431	94.725	90.855	94.185	91.5	92.49	96.365	90.925	92.355	85.82	89.37	101.075	102.88	91.335	95.88	93.1	96.305	97.125	98.226	89.08	91.98	92.435	93.205	85.58	84.475	93.65	90.855	89.3	90.055	89.3	90.32	90.725	89.3	89.645	86.82	87.87	86.43	105.02	97.975	92.35	95.235	95.605	90.725
432	94.725	91.125	94.185	91.5	92.715	96.635	90.565	92.355	85.685	89.595	101.48	102.79	91.56	95.88	93.1	96.44	97.035	98.226	88.945	91.98	92.165	93.205	85.58	84.475	93.515	90.99	89.3	90.055	89.3	90.32	90.995	89.3	89.645	86.82	86.205	84.81	104.525	97.615	92.35	95.235	95.605	90.86
433	94.185	90.855	94.185	91.275	92.715	96.23	90.655	92.265	85.325	89.235	101.075	102.88	91.335	95.97	92.965	96.44	97.395	98.226	89.485	91.98	92.3	93.205	85.715	84.475	93.875	90.72	89.3	90.19	89.3	90.05	90.995	89.3	90.14	86.91	85.845	82.92	105.245	97.75	92.575	95.865	95.605	91.22
434	94.725	90.855	94.545	91.41	92.715	96.23	90.655	92.265	85.82	89.37	101.075	102.88	91.56	95.88	92.965	96.305	97.26	98.361	89.215	91.35	92.03	93.475	85.58	84.25	93.65	90.72	89.3	90.055	89.3	89.915	91.13	89.3	89.645	86.82	85.215	80.895	105.245	97.975	92.35	95.865	96.01	91.355
435	94.725	90.99	94.185	91.5	92.715	96.635	90.655	91.995	85.19	89.595	101.075	102.655	91.56	95.88	93.1	96.305	97.26	98.226	89.35	91.98	91.895	93.205	85.58	84.385	92.885	90.72	89.3	90.055	89.3	90.05	90.995	89.3	89.645	86.82	84.09	79.41	105.155	97.885	92.35	95.235	95.74	91.625
436	94.185	91.125	94.185	91.41	92.715	96.365	90.43	92.355	85.46	89.37	101.075	102.79	91.335	95.88	93.1	96.035	97.395	98.226	89.485	91.35	91.535	93.07	85.715	84.115	93.65	90.99	89.3	90.055	89.3	89.78	91.13	89.3	89.645	86.91	82.965	78.375	104.525	97.615	92.35	95.235	95.605	91.85
437	94.725	91.26	94.68	91.275	92.715	96.23	90.43	92.355	85.325	89.73	101.075	102.88	91.335	95.88	93.1	96.305	97.395	98.361	89.215	91.35	91.895	93.205	85.715	84.115	93.875	90.72	89.3	90.46	89.3	89.915	90.995	89.3	89.645	86.82	82.695	77.52	105.02	97.975	92.35	95.235	95.875	91.985
438	94.185	91.125	94.68	91.275	92.715	96.86	90.43	92.49	85.325	89.37	101.075	102.88	91.335	95.61	93.1	96.44	97.53	98.361	89.215	91.98	91.535	92.8	85.94	84.115	93.875	90.855	89.3	90.055	89.3	90.32	90.725	89.3	90.14	86.82	82.56	77.115	105.02	97.975	92.35	95.235	95.74	92.12
439	94.725	91.26	94.185	91.5	93.21	96.635	90.43	92.355	85.46	89.37	101.075	102.88	91.335	95.88	92.965	96.305	97.53	98.361	89.215	91.98	91.535	92.8	85.715	84.385	94.145	90.99	89.3	89.56	89.3	89.915	90.995	89.3	90.005	86.685	82.2	77.115	104.525	97.975	92.215	95.235	95.74	91.985
440	94.725	91.26	93.78	91.5	92.715	96.86	90.565	92.265	85.325	89.595	101.075	102.79	91.335	95.88	93.1	96.44	97.395	98.361	89.485	91.98	91.535	92.8	85.94	84.115	93.875	90.99	89.3	89.92	89.3	89.915	90.995	89.3	90.14	86.28	82.83	77.52	104.525	97.75	92.215	95.235	95.875	91.85
441	94.95	91.26	94.68	91.5	92.715	96.86	90.655	92.265	85.325	89.235	101.48	102.79	91.335	95.88	93.1	96.44	97.395	98.361	89.575	91.98	91.535	93.07	85.58	84.115	94.145	90.855	89.3	89.83	89.3	89.555	90.635	89.3	89.645	86.685	83.19	78.375	104.885	97.975	92.215	95.235	96.01	91.85
442	94.725	91.26	94.68	91.5	92.715	96.635	90.655	92.13	85.325	89.235	101.075	102.79	91.335	95.88	93.1	96.305	97.395	98.361	89.575	91.98	91.535	93.07	85.58	84.115	94.145	90.99	89.57	89.83	89.57	89.555	90.725	89.57	89.645	86.28	84.225	80.04	105.155	97.975	92.35	95.235	95.875	91.715
443	94.185	91.26	94.545	91.275	92.715	96.725	90.655	92.49	85.19	89.1	101.48	102.79	91.335	95.88	93.1	96.53	97.395	98.361	89.575	91.98	91.535	92.71	85.715	84.115	93.875	91.125	89.3	90.055	89.3	89.555	90.725	89.3	89.645	86.82	84.585	80.4	105.245	97.975	92.35	95.235	95.74	91.715
444	94.725	91.26	94.545	91.5	93.21	96.86	90.565	92.265	85.1	89.235	101.075	102.79	91.47	95.88	93.1	96.8	97.395	98.361	89.71	91.98	91.535	93.205	85.445	83.98	94.145	90.99	89.3	89.56	89.3	89.555	90.995	89.3	89.645	86.685	84.585	81.3	105.155	97.75	92.35	95.865	95.875	91.85
445	95.22	91.26	94.185	91.5	92.715	96.86	90.655	92.49	85.19	89.235	101.075	102.88	91.695	95.88	92.965	96.8	97.395	98.361	89.215	91.98	91.535	92.71	85.58	84.115	93.65	90.72	89.795	89.56	89.795	89.555	90.86	89.795	89.645	86.28	85.485	82.425	105.245	97.975	92.35	95.865	95.74	91.715
446	94.95	91.485	94.275	91.14	92.985	96.635	90.655	92.355	85.325	89.235	101.075	102.88	91.335	95.61	93.1	97.07	97.395	98.361	89.575	91.98	91.535	92.8	85.31	84.115	93.65	90.99	89.3	90.055	89.3	89.69	91.13	89.3	89.645	86.685	85.845	83.91	105.515	97.975	92.35	95.235	95.875	91.625
447	94.725	91.485	94.185	91.41	92.715	96.995	90.655	92.265	85.19	89.235	101.075	102.79	91.335	95.61	93.1	96.935	97.125	98.226	89.215	91.98	91.895	92.8	85.445	84.115	93.875	90.99	89.3	89.83	89.3	89.69	90.725	89.3	89.645	86.91	86.475	85.71	105.515	97.975	92.575	95.865	96.01	91.85
448	95.22	91.485	94.68	91.14	92.715	96.86	90.79	92.49	85.1	89.235	101.075	102.88	91.335	95.88	93.1	96.935	97.395	98.361	89.215	91.98	91.535	92.8	85.58	83.62	93.875	90.72	89.3	90.055	89.3	89.555	90.995	89.3	89.645	86.55	87.6	87.6	105.245	97.975	92.575	96.27	95.875	91.625
449	95.31	91.485	94.275	91.5	92.715	96.86	90.655	92.49	85.1	89.37	101.075	102.88	91.695	95.745	93.1	97.205	97.53	98.496	89.08	91.98	91.535	92.8	85.445	83.98	93.65	90.72	89.795	90.055	89.795	89.78	91.265	89.795	89.645	86.685	88.635	88.86	105.245	97.75	92.845	95.865	95.74	91.625
450	95.31	91.485	94.185	91.5	92.715	96.86	90.925	92.355	85.19	89.73	101.075	103.15	91.56	95.475	93.1	97.07	97.53	98.496	89.575	91.98	91.535	92.8	85.58	83.98	93.785	90.72	89.3	89.56	89.3	89.915	91.13	89.3	89.645	86.28	88.995	89.715	105.245	98.11	92.575	95.865	96.01	91.85
451	95.22	91.485	94.68	91.41	92.985	96.86	91.06	92.355	85.1	89.73	101.615	102.88	91.335	95.88	93.1	97.07	97.755	98.361	89.215	91.98	91.535	93.07	85.58	84.115	93.65	90.72	89.3	89.56	89.3	89.915	90.725	89.3	90.14	86.685	89.13	90.84	105.155	97.885	92.575	95.865	96.01	91.625
452	95.715	91.26	94.545	91.635	92.715	96.995	90.79	92.49	85.19	89.73	101.615	103.15	91.335	95.88	93.1	96.935	97.755	98.361	89.215	92.25	91.535	92.8	85.58	84.115	93.65	90.99	89.3	90.055	89.3	89.69	91.13	89.3	89.645	86.28	88.995	90.84	104.525	97.75	92.71	95.865	96.01	91.625
453	95.715	91.485	94.185	91.5	92.985	96.995	91.555	93.12	85.19	89.595	101.615	103.15	91.2	95.88	93.46	96.53	97.755	98.361	89.08	91.98	91.535	92.8	85.58	84.115	93.785	90.99	89.3	90.46	89.3	89.78	90.995	89.3	90.005	86.82	88.725	90.345	104.525	97.885	92.35	96.27	96.01	91.715
454	95.58	91.485	93.915	91.275	92.985	97.355	91.825	93.255	85.19	89.595	101.615	103.285	91.56	95.88	93.1	96.53	98.16	98.496	89.215	91.35	91.535	93.205	85.58	83.845	93.785	90.72	89.3	90.055	89.3	89.915	90.995	89.3	90.005	86.28	88.5	89.355	105.155	97.975	92.575	95.865	95.875	91.715
455	95.31	91.26	94.815	91.14	93.615	96.995	91.915	93.255	85.19	89.595	101.615	103.285	91.335	95.88	93.46	96.53	98.295	98.766	89.485	91.98	91.535	92.71	85.445	83.98	93.515	90.72	89.3	90.19	89.3	89.915	90.995	89.3	90.005	86.91	88.005	89.355	104.525	97.75	92.575	95.865	96.01	91.85
456	95.31	91.485	95.04	91.5	93.615	97.265	91.915	93.885	84.965	89.595	101.615	103.51	91.335	95.97	93.82	96.53	98.295	98.496	89.215	91.98	91.535	92.8	85.175	84.115	93.65	90.72	89.3	90.055	89.3	89.555	91.13	89.3	90.14	86.82	88.005	89.355	104.525	97.75	92.575	95.865	96.01	91.625
457	95.715	91.26	94.545	91.5	93.975	97.49	92.05	94.29	84.965	89.595	101.705	103.51	91.335	95.88	93.325	96.44	98.295	98.766	89.215	91.35	91.175	92.8	85.445	83.98	93.65	90.855	89.3	90.19	89.3	89.555	90.725	89.3	90.005	86.82	87.735	88.32	104.525	97.615	92.35	95.865	96.01	91.625
458	95.31	91.26	94.185	91.41	94.245	97.76	92.95	94.65	84.965	89.73	101.705	103.285	91.335	95.88	93.955	96.44	98.655	98.766	89.215	91.98	91.535	92.8	85.31	83.98	93.65	90.855	89.3	90.055	89.3	89.69	90.725	89.3	90.005	86.82	87.105	87.69	104.525	97.615	92.35	95.235	96.01	91.355
459	95.31	91.485	94.185	91.41	94.11	97.76	93.085	95.01	85.19	89.73	101.705	103.285	91.335	95.88	94.09	96.44	98.295	98.856	89.08	91.35	91.535	93.07	85.58	84.115	93.875	91.125	89.165	90.055	89.165	89.69	90.5	89.165	90.005	86.91	87.105	87.195	105.02	97.75	92.08	96.135	96.01	91.355
460	95.445	91.26	93.78	91.5	94.38	97.895	93.085	95.28	85.1	89.37	101.705	103.285	91.335	95.88	93.595	96.53	98.295	98.766	89.215	91.98	91.4	92.8	85.445	83.845	93.65	90.855	89.165	90.19	89.165	89.555	90.725	89.165	89.645	86.91	86.475	86.565	105.02	97.75	92.575	95.865	96.01	91.49
461	95.445	91.485	93.78	91.14	95.01	98.12	93.58	96.045	84.965	89.595	101.705	103.285	91.2	95.88	93.325	96.44	98.925	98.856	89.35	91.98	91.535	92.8	85.445	84.115	93.65	90.855	89.165	90.055	89.165	89.555	90.5	89.165	90.14	86.82	86.475	86.565	105.245	97.615	92.575	95.865	96.01	91.355
462	95.31	91.26	94.68	91.41	95.37	98.615	93.805	96.27	84.965	89.73	101.615	103.51	91.065	95.88	93.46	96.44	98.295	98.856	89.575	91.98	91.4	92.71	85.31	83.98	92.885	90.99	89.03	90.19	89.03	89.69	90.5	89.03	89.645	86.91	86.475	86.205	104.525	97.255	92.35	95.235	95.875	91.22
463	95.445	91.26	94.68	91.5	95.64	98.39	93.805	96.675	84.965	89.73	101.705	103.285	90.93	95.88	93.46	96.44	98.295	98.361	89.485	91.35	91.175	92.575	85.31	83.98	92.885	90.99	89.03	90.055	89.03	89.78	90.635	89.03	89.645	86.82	86.205	86.43	105.245	97.885	92.71	95.865	96.01	91.355
464	95.58	91.26	94.185	91.5	95.64	98.615	93.94	96.81	84.965	89.73	101.48	103.51	90.93	95.88	94.09	96.44	97.89	98.856	89.575	91.98	91.4	92.71	85.31	83.98	92.885	90.99	88.94	90.055	88.94	89.555	90.365	88.94	90.005	86.82	86.475	86.43	105.155	97.75	92.575	95.865	96.01	91.22
465	95.58	91.26	93.645	91.77	96	98.615	94.3	97.035	84.47	89.73	101.48	103.15	91.335	95.88	93.955	97.07	98.16	98.496	89.575	91.98	91.535	92.8	85.175	83.845	92.885	90.99	88.535	89.56	88.535	89.285	90.725	88.535	90.005	87.045	86.475	86.835	105.245	97.75	92.71	95.865	95.74	91.49
466	95.31	91.125	93.645	91.41	96	99.02	93.805	97.44	84.83	89.73	101.48	102.88	90.93	95.88	93.46	96.53	98.16	98.766	89.575	91.98	91.4	92.575	85.175	83.98	93.38	90.99	89.03	90.055	89.03	89.15	90.5	89.03	89.645	86.91	86.475	87.195	105.245	97.75	92.575	95.865	96.01	91.355
467	95.31	91.26	93.645	91.5	96	99.02	93.94	97.8	84.47	90.36	101.48	103.285	91.335	95.61	93.955	96.53	97.89	98.496	89.575	91.98	91.175	92.71	85.175	83.845	92.885	90.855	88.94	90.19	88.94	89.42	90.5	88.94	89.645	87.045	87.105	87.06	105.38	97.975	92.575	96.27	95.74	91.355
468	95.58	91.26	93.78	91.635	95.865	99.02	94.3	97.8	84.695	90.36	101.48	103.15	90.93	95.61	94.09	96.935	97.89	98.496	89.575	91.98	91.535	92.71	85.085	83.98	92.615	90.72	88.535	90.19	88.535	89.42	90.635	88.535	89.87	87.045	87.735	87.6	105.245	97.75	92.575	96.27	95.74	91.715
469	95.445	90.855	93.915	91.5	96	99.155	94.3	98.07	84.965	89.73	101.075	103.285	90.93	95.88	94.09	96.8	97.755	98.361	89.575	91.98	91.175	92.71	85.175	83.485	92.885	90.99	88.535	90.055	88.535	89.555	90.365	88.535	89.78	87.045	87.6	88.32	105.245	97.75	92.35	95.865	95.74	91.625
470	95.715	90.855	93.78	91.905	95.64	99.02	94.3	98.295	84.965	89.73	101.075	103.15	91.065	95.61	94.09	96.53	97.755	98.361	89.215	91.98	91.175	92.575	84.68	84.115	92.885	90.855	88.535	90.19	88.535	89.42	90.635	88.535	90.005	87.045	88.005	89.085	105.245	97.75	92.71	95.235	95.74	91.49
471	95.31	90.99	93.78	91.635	95.64	98.885	94.3	98.43	84.965	89.73	100.985	102.88	91.2	95.88	93.955	97.07	97.755	98.496	89.485	91.98	90.77	92.575	85.175	84.115	92.885	90.99	88.535	90.19	88.535	89.42	90.5	88.535	89.645	87.045	88.005	89.355	105.245	97.885	92.35	96.135	95.74	91.625
472	95.31	90.495	93.645	91.41	95.505	98.525	94.57	98.7	84.83	89.73	101.075	102.88	91.2	95.88	93.46	96.44	97.755	98.766	89.485	91.98	90.77	92.71	85.31	83.845	92.885	91.125	88.535	90.19	88.535	88.925	90.5	88.535	89.645	87.45	88.5	90.21	105.245	97.75	92.35	96.27	95.74	91.715
473	95.31	90.855	93.645	91.5	95.01	98.615	94.705	98.7	84.47	89.73	101.075	103.285	91.56	95.97	93.955	97.07	97.53	98.766	89.215	91.98	90.77	92.71	85.31	83.98	92.885	90.99	88.535	90.19	88.535	89.285	90.095	88.535	89.78	87.045	88.635	90.615	105.245	97.75	92.35	95.865	95.875	91.715
474	95.22	91.125	94.185	91.5	95.01	98.615	94.57	98.835	84.83	89.73	100.985	103.15	91.695	95.745	93.46	97.07	97.755	98.766	89.215	91.98	90.77	92.575	85.31	83.98	92.75	90.99	88.535	90.19	88.535	88.925	90.095	88.535	89.645	87.045	88.995	90.75	105.515	97.75	92.35	95.235	95.74	91.625
475	95.31	90.855	94.545	91.5	94.47	98.615	94.84	99.33	84.695	89.73	100.22	103.15	91.335	95.88	93.1	97.07	97.755	99.126	89.485	91.98	91.04	92.575	85.175	84.115	92.885	90.99	88.535	90.19	88.535	88.655	90.365	88.535	89.645	87.45	88.995	90.84	105.515	97.75	92.575	95.235	96.01	91.625
476	95.58	90.855	93.78	91.41	94.245	98.525	95.2	99.555	84.47	89.73	100.22	103.15	91.56	95.61	93.1	97.07	97.755	98.991	89.485	92.25	91.175	92.575	85.175	83.98	92.885	90.99	88.535	90.46	88.535	89.15	90.095	88.535	89.645	87.45	89.355	91.11	105.38	97.975	92.35	95.865	95.875	91.625
477	95.58	90.855	93.78	91.905	94.245	98.615	95.335	99.825	84.47	89.73	100.985	103.015	91.83	95.88	94.09	96.8	97.755	99.126	89.575	91.98	91.175	92.71	85.175	83.98	92.885	91.125	88.535	90.46	88.535	88.79	90.365	88.535	89.645	87.54	88.995	90.975	105.875	97.975	92.35	95.235	96.01	91.625
478	95.58	91.26	93.78	91.905	93.975	98.525	95.47	99.96	84.47	89.73	100.85	102.88	91.695	95.88	93.1	96.53	97.755	98.766	89.575	92.25	91.535	92.8	85.31	83.98	92.885	91.125	88.535	90.46	88.535	88.925	90.095	88.535	90.005	87.045	89.355	90.975	105.785	97.975	92.575	95.235	96.01	91.355
479	95.31	90.99	93.645	91.41	94.11	98.615	95.47	100.32	84.47	89.73	100.22	103.285	91.335	95.88	93.1	96.53	97.89	99.126	89.35	91.98	91.805	92.575	85.085	83.845	92.885	91.125	88.535	90.19	88.535	88.79	90.095	88.535	89.645	87.45	89.895	91.47	105.785	97.75	92.35	95.865	95.875	91.625
480	95.085	90.855	93.645	91.5	93.615	98.885	95.47	100.455	84.695	89.73	100.22	103.15	91.335	95.475	93.46	96.53	97.395	98.991	89.575	92.25	91.535	92.575	85.31	83.845	93.38	91.35	88.535	90.46	88.535	88.79	90.095	88.535	89.645	87.45	90.255	91.47	106.01	98.11	92.35	96.135	95.74	91.625
481	95.31	90.855	94.185	91.41	93.84	98.75	95.965	100.185	84.47	89.73	100.22	103.285	91.2	95.475	93.46	96.8	97.755	98.766	89.215	91.98	91.895	92.71	85.175	83.62	93.245	91.125	88.94	90.46	88.94	88.79	90.095	88.94	90.005	87.45	90.12	92.1	105.785	98.11	92.35	96.27	95.74	91.625
482	94.95	91.125	93.645	91.5	93.48	98.525	95.965	100.59	84.965	89.73	100.22	102.88	91.065	95.34	93.1	97.07	97.755	98.991	89.35	92.25	92.165	92.71	84.95	83.98	93.38	91.125	88.94	90.46	88.94	88.79	90.095	88.94	90.14	87.045	90.12	92.1	105.65	98.11	92.35	95.865	95.74	91.625
483	95.085	90.855	93.78	91.635	93.48	98.525	95.965	100.59	84.47	89.595	100.22	103.15	90.84	95.475	93.955	96.935	97.755	98.856	89.485	91.98	91.895	92.71	84.68	83.98	92.885	91.35	89.03	90.19	89.03	88.79	90.095	89.03	89.645	87.45	90.255	91.74	105.515	98.11	92.575	95.235	96.01	91.715
484	95.22	90.99	93.78	91.5	93.75	98.525	95.965	100.32	84.47	89.73	99.95	103.15	90.93	95.25	93.1	96.935	97.755	98.766	89.575	91.98	91.535	92.71	84.68	83.485	92.885	91.35	89.03	90.46	89.03	88.79	90.095	89.03	89.645	87.45	90.12	92.01	105.875	98.515	92.575	95.235	95.74	91.715
485	95.085	90.99	93.78	91.5	93.75	98.525	95.47	100.59	84.965	90.36	100.22	103.15	90.84	95.475	93.1	97.07	97.665	98.856	88.945	91.98	91.175	92.575	85.31	83.485	92.885	91.35	89.03	90.19	89.03	88.79	90.365	89.03	89.645	87.45	90.12	92.235	106.01	98.11	92.71	95.235	95.74	91.715
486	94.725	91.26	94.185	91.14	93.75	98.615	95.47	100.32	84.965	89.73	100.22	103.015	90.84	95.475	93.1	97.07	97.755	98.991	88.945	91.98	91.175	92.71	85.175	83.98	92.885	91.35	89.03	90.46	89.03	89.15	90.095	89.03	90.005	87.045	90.12	92.235	106.01	98.245	92.575	95.865	95.74	91.715
487	94.725	91.125	93.78	91.275	94.11	98.525	95.47	100.32	84.965	89.73	100.22	103.285	90.84	95.61	93.325	97.07	97.755	98.856	89.08	91.98	91.535	92.71	84.95	84.115	92.885	91.125	89.3	90.46	89.3	89.15	90.095	89.3	89.645	87.045	90.12	92.235	105.875	98.11	92.575	96.135	95.74	91.85
488	94.725	91.125	93.78	91.5	94.11	98.39	95.47	100.32	84.965	89.73	100.22	102.88	90.57	95.61	93.82	97.07	97.755	98.856	89.215	91.98	91.175	92.8	85.31	83.62	92.885	91.35	89.03	90.19	89.03	89.285	90.095	89.03	89.645	87.045	89.76	92.1	105.785	98.245	92.575	96.135	95.74	91.985
489	94.95	90.855	93.78	91.5	93.84	98.12	95.065	99.96	84.965	89.73	100.22	103.285	90.93	95.25	94.09	97.205	97.53	99.261	89.35	91.98	91.175	92.8	85.085	83.845	92.885	91.35	89.165	90.19	89.165	88.79	90.095	89.165	90.14	87.54	90.255	92.235	105.515	98.11	92.575	95.865	95.74	91.985
490	94.725	90.855	94.185	91.275	94.11	97.895	95.2	100.095	84.965	89.73	99.815	102.88	90.57	95.475	93.955	97.07	97.755	99.126	89.215	91.98	91.04	92.71	85.175	83.845	92.885	91.125	89.3	90.19	89.3	88.79	90.365	89.3	90.005	87.315	90.12	92.505	106.01	98.11	92.71	95.235	95.74	91.85
491	94.725	90.855	94.185	91.41	93.84	97.985	94.84	99.96	84.47	89.73	99.95	102.79	90.84	95.475	93.325	97.205	97.755	99.261	89.215	91.98	91.04	92.8	85.31	83.98	92.615	90.99	89.3	90.46	89.3	89.15	90.005	89.3	89.645	87.54	90.255	92.505	105.785	98.11	92.35	95.235	95.74	91.985
492	94.725	90.99	93.78	91.5	94.245	98.12	94.84	99.825	84.83	89.73	100.22	102.88	90.57	95.61	93.325	97.205	97.755	99.261	89.215	91.35	91.04	92.8	85.175	83.98	92.12	90.99	89.3	90.46	89.3	89.15	90.095	89.3	90.14	87.45	89.895	92.505	105.785	98.245	92.575	95.865	95.605	91.85
493	94.185	91.125	93.78	91.5	93.84	98.12	94.705	99.825	84.47	89.73	100.22	102.88	90.435	95.61	93.325	97.205	97.755	99.261	89.215	91.98	90.77	92.71	85.085	83.98	92.255	91.125	89.3	90.19	89.3	88.79	90.005	89.3	89.645	87.045	90.255	92.64	105.785	98.11	92.575	96.135	95.515	91.85
494	94.725	91.26	94.185	91.5	93.84	98.12	94.705	99.825	84.47	89.73	100.22	103.015	90.57	95.25	93.46	97.565	98.16	99.261	89.575	91.98	91.175	93.07	85.175	84.115	92.615	91.125	89.3	90.19	89.3	88.925	90.005	89.3	90.005	87.045	90.255	92.505	105.785	98.11	92.845	95.865	95.605	91.85
495	94.725	91.26	94.68	91.5	93.975	97.985	94.705	99.96	84.47	89.73	100.22	102.88	90.435	95.25	93.325	97.565	97.755	99.261	89.575	91.98	90.77	92.8	85.175	83.845	92.615	91.35	89.3	90.055	89.3	88.655	90.095	89.3	89.645	87.54	90.255	92.235	105.515	98.11	92.35	95.235	95.74	91.715
496	94.725	91.26	94.185	91.5	94.11	98.12	94.705	99.96	84.47	89.595	100.22	102.88	90.3	95.34	93.46	97.7	97.89	99.261	89.575	91.98	90.905	92.71	84.95	83.845	92.12	91.125	89.03	90.19	89.03	88.655	90.095	89.03	90.005	87.81	90.255	92.64	105.515	97.975	92.35	95.235	95.875	92.12
497	94.725	91.125	94.185	91.5	93.84	98.12	94.705	99.96	84.2	89.595	100.22	102.88	90.435	95.25	93.1	97.7	97.89	99.126	89.485	91.98	91.04	92.8	84.95	83.98	91.76	91.35	89.165	90.19	89.165	88.655	90.095	89.165	89.645	87.45	90.255	92.505	105.515	98.515	92.35	95.235	95.74	91.85
498	94.95	91.26	94.68	91.635	93.84	98.12	94.705	100.095	84.335	89.595	100.715	103.285	90.21	94.98	93.325	97.925	97.755	99.126	89.485	91.98	91.175	93.07	85.175	83.98	91.76	91.35	89.165	89.56	89.165	88.52	90.095	89.165	89.645	87.45	90.255	92.235	105.785	98.245	92.575	95.235	95.875	92.255
499	94.725	91.26	94.68	91.5	93.84	98.12	95.065	99.96	84.065	89.73	100.22	102.88	90.3	94.98	93.1	97.565	97.755	99.126	89.71	91.98	91.175	92.71	84.68	84.115	92.12	91.35	89.165	89.56	89.165	88.655	90.095	89.165	89.645	87.54	90.255	92.505	105.785	98.245	92.35	95.865	95.605	91.85
500	94.725	91.26	94.185	91.41	93.84	98.255	94.93	100.095	83.93	89.73	100.85	102.88	89.805	94.98	93.46	97.7	97.755	99.126	89.485	91.98	91.175	92.8	85.175	84.115	92.525	91.35	89.03	90.055	89.03	88.655	90.095	89.03	89.645	87.81	90.255	92.235	105.515	98.11	92.35	95.235	95.875	91.985
501	94.725	91.125	94.185	91.41	93.75	98.525	94.705	99.825	83.93	89.595	100.22	102.88	90.3	94.98	93.595	97.925	97.755	99.126	89.575	92.25	91.175	92.71	85.175	83.98	92.255	91.35	88.535	89.56	88.535	88.52	90.5	88.535	89.645	87.81	90.255	92.505	105.515	98.11	92.575	95.235	95.74	91.985
502	94.95	91.485	94.68	91.77	93.75	98.525	94.705	99.96	83.705	89.235	100.22	102.88	90.075	95.115	93.955	98.06	97.755	98.766	89.485	92.25	91.175	92.8	85.175	84.115	92.12	91.125	89.03	89.56	89.03	88.295	90.095	89.03	89.645	87.45	90.255	92.1	105.515	98.605	92.71	95.235	95.74	91.715
503	94.725	91.26	94.815	91.41	93.615	98.615	94.84	100.095	83.93	89.73	100.22	103.285	90.3	95.25	93.46	97.925	97.89	98.856	89.215	91.98	91.175	93.07	85.085	84.115	92.12	91.35	88.94	89.56	88.94	88.295	90.365	88.94	89.645	87.81	90.615	91.875	105.515	98.11	92.35	95.235	96.01	91.985
504	94.725	91.26	94.68	91.635	93.48	98.39	94.705	99.96	83.84	89.73	100.22	102.88	90.3	95.25	93.82	98.06	97.89	99.126	89.485	91.98	91.535	93.205	85.085	83.98	92.255	91.35	88.535	89.425	88.535	88.295	90.365	88.535	90.005	87.81	90.75	91.74	105.515	98.11	92.35	95.235	95.74	91.985
505	94.725	91.26	94.68	91.635	93.75	98.39	94.705	99.555	83.705	89.73	100.22	102.88	90.3	95.34	93.955	97.925	98.16	98.991	89.575	92.25	91.175	93.205	85.31	84.25	92.615	91.89	88.535	89.425	88.535	88.295	90.995	88.535	90.14	87.81	90.255	91.875	105.515	98.74	92.575	95.235	95.875	92.12
506	94.185	91.26	94.68	91.635	93.84	98.12	94.57	99.69	83.705	89.73	100.22	102.79	90.435	95.25	93.955	97.835	98.655	99.261	89.485	91.98	91.175	93.205	85.31	84.115	92.615	91.755	89.03	89.29	89.03	88.025	91.265	89.03	89.645	87.54	90.75	92.1	105.785	98.245	92.575	95.235	95.875	91.985
507	94.185	91.26	94.185	91.635	93.615	98.39	94.57	99.555	83.705	89.73	100.22	102.88	90.3	94.98	94.09	98.06	98.295	98.766	89.485	91.98	91.535	93.475	85.31	84.115	92.525	91.755	88.94	89.29	88.94	88.025	91.49	88.94	90.005	87.675	90.255	92.01	105.515	98.605	92.575	95.235	96.01	91.715
508	94.185	91.26	94.185	91.5	93.75	98.12	94.57	99.06	83.705	89.73	100.22	102.79	90.3	95.34	94.09	98.06	98.925	98.856	89.575	91.98	91.535	93.205	85.175	84.115	92.525	91.755	89.03	89.425	89.03	88.16	91.355	89.03	89.78	87.81	90.255	92.235	105.245	98.515	92.845	95.235	95.74	91.85
509	94.185	91.26	94.68	91.5	93.615	98.12	94.57	99.33	83.705	89.595	100.22	102.79	90.435	95.25	94.09	97.925	98.925	98.991	89.575	91.98	91.535	93.205	85.31	84.385	92.615	91.755	89.03	89.29	89.03	88.295	91.49	89.03	89.645	87.45	90.255	92.235	105.785	98.515	92.71	95.235	95.74	91.715
510	94.185	91.485	94.905	91.5	93.84	98.12	94.3	99.33	83.705	89.73	100.22	102.88	90.435	95.475	94.09	97.835	98.925	99.396	89.485	91.98	91.535	93.205	84.68	84.385	92.255	91.89	88.94	89.29	88.94	88.16	91.49	88.94	90.005	87.54	90.885	92.505	105.785	98.245	92.35	95.235	95.875	91.715
511	94.185	91.485	94.68	91.5	93.75	98.12	94.3	99.06	83.84	89.73	100.22	102.88	90.21	95.475	94.09	97.925	98.925	99.486	89.485	91.98	91.535	93.205	85.175	84.385	92.75	91.485	88.94	89.29	88.94	88.16	91.49	88.94	89.78	87.675	90.75	92.505	105.245	98.245	92.71	95.865	95.875	91.715
512	94.185	91.125	94.68	91.5	93.84	98.12	94.3	99.06	83.93	89.73	100.22	102.88	90.21	95.34	94.09	97.835	98.925	99.261	89.575	91.98	91.4	93.205	84.95	84.475	92.525	91.755	89.03	89.29	89.03	88.16	91.49	89.03	90.005	87.675	90.885	92.505	105.515	98.245	92.575	95.865	95.875	91.85
513	94.185	91.26	95.04	91.5	93.84	98.12	94.57	98.925	83.93	89.73	100.22	102.88	90.21	95.34	93.82	98.06	98.925	99.486	89.485	91.98	91.175	92.8	84.68	84.475	92.525	91.89	88.94	88.93	88.94	88.025	91.625	88.94	89.645	87.81	90.75	92.73	105.515	98.245	92.35	95.235	95.74	91.985
514	94.185	91.26	94.545	91.905	93.615	97.895	94.705	99.06	84.065	89.595	100.22	102.79	90.435	95.25	93.595	97.835	99.015	99.621	89.215	91.98	91.4	92.8	85.175	84.25	92.615	91.755	89.3	89.29	89.3	88.295	91.76	89.3	90.14	87.81	90.885	92.73	105.245	98.605	92.71	95.235	95.74	91.85
515	94.185	91.485	94.68	91.77	93.75	98.12	94.57	99.06	84.065	89.37	100.22	102.79	90.21	95.25	93.955	97.835	98.925	99.621	88.945	91.98	91.175	92.71	84.95	84.475	92.75	91.89	89.03	89.065	89.03	88.025	91.76	89.03	89.645	87.54	90.75	92.865	105.38	98.245	92.575	95.235	95.875	91.85
516	94.725	91.26	94.815	91.635	93.21	98.12	94.705	99.06	83.93	89.595	100.985	102.88	90.21	95.34	94.09	97.925	98.925	99.396	89.485	91.98	91.175	92.71	84.68	84.475	92.525	91.755	88.535	88.795	88.535	88.025	91.76	88.535	90.005	87.81	90.885	93.27	105.245	98.74	92.575	95.235	95.74	91.85
517	94.725	91.26	95.04	91.635	93.615	98.12	94.705	99.06	84.2	89.235	101.075	102.88	90.435	95.25	94.09	97.925	98.925	99.486	89.575	91.98	91.4	92.71	84.95	84.385	92.525	91.485	88.94	88.93	88.94	88.295	91.76	88.94	90.005	87.54	91.245	93.27	105.515	98.11	92.71	95.235	95.74	91.625
518	94.725	91.485	95.04	91.635	93.75	98.12	94.705	99.06	83.93	89.595	100.985	102.88	90.3	94.98	93.46	97.925	98.925	99.261	89.575	91.98	91.175	92.71	85.175	84.475	92.525	91.485	89.03	88.795	89.03	88.025	91.895	89.03	90.14	87.54	91.245	93.27	105.245	98.245	92.845	95.235	95.605	91.715
519	94.185	91.26	95.04	91.77	93.75	98.12	94.705	99.06	84.065	89.595	100.85	103.15	90.57	95.25	93.955	97.925	99.015	99.261	89.485	91.98	91.175	92.71	85.085	84.475	92.255	91.755	89.03	88.795	89.03	88.295	91.895	89.03	90.005	87.54	91.02	93.36	105.245	98.11	92.71	95.235	95.605	91.625
520	94.185	91.26	95.04	91.5	93.615	97.985	94.705	98.925	83.705	89.37	100.985	102.88	90.57	95.25	94.09	98.06	98.925	99.486	89.575	91.98	91.175	92.71	85.175	84.475	92.255	91.755	89.03	89.065	89.03	88.025	91.76	89.03	90.005	87.045	91.515	93.495	105.38	98.245	92.845	95.235	95.605	91.625
521	94.725	91.485	95.04	91.635	93.21	98.12	94.705	99.06	83.93	89.595	101.075	102.88	90.57	94.845	93.955	98.06	98.925	99.396	89.485	91.98	91.175	92.71	85.31	84.61	92.12	91.755	88.94	88.93	88.94	88.16	91.76	88.94	89.645	87.045	91.515	93.63	105.515	97.975	92.98	95.235	95.605	91.625
522	94.185	91.26	95.04	91.905	93.615	98.12	94.57	99.06	84.2	89.37	100.985	102.88	90.93	95.25	94.09	98.06	98.925	99.621	89.575	91.485	91.04	92.575	85.31	84.475	92.255	91.89	88.94	89.425	88.94	88.025	91.76	88.94	89.645	87.45	91.785	93.765	105.245	98.11	93.115	95.235	95.515	91.355
523	94.725	91.485	94.905	91.635	93.21	98.39	94.3	98.925	84.065	89.595	100.985	102.88	90.84	94.98	93.955	98.06	98.925	99.621	89.575	91.98	91.175	92.71	85.31	84.475	91.76	91.35	88.535	89.065	88.535	88.295	91.49	88.535	89.645	86.91	91.875	93.36	105.245	98.245	93.115	95.865	95.74	91.625
524	94.725	91.485	95.04	91.77	93.21	98.12	94.21	98.7	84.065	89.37	101.075	102.88	90.93	95.25	93.955	98.06	98.925	99.486	89.575	91.35	91.175	92.575	84.68	84.475	91.76	91.35	88.94	89.29	88.94	88.025	91.355	88.94	89.645	87.045	91.785	93.63	105.245	98.11	92.845	95.865	95.605	91.355
525	94.725	91.485	95.04	91.635	93.21	98.12	94.21	98.7	83.93	89.595	100.985	102.88	91.065	95.34	94.09	98.06	98.925	99.486	89.575	91.98	91.4	92.575	85.175	84.475	92.12	91.35	88.535	89.2	88.535	88.295	91.355	88.535	89.645	86.91	91.785	93.36	105.245	98.245	92.98	95.235	95.605	91.49
526	94.185	91.26	95.445	91.275	93.21	98.12	93.94	98.7	84.2	89.235	100.985	103.15	90.93	95.34	94.09	97.925	98.925	99.621	89.71	91.35	91.175	92.305	85.085	84.475	92.615	91.35	88.535	89.29	88.535	88.16	91.265	88.535	89.645	86.91	92.01	93.36	105.245	98.11	93.205	95.235	95.74	91.625
527	94.725	91.485	94.905	91.5	92.985	98.12	93.94	98.295	83.93	89.37	100.985	103.15	90.84	95.34	94.09	98.06	98.655	99.621	89.71	91.98	91.04	92.08	85.58	84.475	92.885	91.485	88.535	89.29	88.535	88.16	91.265	88.535	89.645	87.045	91.515	93.135	105.245	98.245	92.98	95.235	95.605	91.85
528	94.725	91.26	95.04	91.77	93.21	97.985	93.805	98.295	83.93	89.595	101.075	103.285	90.93	95.25	94.09	98.06	98.925	99.621	89.575	91.35	90.905	92.305	85.445	84.745	92.885	91.125	88.535	89.56	88.535	88.295	91.49	88.535	89.645	86.91	91.515	92.73	105.245	97.975	92.98	95.235	95.875	91.625
529	94.185	91.26	95.04	91.905	92.985	98.12	93.805	98.295	83.705	89.595	101.075	103.285	90.93	95.34	93.595	97.925	98.655	99.486	89.71	91.98	91.175	92.575	85.175	84.475	92.12	91.35	88.94	89.29	88.94	88.025	91.265	88.94	89.645	86.91	91.515	92.64	105.245	98.245	92.845	95.865	95.875	91.625
530	94.185	91.485	95.04	91.905	92.985	97.76	93.94	98.205	84.2	89.235	100.985	102.88	90.93	95.25	93.82	97.925	98.925	99.621	89.71	91.98	91.175	92.08	85.31	84.475	92.525	91.755	88.535	89.56	88.535	87.665	91.265	88.535	89.645	87.045	91.515	92.865	105.245	98.245	92.845	95.235	95.74	91.355
531	94.185	91.26	95.445	91.635	92.985	97.895	93.67	98.07	84.065	89.37	101.075	103.15	90.705	95.25	94.09	98.195	98.655	99.621	89.71	91.98	91.175	91.945	85.31	84.475	92.885	91.35	88.94	89.56	88.94	88.16	91.355	88.94	89.645	86.91	91.245	92.865	105.155	98.11	93.115	95.235	95.74	91.625
532	94.185	91.26	95.04	91.635	93.21	98.12	93.67	98.07	83.93	89.235	101.075	103.285	90.84	95.115	93.325	97.925	98.295	99.891	89.71	91.98	91.175	91.945	85.58	84.745	92.885	91.89	88.535	89.425	88.535	88.16	91.355	88.535	90.14	87.045	91.02	92.64	105.38	97.975	92.845	95.235	95.74	91.49
533	93.96	91.26	95.04	91.635	93.21	98.12	93.67	98.295	84.065	89.235	101.075	103.285	90.84	95.25	93.46	98.06	98.295	99.891	89.845	91.98	91.175	91.945	85.31	84.475	92.885	91.35	88.535	89.425	88.535	87.89	91.265	88.535	90.005	87.045	91.02	92.505	105.515	97.975	92.845	95.235	96.01	91.715
534	94.185	91.26	95.04	91.905	92.985	97.895	93.805	97.8	84.065	89.235	100.985	103.15	90.705	94.98	93.955	97.835	98.295	99.891	89.575	91.98	91.175	91.945	85.31	84.475	92.885	91.755	88.535	89.425	88.535	87.89	91.355	88.535	89.645	86.91	91.02	92.64	105.245	98.11	92.845	95.865	95.74	91.625
535	94.185	91.485	95.445	91.905	93.48	97.985	93.805	98.07	84.335	89.37	101.075	103.285	90.57	95.115	93.1	97.925	98.655	99.891	89.71	91.98	90.905	92.08	85.175	84.475	92.885	91.755	88.535	89.425	88.535	87.89	91.49	88.535	89.78	87.045	91.02	92.73	105.155	97.975	92.845	95.235	96.01	91.715
536	94.185	91.485	95.04	91.5	93.21	98.12	93.67	98.295	83.93	89.37	101.075	103.15	90.57	94.98	93.46	97.925	98.52	99.891	89.71	91.98	90.77	92.08	85.445	84.475	92.885	91.35	89.03	89.065	89.03	88.025	91.265	89.03	89.645	87.045	91.02	92.73	105.245	97.975	92.71	95.235	96.01	91.85
537	94.185	91.485	95.04	91.905	93.21	98.39	93.94	98.07	84.2	89.37	100.985	103.15	90.84	95.115	94.09	97.925	98.295	99.891	89.575	91.98	91.04	91.945	85.31	84.475	92.885	91.35	88.535	89.065	88.535	88.025	91.355	88.535	89.645	87.045	91.02	92.64	105.245	97.975	92.575	95.235	95.875	91.625
538	94.185	91.485	95.04	91.905	93.21	98.12	93.805	97.935	84.335	89.595	101.075	103.285	90.84	94.98	94.09	98.06	98.295	99.891	89.575	91.98	91.175	91.945	85.31	84.475	92.885	91.755	89.03	89.065	89.03	88.025	91.355	89.03	90.005	87.045	90.885	92.64	105.245	97.975	92.845	95.235	96.01	91.625
539	94.725	91.485	95.445	91.77	93.48	98.39	93.805	97.8	84.2	89.235	101.075	103.015	90.84	95.25	94.09	98.33	98.295	99.891	89.575	92.385	91.4	92.08	85.445	84.745	92.885	91.89	88.535	89.29	88.535	88.16	91.49	88.535	90.14	87.045	91.02	92.64	105.515	97.975	92.845	95.235	96.01	91.85
540	94.725	91.485	95.04	91.905	93.48	98.12	93.94	97.44	84.065	89.37	101.075	103.285	90.84	95.25	94.09	98.06	98.295	100.026	89.71	91.98	91.175	91.945	85.175	84.475	93.65	91.89	88.535	89.065	88.535	88.16	91.265	88.535	90.005	87.045	91.02	92.64	105.245	98.11	92.845	95.235	95.74	91.625
541	94.725	91.26	95.04	91.635	93.615	98.12	93.805	97.8	84.065	89.235	100.985	103.285	90.93	95.34	94.09	98.06	98.295	100.026	88.945	92.25	91.175	91.945	85.175	84.475	93.65	91.755	89.03	89.065	89.03	88.43	91.13	89.03	89.645	87.045	91.02	92.64	105.245	98.245	92.98	95.865	96.01	91.625
542	94.95	91.26	95.04	92.04	93.21	98.12	93.67	97.8	84.2	89.595	100.985	103.285	90.84	95.34	94.315	98.06	98.295	100.026	89.215	92.25	91.175	91.81	85.085	84.475	92.885	91.35	88.535	88.93	88.535	88.16	91.13	88.535	90.005	87.045	91.02	92.64	105.515	98.245	92.98	95.865	96.01	91.715
543	94.725	91.485	95.04	91.635	93.48	97.895	93.67	97.44	83.93	89.37	100.985	103.15	90.93	95.34	94.09	98.06	98.295	99.891	89.35	92.25	91.4	92.305	84.68	84.475	92.885	91.35	89.03	88.795	89.03	88.025	91.13	89.03	89.78	87.045	91.02	92.73	105.515	98.245	92.98	95.235	95.875	91.625
544	94.725	91.26	95.04	91.905	93.21	98.12	93.94	97.44	83.705	89.37	101.075	102.88	90.57	95.34	94.315	98.195	98.295	100.116	89.215	92.25	91.535	92.08	85.31	84.475	93.38	91.35	88.94	89.065	88.94	88.16	91.13	88.94	89.645	87.045	91.02	92.64	105.245	98.74	93.205	95.235	96.01	91.355
545	94.725	91.26	95.04	91.905	93.21	98.12	93.67	97.8	83.705	89.595	100.985	103.285	90.93	95.25	94.315	98.33	98.295	99.891	89.575	91.98	91.535	91.945	85.31	84.475	93.65	91.755	88.535	88.795	88.535	88.295	91.13	88.535	89.645	87.045	91.02	92.73	105.785	98.74	92.98	95.865	96.01	91.355
546	94.725	91.26	95.04	92.04	93.615	98.12	93.67	97.44	84.335	89.73	101.075	103.285	90.705	95.475	94.315	98.33	98.295	100.116	89.575	91.98	91.535	91.945	84.68	84.115	93.785	91.89	88.535	88.795	88.535	88.43	90.725	88.535	89.645	86.685	91.02	92.64	105.875	98.74	93.205	95.865	96.37	91.355
547	94.185	91.26	95.04	91.635	93.21	97.895	93.445	97.44	84.065	89.73	101.075	102.88	90.84	95.25	94.09	98.06	98.295	100.026	89.71	91.98	91.535	92.575	84.95	84.385	93.38	91.35	88.535	88.795	88.535	88.43	90.725	88.535	89.645	86.28	91.02	92.73	105.785	98.875	93.205	95.235	96.01	91.355
548	94.725	91.26	95.04	91.635	93.21	97.76	93.175	97.44	84.47	89.73	101.075	103.285	90.84	94.98	94.225	98.195	98.295	100.251	89.71	91.98	91.895	91.945	84.68	84.385	93.38	91.35	88.535	88.66	88.535	88.295	91.13	88.535	89.645	86.82	91.02	92.64	106.01	98.74	93.115	95.235	96.01	91.355
549	94.725	91.26	95.67	92.04	93.21	98.12	93.085	97.44	84.47	89.73	101.075	103.285	90.57	95.25	94.09	97.925	98.295	100.116	89.845	91.98	91.895	92.08	84.95	84.115	93.38	91.35	88.535	88.795	88.535	88.43	91.13	88.535	89.375	86.28	91.02	92.64	106.01	98.875	93.205	95.865	96.01	91.085
550	95.22	90.855	95.535	91.905	93.21	97.895	93.085	97.44	84.83	89.73	101.075	103.285	90.84	95.25	94.09	98.33	98.52	100.251	89.71	91.98	91.895	92.305	84.68	84.475	93.875	91.755	88.535	88.66	88.535	88.295	91.265	88.535	89.645	86.685	91.02	92.505	106.01	98.875	93.205	95.865	96.37	91.355
551	94.815	91.26	95.445	91.905	93.21	98.12	93.085	97.035	84.47	90.09	101.075	103.285	90.57	95.25	93.325	97.925	98.295	100.251	89.575	91.98	92.3	92.08	85.175	84.115	93.875	91.89	88.94	88.57	88.94	88.52	90.725	88.94	89.375	86.82	90.885	92.505	106.01	98.875	93.205	95.235	96.37	91.22
552	94.725	91.26	95.535	91.905	93.615	97.895	93.085	97.035	85.19	90.36	101.075	103.51	90.57	95.25	93.46	97.925	98.925	100.521	89.71	91.98	91.895	91.945	84.68	84.475	93.65	91.89	88.535	88.795	88.535	88.52	91.13	88.535	89.51	86.91	91.02	92.505	106.01	98.74	93.205	95.865	96.01	91.22
553	94.95	91.125	95.67	91.905	93.84	97.895	93.175	97.035	85.19	90.36	101.48	103.285	90.84	95.34	93.595	97.7	98.925	100.656	89.215	92.25	91.895	92.08	84.95	84.475	93.65	91.89	88.535	88.66	88.535	88.16	91.265	88.535	89.24	86.685	91.02	92.505	106.415	98.74	93.205	95.235	96.01	91.49
554	94.725	91.26	95.04	91.905	93.48	98.12	93.175	97.035	85.46	90.36	101.075	102.88	90.705	95.475	93.46	97.925	98.655	100.251	89.575	92.25	92.165	92.08	85.175	84.475	93.875	91.89	88.94	88.66	88.94	88.43	91.265	88.94	89.375	86.82	91.02	92.235	106.01	98.875	93.205	95.235	96.01	91.22
555	95.31	91.485	95.445	91.905	93.48	98.39	93.58	97.44	85.46	90.36	101.075	103.15	91.065	95.34	93.46	97.835	98.655	100.521	89.485	91.98	91.895	92.305	85.31	84.475	93.875	91.755	89.03	88.66	89.03	88.655	91.49	89.03	89.375	87.045	90.885	92.505	106.01	98.875	93.205	95.235	96.01	91.22
556	94.815	91.26	95.445	91.905	93.75	98.12	93.67	97.035	85.82	90.495	101.075	103.15	90.84	95.88	93.46	98.06	98.925	100.116	88.945	91.98	92.3	91.81	85.175	84.475	93.875	91.89	89.165	88.66	89.165	88.295	91.265	89.165	89.645	86.82	90.615	92.235	106.01	98.74	93.205	95.235	96.01	91.355
557	94.95	91.26	95.67	91.905	93.615	97.985	93.58	97.035	85.955	90.855	101.075	103.15	90.84	95.88	93.325	98.06	98.925	100.521	88.945	91.98	92.165	91.945	85.085	84.475	93.65	91.89	89.03	88.57	89.03	88.43	91.355	89.03	89.645	87.045	90.885	92.505	106.01	98.605	93.205	95.235	96.01	91.085
558	95.22	91.26	95.445	92.04	93.75	97.985	93.67	97.035	86.585	90.855	100.985	103.15	90.705	95.97	94.09	98.06	98.295	100.656	88.945	91.98	92.165	91.81	85.085	84.385	93.875	92.52	88.535	88.66	88.535	88.295	91.355	88.535	89.375	87.045	91.02	92.64	106.01	99.01	93.115	95.235	96.01	91.085
559	94.95	91.26	95.445	91.905	93.75	98.12	93.175	96.9	86.72	91.26	101.075	103.285	90.84	95.88	94.09	98.06	98.52	100.521	88.945	91.98	92.165	92.08	84.68	84.475	93.65	91.89	88.535	88.66	88.535	88.43	91.355	88.535	89.51	87.045	91.02	92.64	106.01	99.01	92.98	95.235	96.01	91.355
560	94.95	91.485	95.67	92.04	93.75	97.895	93.58	97.035	86.72	91.26	101.48	103.285	90.93	95.97	94.09	98.33	98.655	100.521	88.72	91.98	92.165	92.305	85.175	84.25	93.875	91.89	88.535	88.66	88.535	88.025	91.265	88.535	89.24	87.045	91.02	92.73	106.01	98.875	92.98	95.235	96.01	91.355
561	94.725	91.485	95.67	91.77	93.975	98.12	93.67	96.81	86.72	91.26	101.48	103.285	90.84	96.105	94.09	98.06	98.52	100.386	88.855	91.35	92.3	91.81	84.68	84.385	93.65	91.755	88.535	88.66	88.535	88.295	91.265	88.535	89.645	87.045	91.02	93	106.01	99.01	93.205	95.235	96.01	90.86
562	94.725	91.485	95.535	92.13	93.975	98.12	93.175	96.9	86.72	91.26	101.075	103.15	90.84	95.88	94.315	98.06	98.655	100.656	88.945	91.98	92.3	91.945	84.68	84.115	93.515	91.755	88.535	88.57	88.535	88.025	91.13	88.535	89.375	86.91	91.02	92.73	106.64	99.37	92.98	95.235	96.01	91.355
563	95.31	91.26	95.67	92.13	93.975	98.39	93.58	96.9	87.35	91.26	101.345	103.15	90.57	95.97	94.09	98.33	98.925	100.521	89.35	91.98	92.435	91.945	84.95	84.115	93.875	91.89	88.535	88.435	88.535	87.89	90.995	88.535	89.645	87.045	91.02	92.865	106.64	99.01	93.205	95.235	96.01	91.22
564	95.445	91.26	95.94	91.905	93.975	98.12	93.58	96.81	87.35	91.62	101.48	103.285	91.065	95.97	94.09	98.33	98.925	100.656	89.215	91.98	92.435	91.945	85.085	84.385	94.145	91.89	88.535	88.66	88.535	88.025	90.995	88.535	89.645	86.91	91.02	92.73	106.64	99.37	93.205	95.235	96.01	90.86
565	95.715	91.125	95.67	92.13	93.975	98.12	93.085	96.81	87.485	91.62	101.48	103.15	90.93	95.97	94.315	98.195	98.925	100.521	89.215	91.98	92.435	91.945	85.085	84.115	93.875	91.89	88.535	88.435	88.535	88.025	90.86	88.535	89.51	86.91	91.02	93.135	106.64	99.64	93.205	95.235	96.01	90.86
566	95.31	91.485	95.67	92.13	93.975	98.12	93.085	96.675	87.485	91.755	101.48	102.88	90.84	95.88	94.09	98.33	98.925	100.251	89.215	91.98	92.165	92.08	85.175	84.115	94.145	91.755	88.535	88.435	88.535	88.295	90.725	88.535	89.645	87.045	91.02	93.63	106.91	99.775	93.115	95.235	96.37	91.085
567	95.445	91.26	95.67	92.13	93.84	98.525	92.95	96.675	87.485	91.26	101.075	103.285	91.2	95.88	94.09	98.33	98.925	100.386	89.485	91.98	92.435	91.945	84.95	84.115	93.65	91.89	88.4	88.66	88.4	87.89	90.725	88.4	89.645	87.045	91.245	93.765	106.91	99.775	92.98	95.235	96.37	91.085
568	95.715	91.26	95.94	92.13	93.975	98.525	93.085	96.675	87.485	91.98	101.48	103.285	90.93	95.61	94.09	98.33	98.925	100.521	89.575	91.98	92.525	91.81	84.95	84.25	93.875	91.755	88.535	88.57	88.535	87.665	90.725	88.535	89.51	87.045	91.245	93.9	107.045	99.775	93.205	95.235	96.37	91.355
569	95.31	91.485	95.535	92.13	94.245	98.525	92.95	96.675	87.485	91.98	101.48	103.285	90.93	95.34	94.315	98.33	99.015	100.251	89.485	91.98	92.525	91.945	84.68	84.115	94.145	91.89	88.4	88.66	88.4	88.16	91.13	88.4	89.645	87.045	91.02	93.99	107.27	99.91	93.205	95.235	96.505	91.355
570	95.31	91.485	95.67	92.04	93.975	98.525	92.95	96.81	87.485	91.98	101.075	103.15	90.93	95.475	94.09	98.06	99.015	100.116	89.35	91.98	92.3	92.305	84.68	84.115	94.145	91.89	88.4	88.435	88.4	87.665	91.265	88.4	89.645	86.91	91.02	93.99	106.91	99.64	93.205	95.235	96.505	91.085
571	95.58	91.485	96.165	92.265	93.75	98.615	93.085	96.675	87.485	91.755	101.615	102.88	91.335	95.25	94.09	98.06	98.925	100.116	89.485	91.98	92.165	92.575	84.68	84.385	93.785	91.755	88.4	88.57	88.4	88.295	91.355	88.4	89.645	86.91	91.02	93.765	107.135	100	93.205	95.235	96.01	91.355
572	95.715	91.26	95.535	92.04	93.84	98.39	93.085	96.675	87.485	91.98	101.48	102.88	91.335	95.475	94.09	98.06	98.925	100.251	89.485	91.98	92.165	92.305	84.68	84.385	93.65	91.89	88.535	88.57	88.535	88.16	91.49	88.535	89.645	87.045	91.515	94.125	107.045	100	93.205	95.235	96.505	91.49
573	95.31	91.485	95.67	91.77	93.975	98.39	93.085	96.675	87.35	91.98	101.615	102.88	91.335	95.25	94.09	98.33	99.015	100.251	89.215	91.98	92.525	92.71	84.68	84.385	93.875	91.89	88.535	88.66	88.535	88.16	91.355	88.535	89.645	87.045	91.515	93.99	106.91	99.775	93.205	95.235	96.37	91.085
574	95.715	91.485	95.535	92.13	94.11	98.39	92.95	96.675	87.485	91.98	101.48	103.15	91.335	95.61	94.09	98.33	98.925	100.521	89.485	91.35	92.435	92.575	84.68	84.115	93.875	91.89	88.535	88.435	88.535	87.665	91.49	88.535	89.645	86.91	91.245	94.125	106.64	100	93.205	95.235	96.505	91.22
575	95.715	91.485	95.67	92.265	94.11	98.525	93.085	96.675	87.35	91.98	101.48	103.285	91.335	95.25	94.09	98.06	98.925	100.521	89.215	91.35	92.435	92.575	84.68	84.385	93.875	91.89	89.03	88.165	89.03	88.295	91.625	89.03	89.645	86.82	91.515	93.99	106.64	99.64	93.205	95.865	96.505	91.355
576	95.715	91.485	96.075	92.13	94.11	98.525	92.545	96.675	87.485	91.98	101.615	102.88	91.335	95.25	94.315	98.33	98.925	100.656	89.485	91.98	92.66	92.575	84.68	84.115	94.145	91.89	89.03	88.57	89.03	88.43	91.49	89.03	89.645	86.91	91.02	93.99	106.28	99.28	93.205	96.27	96.37	91.49
577	95.58	91.485	95.445	92.04	94.11	98.12	92.815	96.675	87.71	92.385	101.48	102.88	91.335	95.34	94.09	98.33	99.015	100.656	89.08	91.62	92.435	92.575	84.68	84.115	93.875	91.89	89.3	88.66	89.3	88.025	91.49	89.3	89.78	87.045	91.02	94.125	106.01	99.28	93.205	95.865	96.505	91.085
578	95.715	91.26	95.67	92.13	94.245	98.615	92.68	96.675	87.485	91.98	101.615	102.88	91.335	95.34	94.315	98.33	99.015	100.656	89.215	91.35	92.435	92.575	84.68	84.115	94.145	92.52	89.3	88.435	89.3	88.43	91.76	89.3	89.645	87.045	91.02	93.765	106.01	99.28	93.205	95.865	96.64	91.355
579	95.715	91.35	96.165	92.04	94.245	98.525	93.085	96.675	87.485	91.98	101.48	103.15	91.56	95.61	94.315	98.33	99.015	100.656	89.215	91.35	92.3	92.71	84.455	83.845	93.875	91.89	89.3	88.435	89.3	88.52	91.76	89.3	89.645	86.91	91.515	93.99	106.01	99.01	93.475	95.865	97	91.085
580	95.58	91.485	95.94	92.13	94.245	98.525	92.545	96.045	87.71	92.52	101.48	103.15	91.695	95.88	94.09	98.33	99.015	100.746	89.485	91.35	92.165	92.575	84.455	84.115	93.785	91.89	89.3	88.66	89.3	88.52	91.49	89.3	89.645	86.82	91.245	93.99	106.64	98.74	93.475	96.27	96.775	90.86
581	95.715	91.485	96.075	91.905	94.38	98.75	92.455	95.91	87.71	92.385	101.615	102.88	91.335	95.61	94.09	98.33	99.015	101.016	89.215	91.35	91.895	92.8	84.32	83.98	93.65	91.89	89.3	88.66	89.3	88.52	91.355	89.3	89.645	86.685	91.245	93.99	106.01	98.875	93.205	95.865	96.865	91.22
582	95.85	91.485	95.67	92.13	94.38	98.525	92.455	96.045	87.485	92.385	101.705	103.285	91.335	95.88	94.09	98.33	99.015	101.016	89.485	91.35	92.165	92.8	84.68	83.62	93.875	91.89	89.3	88.435	89.3	88.43	91.355	89.3	89.51	86.82	91.02	93.99	105.875	98.875	93.61	96.27	96.775	91.085
583	96.21	91.26	95.67	92.04	94.47	98.525	92.455	95.55	87.35	92.385	101.48	103.15	91.695	95.88	94.09	98.33	99.555	100.881	89.485	91.35	91.895	92.71	84.68	83.98	93.65	91.755	89.3	88.66	89.3	88.52	91.49	89.3	89.645	86.685	91.515	93.99	106.01	98.74	93.475	96.27	97	90.86
584	95.85	91.485	95.67	92.04	94.74	98.75	92.185	95.145	87.485	91.98	101.48	103.285	91.2	95.61	94.09	98.33	99.42	100.881	89.215	91.35	92.165	92.71	84.68	84.115	93.515	91.89	89.3	88.795	89.3	88.52	91.265	89.3	89.645	86.685	91.02	93.63	106.01	98.875	93.475	96.135	96.775	91.085
585	95.94	91.485	96.075	92.04	94.74	98.615	92.455	95.64	87.485	92.385	101.975	103.285	91.2	95.475	94.315	98.33	99.015	101.151	89.08	91.35	91.895	92.71	84.455	83.485	93.65	91.35	89.3	88.66	89.3	88.295	91.49	89.3	89.645	86.685	91.515	93.36	106.01	99.01	93.205	95.865	97	91.355
586	95.94	91.485	95.67	92.13	95.235	99.155	92.185	95.55	87.485	92.385	101.615	103.285	91.065	95.25	94.315	98.33	99.015	100.746	89.08	90.99	91.895	92.71	84.32	83.485	93.515	91.485	89.3	88.66	89.3	88.655	91.355	89.3	89.645	86.28	91.02	93.495	106.01	98.875	93.475	95.865	97	91.22
587	95.85	91.485	95.67	92.13	95.1	99.02	92.05	95.64	87.71	91.98	101.48	103.51	91.335	95.475	94.315	98.33	99.015	100.881	89.215	91.26	91.895	92.575	84.32	83.485	93.38	91.35	89.3	88.435	89.3	88.295	91.49	89.3	89.645	86.28	91.515	93.495	106.01	98.875	93.61	95.865	97	91.085
588	95.94	92.25	95.67	92.13	95.505	99.245	92.05	95.64	87.485	92.385	101.48	103.285	91.335	95.34	94.315	98.33	99.015	100.746	88.945	90.855	92.165	92.71	84.32	83.485	92.885	91.485	89.3	88.66	89.3	88.52	91.13	89.3	89.375	86.28	91.515	93.36	106.28	99.01	93.205	96.27	97	91.22
589	96.57	92.52	96.075	92.13	95.64	99.02	92.545	95.64	87.485	91.98	101.615	102.88	91.065	95.34	94.315	98.33	99.015	100.746	89.215	91.35	91.895	93.07	84.185	83.485	92.885	91.485	89.3	88.57	89.3	88.52	91.355	89.3	89.645	86.28	91.245	93.36	106.64	98.875	93.205	95.865	97	91.22
590	96.57	92.88	95.67	92.4	95.64	99.38	92.05	96.045	87.98	91.98	101.48	103.285	91.065	95.61	94.09	98.825	99.015	100.746	89.08	91.26	91.535	92.71	84.32	83.485	93.38	91.35	89.3	88.435	89.3	88.43	91.76	89.3	89.645	86.28	91.245	93.27	106.64	98.875	93.475	95.235	96.775	90.86
591	96.21	92.745	95.67	92.4	95.64	99.38	92.455	95.64	87.485	92.385	101.615	103.285	91.065	95.475	94.09	98.33	99.015	100.746	89.08	91.35	91.895	92.8	84.05	83.485	92.885	91.755	89.3	88.66	89.3	88.295	91.76	89.3	89.375	86.685	91.245	93.495	106.28	99.01	93.205	95.235	96.775	91.22
592	95.94	92.52	96.075	92.4	95.865	99.515	92.545	95.91	87.71	91.98	101.705	103.285	90.93	95.475	94.09	98.825	99.015	100.656	88.945	90.99	91.805	93.205	84.185	83.485	93.245	91.35	89.3	88.435	89.3	88.025	91.625	89.3	89.51	86.28	91.02	93.36	106.64	99.01	93.475	95.865	97	91.085
593	96.48	92.52	96.165	92.535	96	99.38	92.68	96.045	87.485	92.385	101.48	103.285	90.93	95.34	94.315	98.33	99.015	100.746	89.215	91.26	91.535	92.71	84.32	83.485	92.885	91.125	89.165	88.3	89.165	88.025	91.625	89.165	89.51	86.685	91.245	93.27	106.145	98.74	93.205	95.865	97.135	91.22
594	96.21	92.88	95.67	92.4	96.27	99.875	92.545	95.55	87.485	91.98	101.48	103.15	90.93	95.475	94.09	98.33	99.015	100.746	89.215	91.26	91.895	93.07	84.32	83.485	92.885	91.125	89.165	88.165	89.165	88.16	91.76	89.165	89.375	86.685	91.02	93.27	106.01	98.875	93.205	95.235	97	91.355
595	96.57	93.15	96.075	92.4	96.495	99.785	92.05	95.64	87.485	91.755	101.48	103.285	91.2	95.475	94.09	98.33	99.015	100.746	89.215	91.26	91.895	93.205	83.96	83.485	92.885	91.35	89.03	88.165	89.03	87.89	91.985	89.03	89.375	86.91	91.245	93.27	106.64	98.875	93.205	95.865	97	91.22
596	96.48	92.52	96.075	92.535	96.63	100.01	92.05	95.64	87.485	91.755	101.48	103.15	91.065	95.61	94.09	98.33	99.555	100.746	89.08	91.26	91.895	93.475	84.05	83.485	92.75	91.35	89.03	88.435	89.03	88.025	91.76	89.03	89.645	86.82	91.02	93.27	106.01	98.875	93.205	96.36	97	91.22
597	96.705	92.52	96.165	92.535	97.035	100.01	92.05	95.145	87.485	91.755	101.615	103.15	90.93	95.61	94.09	98.33	99.555	100.746	89.08	91.26	91.895	93.205	83.96	83.485	92.885	91.35	88.94	88.165	88.94	87.665	91.76	88.94	89.645	86.91	91.02	93.27	106.01	98.875	93.115	96.135	97	91.22
598	96.57	92.88	96.165	92.535	96.765	99.875	92.05	95.145	87.485	91.755	101.48	103.15	90.93	95.61	94.09	98.33	99.555	101.151	89.215	91.26	91.895	93.565	83.96	83.485	92.525	91.125	89.03	88.165	89.03	87.665	91.76	89.03	89.51	86.685	91.02	92.865	106.01	98.875	93.205	95.865	96.775	90.725
599	96.57	92.88	96.075	92.535	97.035	100.01	91.915	95.145	87.485	91.755	101.615	103.285	90.93	95.475	94.09	98.825	99.555	100.746	89.485	90.99	92.165	93.565	83.555	83.35	92.525	91.35	88.94	88.165	88.94	87.665	91.49	88.94	89.51	86.82	91.02	92.865	106.64	98.74	93.205	95.865	97	91.355
600	96.48	92.88	96.165	92.535	97.035	100.145	91.825	95.01	87.485	91.98	101.705	103.285	90.93	95.34	94.09	98.825	99.555	100.746	89.485	91.35	91.895	93.475	83.42	83.485	92.12	90.99	89.3	88.3	89.3	87.665	91.76	89.3	89.645	86.91	91.02	92.73	106.415	98.74	93.205	95.865	96.775	90.86
601	96.48	92.88	96.3	92.535	97.125	100.28	91.915	95.01	87.485	91.755	101.705	103.285	90.93	95.475	94.09	98.33	99.555	101.151	89.215	91.35	92.3	93.565	83.555	83.215	92.525	91.125	89.3	88.165	89.3	87.17	91.76	89.3	89.645	87.045	90.615	92.64	106.01	98.605	93.205	96.36	96.775	91.22
602	96.705	92.52	96.165	92.535	97.395	100.28	91.915	95.01	87.485	91.755	101.615	103.285	90.84	95.34	94.315	98.33	99.42	101.151	89.215	91.35	92.165	93.565	83.555	83.215	92.255	90.99	89.3	88.3	89.3	87.665	91.49	89.3	89.645	86.91	90.255	92.64	106.28	98.245	93.61	96.36	96.775	91.355
603	96.57	92.88	96.075	92.67	97.26	100.28	92.05	95.01	87.485	91.98	101.705	103.51	90.705	95.475	94.315	98.33	99.42	100.881	88.945	91.35	91.895	93.835	83.96	83.215	92.255	91.125	89.165	88.165	89.165	87.665	91.49	89.165	89.645	87.045	90.255	92.64	106.01	98.875	93.475	96.36	96.775	91.355
604	97.11	93.015	96.165	92.4	97.53	100.28	92.185	95.145	87.485	91.98	101.705	103.51	90.57	95.25	94.315	98.33	99.555	100.881	88.945	91.35	91.895	93.565	83.555	83.35	92.525	90.99	89.165	88.435	89.165	87.665	91.49	89.165	89.645	87.045	90.255	92.505	106.01	98.74	93.61	96.36	96.775	91.22
605	96.705	93.015	96.165	92.76	97.53	100.28	92.05	95.145	87.71	91.755	101.705	103.285	90.57	95.25	94.72	98.825	99.015	100.746	89.08	91.26	91.895	93.565	83.195	82.99	92.12	90.99	89.3	88.57	89.3	88.025	91.49	89.3	89.645	86.91	90.12	92.235	106.01	98.74	93.61	96.36	96.775	91.22
606	96.57	93.24	96.165	92.535	97.395	100.415	91.915	95.145	87.71	91.755	101.705	103.51	90.57	95.115	94.315	98.33	99.015	100.881	89.215	91.26	92.3	93.565	83.195	83.08	92.525	91.125	89.165	88.57	89.165	87.89	91.355	89.165	89.645	86.82	90.255	92.505	106.01	98.74	93.61	96.765	96.775	91.22
607	96.84	92.88	96.165	92.4	97.395	100.28	92.05	95.145	88.34	91.755	101.615	103.285	90.57	95.25	94.315	98.33	99.42	100.746	88.945	91.35	92.3	93.835	83.195	82.99	92.75	91.35	89.03	88.57	89.03	88.025	91.355	89.03	90.005	87.045	90.12	92.235	106.01	98.515	93.475	96.36	96.775	91.085
608	96.84	92.88	96.165	92.535	97.53	100.28	91.915	95.145	87.98	91.755	101.615	103.285	90.435	95.115	94.315	98.33	99.015	101.151	89.08	91.35	91.895	93.835	83.42	82.99	92.75	91.89	89.03	88.57	89.03	88.025	91.625	89.03	90.005	86.91	90.255	92.505	106.505	98.515	93.475	96.36	96.775	91.355
609	96.705	93.015	96.3	92.535	97.53	100.145	92.185	95.145	87.71	91.755	101.705	103.51	90.435	95.34	94.315	98.33	99.555	100.746	89.08	91.26	91.895	93.835	83.195	82.99	92.885	91.485	89.03	88.57	89.03	88.16	91.265	89.03	90.005	86.82	90.255	92.235	106.01	98.245	93.475	96.36	96.775	91.625
610	96.975	93.24	96.165	92.535	97.53	100.145	92.05	95.145	88.205	91.755	101.975	103.285	90.57	95.34	94.855	98.33	99.555	101.151	89.08	91.35	92.03	93.565	83.195	83.08	92.75	91.35	89.03	88.66	89.03	88.43	91.265	89.03	89.645	87.045	90.255	92.235	106.64	98.245	93.61	96.36	96.775	91.355
611	97.11	93.24	96.165	92.535	97.395	100.01	91.915	95.145	87.98	91.62	101.615	103.51	90.57	95.25	94.315	98.33	99.555	101.151	89.215	91.35	92.3	93.565	83.195	82.99	92.885	91.35	89.03	88.57	89.03	88.16	91.265	89.03	89.645	86.91	90.255	92.505	106.64	98.515	93.61	96.36	96.775	90.86
612	96.705	93.51	96.165	92.535	97.53	99.875	92.185	95.01	87.71	91.755	101.705	103.285	90.84	95.25	94.855	98.33	99.015	101.016	89.575	91.35	92.165	93.565	83.06	82.855	92.615	91.755	89.03	88.66	89.03	88.43	91.265	89.03	89.645	86.91	90.255	92.505	106.64	98.515	93.61	96.36	96.775	91.22
613	96.975	93.24	96.165	92.4	97.53	99.785	92.05	95.01	87.98	91.755	101.615	103.285	90.57	95.475	94.72	98.33	99.015	101.151	89.08	91.35	91.895	93.565	83.195	82.72	92.885	91.89	88.94	88.435	88.94	88.16	91.625	88.94	89.645	86.91	90.255	92.505	106.64	98.74	93.61	96.36	96.64	91.355
614	97.11	93.51	96.075	92.535	97.395	100.01	92.185	95.01	88.205	91.62	101.615	103.285	90.57	95.34	94.315	98.33	99.015	100.881	89.485	91.35	91.895	93.835	83.195	82.855	92.615	91.35	89.03	88.435	89.03	88.295	91.355	89.03	89.645	86.91	90.255	92.235	106.64	98.245	93.205	96.36	96.505	91.085
615	97.11	93.51	96.165	92.535	97.395	100.01	92.05	94.92	87.71	91.755	101.705	103.285	90.57	95.61	94.315	98.33	99.015	101.016	89.215	91.35	92.435	93.565	83.06	82.855	92.885	91.125	89.03	88.435	89.03	88.16	91.265	89.03	89.645	87.045	90.255	92.505	106.91	98.245	93.475	96.36	96.775	91.355
616	96.705	93.51	96.075	92.535	97.53	100.01	91.915	94.92	87.71	91.755	101.48	103.285	90.57	95.25	94.315	98.33	99.015	100.746	89.08	91.35	92.3	93.475	83.195	82.855	92.75	91.125	88.535	88.435	88.535	88.43	91.355	88.535	89.51	86.82	90.255	92.505	106.64	98.245	93.205	96.36	96.775	91.22
617	96.705	93.51	95.67	92.535	97.395	100.01	92.05	95.01	87.71	91.755	101.615	103.285	90.57	95.34	94.315	98.33	99.015	101.151	89.08	91.26	92.3	93.565	83.06	82.99	92.255	91.125	89.03	88.165	89.03	88.295	91.265	89.03	89.645	86.82	90.255	92.235	106.91	98.875	93.205	96.36	96.505	91.22
618	96.705	93.645	95.67	92.535	97.53	100.145	91.915	95.01	87.98	91.26	101.615	103.285	90.57	95.25	94.315	98.33	99.015	101.151	89.08	91.35	92.3	93.565	82.79	83.08	92.525	91.125	89.03	88.165	89.03	88.43	91.355	89.03	89.645	86.82	90.255	92.505	106.64	98.74	93.205	95.865	96.775	91.22
619	96.84	93.51	96.165	92.4	97.665	100.28	92.05	94.92	87.485	91.755	101.615	103.285	90.57	95.88	94.315	98.33	99.015	101.016	89.215	91.35	92.3	93.565	83.195	82.855	92.12	91.125	88.535	88.3	88.535	88.52	91.355	88.535	89.24	86.28	90.885	92.505	106.91	98.74	93.205	96.135	96.505	91.22
620	96.975	93.51	96.165	92.535	97.53	100.145	92.05	95.01	87.485	91.26	101.48	103.285	90.57	95.34	94.315	98.33	98.925	100.746	89.215	91.35	92.165	93.565	83.195	82.99	92.525	90.99	88.535	88.165	88.535	88.52	91.355	88.535	89.375	86.82	90.615	92.1	106.91	98.74	93.205	96.135	96.775	91.22
621	96.975	93.51	96.165	92.265	97.53	100.145	92.185	95.145	87.485	91.62	101.48	103.285	90.705	95.34	94.72	98.33	99.015	100.881	89.215	91.35	92.435	93.7	83.195	82.99	92.525	91.125	89.165	88.3	89.165	88.52	91.265	89.165	89.375	86.28	90.255	92.1	106.91	98.74	93.205	96.27	96.865	91.355
622	96.84	93.51	95.67	92.535	97.395	100.01	92.05	95.145	87.485	91.62	101.705	103.285	90.57	95.475	94.72	98.33	99.015	100.881	89.575	91.98	92.165	93.205	83.195	82.99	92.12	90.855	88.535	88.165	88.535	88.43	91.265	88.535	89.375	86.91	90.75	92.01	106.64	98.74	93.205	96.27	96.775	91.355
623	96.975	93.645	96.075	92.535	97.26	100.01	92.185	95.28	87.485	91.26	102.11	103.285	90.435	95.25	94.315	98.33	99.015	100.881	89.485	91.35	92.525	93.475	83.06	82.72	92.12	90.99	89.03	88.165	89.03	88.655	91.355	89.03	89.645	86.91	90.885	92.1	106.64	98.515	93.205	96.36	96.775	91.22
624	96.705	93.645	96.075	92.535	97.395	100.01	92.455	95.28	87.35	91.26	101.705	103.285	90.435	95.34	94.72	98.33	99.015	100.881	89.575	91.35	92.3	93.475	83.06	82.99	92.255	91.125	88.535	88.165	88.535	88.655	91.355	88.535	89.375	86.91	90.75	92.505	106.64	98.74	93.205	96.36	96.775	91.085
625	96.84	93.51	96.075	92.67	97.395	100.145	92.455	95.55	87.71	91.62	101.705	103.15	90.435	95.25	94.315	98.33	99.015	101.286	89.485	91.98	92.66	93.565	83.195	83.08	92.525	91.125	89.03	88.3	89.03	88.52	91.265	89.03	89.375	86.91	90.615	92.505	106.64	98.245	93.475	96.135	96.775	91.22
626	96.975	93.645	96.165	92.535	97.26	100.01	92.815	95.91	87.485	91.26	101.705	103.285	90.57	95.34	94.315	98.33	99.015	101.286	89.215	91.35	92.435	93.565	83.195	83.08	92.255	91.125	89.03	88.165	89.03	88.52	91.265	89.03	89.645	86.82	90.75	92.1	106.64	98.74	93.475	95.865	96.775	91.355
627	96.57	93.645	96.3	92.265	97.26	100.01	92.95	95.64	87.485	91.26	101.705	102.88	90.435	95.25	94.72	98.33	99.555	101.151	89.485	91.26	92.66	93.205	83.195	83.08	92.39	90.99	88.535	88.3	88.535	88.52	91.265	88.535	89.645	86.91	90.615	92.235	106.64	98.74	93.475	96.135	97	91.355
628	96.705	93.915	96.165	92.4	97.26	99.785	92.545	96.045	87.35	91.26	101.705	103.15	90.57	95.475	94.855	98.33	99.555	101.286	89.485	91.35	92.66	93.565	82.925	83.08	92.255	91.125	89.03	88.435	89.03	88.43	91.265	89.03	89.375	86.82	90.615	92.505	106.505	98.605	93.475	96.36	96.775	91.22
629	96.705	93.915	95.67	92.535	97.035	99.875	92.455	95.91	87.485	91.26	101.48	103.285	90.435	95.34	94.315	98.33	99.015	101.376	89.08	91.26	92.435	93.475	82.79	83.215	92.525	90.99	89.03	88.435	89.03	88.52	91.355	89.03	89.51	86.91	90.255	92.505	106.64	98.74	93.61	96.63	96.775	91.355
630	96.705	93.645	95.67	92.535	97.125	99.875	92.455	95.91	87.35	91.62	101.615	103.285	90.84	95.34	94.315	98.195	99.555	101.511	89.215	91.26	92.525	93.565	83.195	83.485	92.525	91.125	89.03	88.165	89.03	88.655	90.995	89.03	89.375	87.045	90.615	92.235	106.64	98.875	93.205	96.9	96.775	91.355
631	96.21	93.915	95.67	92.4	97.125	99.875	92.185	95.91	87.485	91.755	101.705	103.285	90.435	95.34	94.315	98.33	99.555	101.376	89.485	91.26	92.525	93.565	83.555	83.485	92.525	91.125	88.535	88.435	88.535	88.52	91.265	88.535	89.24	86.28	90.75	92.1	106.64	98.74	93.61	96.63	96.775	91.22
632	96.21	93.915	96.075	92.13	97.26	99.785	92.455	96.045	87.485	91.26	101.705	103.285	90.57	94.98	94.72	98.33	99.42	101.646	89.215	90.99	92.435	93.565	83.42	83.485	92.525	91.35	88.94	88.435	88.94	88.52	90.995	88.94	89.645	87.045	91.02	92.235	106.64	98.515	94.105	96.36	96.865	91.355
633	96.57	94.005	95.94	92.13	97.26	100.01	92.185	95.91	87.35	91.755	101.615	103.285	90.84	95.25	94.315	98.33	99.555	101.511	89.215	90.855	92.435	93.205	83.195	83.485	92.12	91.125	89.03	88.3	89.03	88.52	91.265	89.03	89.645	86.91	91.02	92.1	106.505	98.515	94.105	96.36	97	91.355
634	95.94	93.645	96.075	92.535	97.125	99.875	92.05	95.91	87.485	91.755	101.615	103.285	90.84	95.34	94.315	98.06	99.42	101.511	89.215	90.63	92.3	93.205	83.195	83.485	92.525	91.125	89.03	88.435	89.03	88.52	90.995	89.03	89.645	86.91	91.02	92.235	106.64	98.245	94.105	96.9	96.775	91.355
635	95.94	93.51	96.075	92.535	97.125	99.875	92.455	95.91	87.485	91.26	101.705	103.51	91.065	95.115	94.315	97.925	99.555	101.511	89.215	90.99	92.3	93.205	83.195	83.485	92.12	91.125	89.03	88.435	89.03	88.52	90.995	89.03	89.645	86.91	91.02	92.505	106.64	98.515	93.97	96.765	97	91.355
636	95.94	93.645	96.075	92.535	97.395	99.875	92.455	95.55	87.35	91.62	101.705	103.285	91.065	95.115	94.315	98.06	99.015	101.646	89.575	90.99	92.3	93.205	83.195	83.485	92.12	91.125	88.94	88.435	88.94	88.655	90.725	88.94	89.375	86.685	91.02	92.73	106.28	98.11	94.105	96.9	96.775	91.355
637	95.85	94.005	96.3	92.265	97.395	100.01	92.05	95.91	87.485	91.26	101.975	103.285	90.93	95.115	94.72	97.925	99.015	101.646	89.575	90.855	92.3	93.205	83.195	83.845	92.255	91.125	89.03	88.435	89.03	88.52	90.725	89.03	89.51	86.685	91.515	93.27	106.64	98.245	94.105	96.9	96.775	91.22
638	95.715	93.645	96.57	92.535	97.125	100.01	92.455	95.64	87.35	91.62	101.615	103.285	90.93	94.98	94.315	97.925	99.42	101.286	89.485	90.855	91.895	93.565	83.195	83.98	92.525	90.72	89.03	88.165	89.03	88.655	91.13	89.03	89.51	87.045	91.785	93.36	106.64	98.11	94.105	96.63	96.775	91.085
639	95.85	93.645	96.165	92.535	97.125	99.875	92.545	95.775	87.485	91.62	101.705	103.285	91.2	95.25	94.315	98.06	99.42	101.286	89.485	90.855	91.895	93.475	83.555	83.485	92.12	90.99	89.03	88.435	89.03	88.52	91.265	89.03	89.645	86.82	92.145	93.9	106.64	98.245	94.375	96.9	96.64	90.86
640	95.85	93.645	96.075	92.535	97.53	100.01	92.185	95.91	87.485	91.26	101.705	103.285	91.2	94.98	94.72	97.835	99.015	101.511	89.575	91.26	91.895	93.475	83.555	83.98	91.76	90.99	89.165	88.165	89.165	88.655	91.13	89.165	89.645	86.82	92.415	94.26	106.64	98.74	94.6	96.99	96.775	91.085
641	95.715	93.24	96.3	92.4	97.395	99.785	92.185	95.775	87.485	91.26	101.705	103.285	91.2	95.115	94.315	97.925	99.555	101.511	89.485	90.99	91.895	93.565	83.42	83.845	91.76	90.855	89.3	88.165	89.3	88.655	90.995	89.3	89.645	86.91	92.64	94.53	106.64	98.245	94.465	96.765	97	91.085
642	95.715	93.51	96.435	92.535	97.665	100.01	92.455	95.28	87.485	91.26	101.705	103.285	91.335	94.71	94.315	97.835	99.555	101.511	89.485	90.99	92.165	93.565	83.195	83.485	91.76	90.72	89.3	88.165	89.3	88.52	90.725	89.3	89.375	86.82	92.64	94.125	106.64	98.245	94.465	96.765	96.775	91.22
643	95.715	93.645	96.435	92.535	97.53	100.01	92.185	96.045	87.485	91.26	101.975	103.285	91.065	94.98	94.315	97.835	99.645	101.511	89.485	90.99	91.535	93.565	83.42	83.485	91.76	90.855	89.3	88.165	89.3	88.52	91.13	89.3	89.645	86.91	92.775	94.62	106.64	98.245	94.465	96.36	96.775	91.355
644	95.715	93.51	96.165	92.535	97.395	100.28	92.185	95.64	87.485	91.26	102.11	103.285	91.335	94.98	94.09	97.7	99.015	101.151	89.35	90.99	91.895	93.475	83.42	83.485	91.76	90.99	89.3	88.165	89.3	88.52	90.725	89.3	89.375	86.91	93.135	94.62	106.64	98.515	94.375	96.765	97	91.085
645	95.85	93.645	96.165	92.4	97.53	100.01	92.05	95.28	87.485	91.26	101.705	103.285	91.335	94.98	94.315	97.205	99.015	101.286	89.485	91.26	92.165	93.565	83.555	83.485	91.76	90.855	89.3	88.165	89.3	88.52	90.995	89.3	89.51	86.82	93.405	94.755	106.64	98.515	94.465	96.765	97	91.22
646	95.85	93.51	96.075	92.4	97.755	100.28	92.185	95.145	87.485	91.26	101.705	103.285	91.335	94.98	94.315	97.205	99.555	101.286	89.485	91.485	92.165	93.475	83.42	83.485	91.355	90.855	89.3	88.3	89.3	88.655	90.725	89.3	89.51	86.685	93.27	95.025	106.64	98.11	94.375	96.765	97	91.085
647	95.715	93.51	96.075	92.535	97.755	100.28	92.05	95.28	87.485	91.62	101.705	103.15	91.335	95.25	94.09	97.295	99.015	101.286	89.575	91.35	92.165	93.565	83.555	83.485	91.355	90.855	89.3	88.3	89.3	88.295	90.725	89.3	89.51	86.685	93.54	95.025	106.01	98.11	94.6	96.36	97	91.355
648	95.85	93.51	96.165	92.535	98.025	100.145	91.915	95.64	87.485	91.485	102.11	103.285	91.335	94.98	94.315	97.295	99.015	101.511	89.485	91.98	92.165	93.205	83.42	83.215	90.995	90.72	89.3	88.57	89.3	88.52	90.725	89.3	89.645	87.045	93.54	95.16	106.28	98.245	94.375	96.765	97	91.22
649	95.715	93.645	96.075	92.265	97.755	100.28	91.915	95.145	87.485	91.26	101.705	103.15	91.695	94.98	94.09	97.295	99.015	101.376	89.575	91.35	92.3	93.205	83.555	83.485	90.995	90.855	89.3	88.435	89.3	88.295	90.635	89.3	89.51	86.82	93.54	95.16	106.64	98.11	94.375	96.765	97.405	91.085
650	95.85	93.645	95.535	92.535	97.755	100.28	91.915	95.145	87.485	91.26	101.975	103.285	91.335	94.98	94.09	97.295	98.925	101.511	89.215	91.98	92.3	93.205	83.42	83.485	91.265	90.72	89.3	88.3	89.3	88.52	90.095	89.3	89.645	86.91	93.405	95.385	106.415	98.11	93.97	96.36	97	91.355
651	95.85	93.915	95.445	92.13	97.755	100.145	92.05	95.28	87.485	91.26	101.705	103.285	91.335	95.115	94.09	97.205	98.925	101.511	89.485	91.98	91.895	93.565	83.555	83.485	90.995	90.495	89.3	88.165	89.3	88.43	90.095	89.3	89.645	86.82	93.765	95.385	106.01	98.605	93.745	96.36	97	91.22
652	95.715	93.645	96.165	92.535	97.755	100.415	91.915	95.145	87.35	91.26	101.975	103.285	91.335	94.98	93.46	97.295	99.015	101.286	89.35	91.98	91.895	93.475	83.195	83.485	90.995	90.63	89.3	88.3	89.3	88.43	90.095	89.3	89.645	86.91	93.405	95.16	106.505	98.11	93.745	96.495	96.775	91.355
653	95.715	93.645	96.435	92.535	97.755	100.415	92.05	95.145	87.485	91.26	101.705	103.285	91.335	94.98	93.82	97.205	99.015	101.511	89.485	91.98	91.895	93.205	83.195	83.485	90.635	90.72	89.3	88.435	89.3	88.43	90.095	89.3	89.645	87.045	93.405	95.16	106.64	98.245	93.61	96.36	97	91.22
654	95.85	93.915	95.67	92.535	97.755	100.145	92.05	95.64	87.35	91.26	101.705	103.285	91.2	94.98	93.955	97.295	99.015	101.511	89.575	91.98	92.165	93.475	83.195	83.485	90.995	90.495	89.3	88.435	89.3	88.52	90.365	89.3	89.645	86.91	93.045	95.385	106.01	98.245	93.61	96.36	97	91.22
655	95.94	93.645	95.67	92.4	97.53	100.28	91.915	95.01	87.485	91.26	101.705	103.285	91.2	94.98	94.315	97.205	99.015	101.646	89.71	91.98	91.895	93.7	83.555	83.485	90.5	90.72	89.3	88.57	89.3	88.43	90.005	89.3	89.645	86.91	93.045	95.025	106.145	98.245	93.61	96.36	97	91.085
656	95.85	93.915	95.67	92.67	97.755	100.415	92.05	95.145	87.35	90.855	101.705	103.285	91.335	94.71	94.225	97.295	99.015	101.646	89.71	91.98	91.895	93.565	83.42	83.485	90.5	90.72	89.3	88.57	89.3	88.655	90.095	89.3	89.645	87.045	93.135	95.16	106.01	98.11	93.61	96.36	97	90.86
657	95.94	93.645	95.67	92.67	97.395	100.145	92.05	95.145	87.35	90.99	102.245	103.51	91.065	94.62	94.09	97.205	99.015	101.511	89.485	91.35	92.165	93.835	83.555	83.485	90.5	90.495	89.3	88.795	89.3	88.52	90.095	89.3	89.51	86.82	93.045	95.16	106.28	98.245	93.61	96.765	96.775	91.22
658	95.94	93.645	96.075	92.76	97.395	100.01	92.185	95.01	87.485	90.99	101.975	103.51	91.2	94.71	94.315	97.295	99.015	101.511	89.575	91.35	92.165	93.565	83.555	83.485	90.365	90.495	89.3	88.795	89.3	88.52	90.095	89.3	89.645	86.82	93.045	95.16	106.28	98.11	93.61	96.99	96.775	91.085
659	96.21	94.005	96.075	92.76	97.26	100.28	92.185	95.145	87.215	90.855	101.975	103.285	90.93	94.71	94.09	97.295	99.555	101.511	89.485	92.25	92.3	93.475	83.555	83.485	90.5	90.63	89.3	88.66	89.3	88.655	90.365	89.3	89.645	86.82	93.54	94.755	106.01	98.11	94.105	96.765	96.775	91.085
660	95.715	93.915	96.165	92.535	97.125	100.01	92.05	95.145	87.35	90.99	101.705	103.285	90.84	94.98	94.315	97.295	99.42	101.511	89.575	91.98	92.165	93.565	83.555	83.845	90.635	90.72	89.3	88.66	89.3	88.655	90.5	89.3	89.375	86.82	93.405	95.16	106.01	98.11	93.745	96.36	96.775	91.22
661	96.345	94.005	95.67	92.535	97.395	100.145	92.05	95.01	87.215	90.855	101.705	103.51	91.2	94.71	94.09	97.205	99.42	101.511	89.35	91.98	92.3	93.565	83.42	83.845	90.5	90.72	89.03	88.66	89.03	88.79	90.725	89.03	89.24	86.685	93.045	94.755	106.01	98.11	94.105	96.36	97	91.22
662	96.705	94.005	95.535	92.76	96.9	100.145	92.05	95.145	87.35	91.125	101.705	103.285	91.2	94.71	93.955	97.205	99.015	101.511	89.485	91.98	91.895	93.565	83.195	83.98	90.5	90.495	89.165	88.795	89.165	88.79	90.725	89.165	89.375	86.685	93.045	95.025	106.01	98.11	93.745	96.99	96.775	91.22
663	96.21	93.645	95.94	92.76	97.125	100.01	91.915	95.145	87.215	90.855	101.705	103.51	91.2	94.71	93.955	97.205	99.015	101.646	89.485	91.98	91.895	93.475	83.555	83.845	90.365	90.495	89.3	88.66	89.3	88.655	90.5	89.3	89.645	86.685	92.64	94.53	105.785	98.74	94.105	96.63	96.775	91.22
664	96.21	94.005	96.705	92.76	97.035	100.28	91.915	95.145	87.35	91.26	101.705	103.285	91.335	94.71	94.09	97.205	99.015	101.376	89.485	91.98	92.165	93.205	83.555	83.98	90.5	90.855	89.3	88.57	89.3	88.655	90.5	89.3	89.51	86.28	93.045	95.025	105.245	98.11	94.105	96.63	96.64	91.085
665	95.94	93.645	96.435	92.76	97.395	100.28	92.05	95.145	87.485	90.855	101.615	103.285	91.335	94.98	93.595	96.8	99.555	101.376	89.71	92.25	92.03	93.205	83.555	83.845	90.635	90.72	89.03	88.57	89.03	88.925	90.5	89.03	89.645	86.28	92.64	94.755	105.515	98.11	93.61	96.36	96.64	90.86
666	96.21	93.645	95.67	92.535	97.035	100.28	91.915	95.28	87.215	90.99	101.48	103.285	91.335	94.845	94.09	97.07	99.555	101.511	89.575	92.25	91.805	93.565	83.555	83.98	90.995	90.72	89.165	88.435	89.165	88.79	90.725	89.165	89.645	86.28	92.64	94.755	105.245	98.245	93.745	96.9	96.865	91.22
667	95.85	93.24	96.435	92.76	96.765	100.01	91.915	95.145	87.485	90.99	101.615	103.51	91.335	94.845	94.09	97.07	99.015	101.376	89.845	91.98	91.895	93.205	83.825	83.485	90.86	90.63	89.03	88.435	89.03	88.79	90.5	89.03	89.645	86.82	92.64	95.16	105.515	98.245	93.97	96.765	97	91.355
668	95.85	93.24	96.3	92.895	96.9	100.145	92.05	95.145	87.35	90.99	101.705	103.51	91.065	94.71	93.82	97.07	99.78	101.286	89.575	91.98	91.895	93.205	83.555	83.485	90.5	90.63	89.165	88.435	89.165	88.79	90.365	89.165	89.645	86.82	92.775	95.025	105.245	98.245	93.475	96.9	96.775	91.355
669	95.94	93.015	96.165	92.535	96.9	100.01	91.915	95.28	87.485	90.99	101.48	103.285	91.56	94.71	93.955	96.935	99.645	101.376	89.485	92.25	91.895	93.07	83.555	83.845	90.23	90.63	89.165	88.435	89.165	88.655	90.365	89.165	89.645	86.82	92.775	94.755	105.155	98.11	93.475	96.36	97	91.22
670	95.85	93.015	96.3	92.76	96.9	99.875	92.05	95.28	87.35	90.99	101.615	103.285	91.335	94.845	93.1	97.07	99.645	101.151	89.485	92.385	91.895	93.205	83.195	83.485	90.5	90.72	89.03	88.165	89.03	88.79	90.005	89.03	89.645	86.685	92.64	94.62	104.525	98.245	93.61	96.63	96.775	91.22
671	95.85	92.88	96.3	92.535	97.125	100.01	91.915	95.145	87.485	90.99	101.615	103.51	91.335	94.98	93.1	96.935	99.015	101.376	89.485	92.61	92.165	93.205	83.42	83.485	90.5	90.72	89.3	88.435	89.3	88.655	89.87	89.3	89.24	86.685	92.775	94.62	104.525	98.11	93.745	96.765	96.775	90.86
672	96.21	92.88	96.165	92.535	97.125	99.875	92.05	95.145	87.35	90.63	101.705	103.51	91.335	94.485	93.1	97.295	99.555	101.151	89.485	92.385	91.895	93.07	83.42	83.485	90.5	90.72	89.3	88.435	89.3	88.52	89.87	89.3	89.24	86.685	92.775	94.62	105.02	98.245	93.61	96.765	96.775	91.085
673	95.94	92.88	96.075	92.535	96.9	99.65	92.05	95.55	87.35	90.495	101.705	103.51	91.335	94.62	93.46	97.07	99.555	101.151	89.485	92.385	91.805	93.205	83.42	83.485	90.5	90.495	89.3	88.3	89.3	88.655	89.24	89.3	89.24	86.91	93.045	94.53	104.525	98.11	94.105	96.765	96.775	91.085
674	96.21	93.24	96.075	92.895	96.765	99.785	92.05	95.145	87.485	90.99	101.705	103.51	91.065	94.71	93.46	97.205	99.555	101.016	89.215	92.385	91.895	93.565	83.195	83.485	90.365	90.63	89.3	88.165	89.3	88.655	89.6	89.3	89.375	86.91	93.045	94.125	105.02	98.11	94.105	96.495	96.775	91.22
675	95.85	93.15	96.165	92.76	96.765	99.785	92.05	95.28	87.35	90.99	101.615	103.915	91.2	94.71	93.955	97.205	99.42	101.151	89.575	92.385	91.895	93.475	83.195	83.485	90.23	90.72	89.03	88.165	89.03	88.655	89.87	89.03	89.375	86.91	92.64	94.125	105.02	98.11	94.105	96.495	96.775	90.86
676	95.94	92.88	96.165	92.535	96.765	99.515	92.05	95.28	87.485	90.99	101.705	103.78	91.065	94.71	94.09	97.295	99.645	101.151	89.71	92.25	91.895	93.205	83.42	83.485	90.23	90.63	89.165	88.165	89.165	88.655	89.87	89.165	89.24	86.91	92.64	93.9	105.245	98.11	94.105	96.63	96.37	90.725
677	96.345	92.52	96.435	92.535	96.765	99.785	92.185	95.64	87.215	90.63	101.615	103.51	91.2	94.71	94.09	97.07	99.015	101.376	89.71	91.98	92.165	93.205	83.42	83.485	90.365	90.63	88.535	88.57	88.535	88.52	90.095	88.535	89.24	86.91	92.775	93.36	105.02	97.975	94.105	96.63	96.505	91.22
678	96.21	92.88	96.3	92.67	96.63	99.65	92.05	95.28	87.35	90.63	101.705	104.14	91.335	94.71	94.315	97.205	99.015	101.376	89.845	92.25	92.165	93.475	83.555	83.485	90.5	90.63	88.535	88.3	88.535	88.43	90.005	88.535	89.51	86.91	92.775	93.63	104.525	98.245	93.745	96.765	96.37	91.085
679	96.21	92.745	96.165	92.76	96.27	99.515	92.05	95.64	87.215	90.855	101.705	103.915	91.2	94.71	94.225	97.205	99.555	101.511	89.575	91.98	92.165	93.475	83.555	83.35	90.5	90.63	88.535	88.3	88.535	88.52	90.095	88.535	89.375	86.91	92.775	93.36	105.02	97.975	93.61	96.765	96.37	91.22
680	96.21	92.88	96.075	92.535	96.63	99.38	92.05	95.145	87.35	90.99	101.705	104.14	90.93	95.115	94.09	97.205	99.555	101.151	89.575	91.98	91.895	93.205	83.555	83.35	90.14	90.495	88.535	88.165	88.535	88.43	90.5	88.535	89.375	86.82	92.775	93.765	105.02	97.975	93.61	96.36	96.505	91.085
681	96.21	92.88	96.435	92.535	96.495	99.38	92.05	95.145	87.35	90.855	101.615	104.14	90.84	95.25	94.09	97.205	99.42	101.151	89.71	92.25	92.165	93.205	83.555	83.485	90.365	90.63	88.535	87.805	88.535	88.43	90.5	88.535	89.24	86.82	92.64	93.36	105.155	97.885	93.61	96.36	96.505	90.86
682	96.21	92.88	96.795	92.535	96.63	99.785	91.915	95.145	87.35	90.99	102.245	104.14	91.065	95.25	94.09	97.205	99.555	101.511	89.845	91.98	91.895	93.565	83.555	83.485	90.23	90.495	88.535	88.165	88.535	88.025	90.5	88.535	89.375	86.91	92.775	93.765	105.155	98.11	93.475	96.36	96.775	90.86
683	96.57	92.745	96.57	92.13	96.63	99.38	92.05	95.145	87.35	90.99	101.705	104.14	91.065	95.34	94.09	97.205	99.555	101.511	90.115	91.98	92.165	93.475	83.555	83.485	90.23	90.495	88.535	87.805	88.535	88.295	90.725	88.535	89.375	86.82	92.64	93.36	105.155	98.11	93.61	96.63	96.775	91.085
684	96.21	92.745	96.3	92.13	96.27	99.785	91.915	95.145	87.35	90.99	101.705	104.14	91.065	95.115	93.955	97.07	99.645	101.646	89.98	91.98	92.435	93.475	83.555	83.485	90.23	90.09	88.4	88.165	88.4	88.16	91.13	88.4	89.24	86.82	92.505	93.765	105.02	98.11	93.475	96.36	96.775	91.085
685	96.21	92.88	96.57	92.67	96.27	99.785	91.915	95.145	87.35	90.99	101.975	104.275	91.065	95.34	93.46	97.205	99.645	101.646	89.575	92.25	91.895	93.565	83.555	83.485	90.5	89.37	88.4	88.165	88.4	88.16	90.725	88.4	89.51	86.685	92.415	93.36	104.525	97.975	93.61	96.36	96.865	91.085
686	96.21	93.015	96.57	92.535	96.495	99.38	91.915	95.145	87.35	90.99	102.245	104.275	91.2	95.475	93.46	97.205	99.78	101.511	90.115	91.98	91.895	93.565	83.555	83.485	90.5	90.36	88.535	88.165	88.535	88.16	90.725	88.535	89.51	86.82	92.505	93.135	104.525	98.11	93.61	96.36	97	91.22
687	96.57	93.015	96.435	92.535	96.27	99.785	91.915	95.28	87.35	90.855	102.245	104.275	91.065	95.34	93.1	97.205	99.645	101.511	89.71	91.98	92.3	93.205	83.195	83.485	90.5	90.63	88.535	88.165	88.535	88.52	90.725	88.535	89.24	86.28	92.415	92.865	105.245	98.245	93.205	96.36	96.775	91.22
688	96.57	92.88	96.705	92.265	96.27	99.245	91.915	95.145	87.35	90.99	102.245	104.275	91.2	95.34	93.1	97.205	99.78	101.376	89.575	91.98	91.895	93.475	83.555	83.485	90.23	90.09	88.535	87.67	88.535	88.52	90.5	88.535	89.375	86.28	92.505	93.36	105.02	98.11	93.205	96.36	97	91.22
689	96.57	92.745	96.57	92.4	96.27	99.38	92.05	95.01	87.485	90.99	101.975	104.275	90.93	95.25	93.46	97.07	99.78	101.511	89.575	91.98	92.165	93.565	83.825	83.485	90.14	90.09	88.535	88.165	88.535	88.16	90.725	88.535	89.24	86.685	92.28	93.765	105.02	97.975	93.205	96.36	96.775	90.86
690	96.21	92.88	96.435	92.535	96.27	99.02	92.05	95.01	87.215	90.63	102.245	104.77	91.335	95.25	93.595	97.07	99.78	101.376	89.845	91.98	92.165	93.565	83.96	83.485	90.5	90.09	88.535	87.94	88.535	88.295	90.725	88.535	89.375	86.685	92.28	93.495	104.525	98.11	93.475	96.36	96.775	90.86
691	96.21	92.52	96.3	92.535	96	99.245	91.915	94.92	87.35	91.125	102.245	104.68	90.93	95.25	93.1	97.205	99.645	101.511	89.71	91.98	92.165	93.205	83.96	83.485	90.5	89.37	88.535	88.165	88.535	88.43	90.635	88.535	89.24	86.28	92.505	93.36	105.02	97.975	93.205	96.27	97	91.22
692	95.94	92.52	96.705	92.535	96.27	99.155	91.825	95.01	87.35	90.495	102.335	104.68	91.065	95.25	94.09	97.205	99.78	101.511	89.575	91.98	91.895	93.205	83.96	83.485	90.5	89.37	88.535	87.805	88.535	88.025	90.365	88.535	89.375	86.28	92.145	92.64	104.525	97.975	93.61	96.36	96.775	90.86
693	96.21	92.52	96.165	92.535	96.135	99.245	91.915	95.01	87.35	90.495	102.47	104.905	90.84	94.98	94.09	97.205	99.78	101.781	89.575	91.98	92.3	93.475	83.555	83.845	90.365	89.37	88.535	88.165	88.535	87.665	90.5	88.535	89.24	86.28	92.505	92.73	104.525	98.11	93.475	96.36	96.775	90.86
694	96.21	91.98	96.435	92.535	96	99.38	91.915	95.01	87.215	90.495	102.245	104.77	91.065	94.98	93.82	97.295	99.555	101.511	89.98	91.98	92.435	93.7	83.825	83.845	90.5	89.37	88.535	88.435	88.535	88.295	90.5	88.535	89.375	86.685	92.28	92.865	104.525	98.11	93.61	96.765	96.775	90.86
695	95.94	92.52	96.57	92.535	96.27	99.38	91.915	95.145	87.215	90.495	102.335	104.77	90.57	94.98	94.09	97.205	99.645	101.376	89.485	91.98	92.165	93.565	84.05	83.485	90.5	89.37	88.535	88.435	88.535	88.52	90.5	88.535	89.645	86.82	92.505	93.135	104.525	97.975	93.61	96.36	96.775	90.725
696	95.94	92.52	96.93	92.4	96.27	99.245	91.915	95.01	87.35	90.495	102.47	104.77	90.93	94.71	94.09	97.205	99.555	101.511	89.845	91.98	91.895	93.475	84.05	83.485	90.635	89.37	88.535	88.435	88.535	88.295	90.095	88.535	89.375	86.55	92.64	93.135	104.525	98.11	93.61	96.765	97	90.725
697	95.85	92.52	96.795	92.265	96.27	99.38	91.915	95.01	87.215	90.495	102.74	104.77	90.84	94.71	93.955	97.7	99.555	101.511	89.71	91.35	92.3	93.565	83.825	83.485	90.5	89.37	88.535	88.435	88.535	88.43	90.095	88.535	89.51	86.28	92.505	92.865	104.525	98.11	93.61	96.36	96.775	90.725
698	95.94	91.98	96.57	92.535	96.27	99.245	91.915	95.01	87.215	90.495	102.335	104.68	90.84	94.71	94.09	97.295	99.645	101.646	89.575	91.35	92.435	93.565	83.825	83.98	90.5	90.09	88.535	88.165	88.535	88.52	90.5	88.535	89.645	86.685	92.505	92.64	105.02	97.975	93.745	96.36	97	90.86
699	95.94	91.98	96.165	92.535	96.27	99.515	92.05	95.01	87.08	90.495	102.47	104.68	90.705	94.845	93.955	97.565	99.555	101.376	89.71	91.35	92.165	93.835	83.825	83.845	90.5	89.37	88.535	88.57	88.535	88.295	90.095	88.535	89.24	86.685	92.64	92.73	105.02	97.975	93.61	96.36	97	90.86
700	96.21	92.25	96.165	92.535	96.27	99.38	91.915	95.01	87.215	90.495	102.605	104.905	90.84	95.25	94.09	97.565	99.645	102.006	89.845	91.35	92.525	93.475	83.96	83.98	90.5	89.37	88.535	88.435	88.535	88.52	90.095	88.535	89.015	86.685	92.505	92.64	105.155	98.11	93.61	96.36	97	90.86
701	96.21	92.52	96.57	92.13	96.27	99.245	92.05	95.01	87.215	90.495	102.74	104.68	90.93	94.71	93.82	97.565	99.555	101.646	89.71	91.35	92.165	93.835	83.555	83.845	90.5	90.495	88.535	88.435	88.535	88.16	90.5	88.535	89.375	86.82	92.64	92.64	104.525	98.11	93.475	96.36	97	91.085
702	96.345	91.98	96.57	92.265	96.27	99.245	91.915	95.145	87.215	90.495	102.74	104.77	90.84	95.25	94.09	97.835	99.645	101.781	89.575	91.26	91.895	93.835	84.05	83.845	90.5	89.37	88.94	88.66	88.94	88.16	90.365	88.94	89.51	86.28	92.64	92.73	104.525	98.11	93.61	96.63	97	90.725
703	96.21	91.98	96.3	92.535	96.27	99.515	91.915	95.145	87.35	90.495	102.47	104.68	90.705	95.25	93.46	97.7	99.42	101.511	89.35	90.99	91.895	93.835	84.05	83.845	90.995	89.37	88.535	88.435	88.535	88.43	90.365	88.535	89.24	86.28	92.505	92.73	104.525	97.975	93.205	96.495	96.775	90.86
704	95.85	91.485	96.57	92.535	96.27	99.245	92.05	95.01	87.215	90.495	102.74	104.68	90.93	95.25	93.955	97.565	99.555	101.376	89.575	90.99	91.895	93.835	84.05	83.485	90.995	90.09	88.535	88.795	88.535	88.43	90.095	88.535	89.375	86.28	92.505	92.73	105.245	98.245	93.475	96.36	96.775	90.725
705	95.85	91.485	96.795	92.67	96	99.155	92.05	95.01	87.215	90.495	102.74	104.77	90.84	95.34	93.1	97.835	99.015	101.511	89.485	91.35	92.165	93.835	83.96	83.98	90.995	89.37	88.535	88.435	88.535	88.295	90.095	88.535	89.24	86.28	92.505	92.64	104.525	98.245	93.475	96.36	97	90.725
706	95.85	91.485	96.435	92.535	96.27	99.155	91.915	95.145	87.08	90.495	102.47	104.905	90.93	95.115	93.46	97.565	99.42	101.511	89.485	91.35	91.895	93.835	83.96	83.98	90.635	89.37	88.535	88.57	88.535	88.43	90.095	88.535	89.375	86.28	92.505	92.64	105.02	97.975	93.61	96.36	96.775	90.86
707	96.345	92.52	96.57	92.67	96.27	99.245	91.915	95.01	87.35	90.855	102.47	104.905	90.84	95.475	93.1	97.835	99.015	101.376	88.945	91.26	91.805	93.835	84.05	83.98	90.635	89.37	88.535	88.66	88.535	88.16	90.095	88.535	89.24	86.19	92.415	92.73	105.515	98.11	93.745	96.765	97	90.725
708	96.21	91.98	96.57	92.535	96.27	99.02	91.915	95.145	87.215	90.495	102.47	104.275	90.84	95.34	93.1	97.7	99.42	101.286	89.215	91.26	91.535	93.835	83.96	83.98	90.995	89.37	88.535	88.66	88.535	88.52	90.095	88.535	89.645	86.28	92.505	92.73	105.515	98.245	93.97	96.765	97	90.86
709	96.21	91.98	96.795	92.76	96	99.02	91.915	95.145	87.35	90.495	102.605	104.905	90.84	95.475	93.46	97.925	99.555	101.511	89.08	91.26	91.805	93.835	84.05	83.62	91.355	89.37	88.535	88.435	88.535	88.16	90.095	88.535	89.51	86.19	92.505	92.73	105.245	98.245	93.97	96.765	96.775	90.725
710	96.21	92.52	96.705	92.535	96	99.02	91.915	95.01	87.08	90.495	102.47	104.77	90.57	95.34	93.46	98.06	99.015	101.511	88.945	91.26	91.535	93.7	83.96	83.845	90.995	89.37	88.535	88.57	88.535	88.295	90.5	88.535	89.51	86.28	92.505	92.73	105.38	98.11	93.475	96.765	96.775	90.86
711	96.48	92.745	96.705	92.67	96	98.615	91.915	94.92	87.215	90.495	102.47	104.905	90.84	95.25	93.325	98.33	99.015	101.151	89.08	90.99	91.535	93.835	83.555	83.845	90.5	89.37	88.94	88.57	88.94	88.43	90.5	88.94	89.375	86.19	92.505	92.64	105.515	98.515	93.61	96.765	96.505	90.725
712	96.705	92.52	96.57	92.76	96.135	99.02	91.915	95.01	86.72	90.495	102.47	104.905	90.84	95.25	93.46	98.33	99.555	101.286	88.945	91.35	91.535	93.835	83.96	83.845	90.5	89.37	88.94	88.435	88.94	88.025	90.5	88.94	89.375	86.685	92.64	92.505	105.245	98.515	93.745	96.9	97	90.725
713	96.21	92.52	96.57	92.67	96	99.155	92.05	95.01	87.08	90.36	102.74	104.77	90.84	95.115	93.46	98.06	99.645	101.376	89.215	91.35	91.535	93.835	84.32	83.98	90.995	89.37	88.535	88.165	88.535	88.295	90.5	88.535	89.51	86.28	92.505	92.64	105.155	98.245	93.61	96.99	96.775	90.725
714	96.57	92.52	96.705	92.535	96	99.155	91.915	95.01	86.72	90.36	102.335	104.905	90.57	95.25	93.955	98.33	99.78	101.376	89.215	91.26	91.535	93.835	84.05	83.845	90.995	89.37	88.535	88.165	88.535	88.295	90.365	88.535	89.645	86.28	92.505	92.505	105.02	98.245	93.745	96.99	96.775	90.725
715	96.705	92.52	96.795	92.67	95.865	98.885	91.915	95.01	86.72	90.36	102.74	104.77	90.84	95.34	94.09	98.33	99.015	101.511	89.215	90.99	91.535	93.565	83.96	83.845	90.995	89.37	89.03	88.435	89.03	88.16	90.095	89.03	89.375	86.28	92.505	92.505	105.02	98.245	93.61	96.765	97	90.86
716	96.21	92.88	96.435	92.76	96.27	99.155	92.05	95.01	87.08	90.36	102.47	104.77	90.93	95.25	94.09	98.33	99.555	101.646	89.35	91.35	91.535	93.835	83.96	83.845	90.995	89.37	89.03	88.165	89.03	88.295	90.005	89.03	89.375	86.28	92.505	92.505	105.02	98.515	93.475	96.765	96.775	90.725
717	96.57	92.88	96.165	92.76	96	99.02	92.05	95.145	86.72	90.36	102.47	104.68	90.84	95.25	94.09	98.33	99.555	101.781	89.71	91.35	92.165	93.7	84.05	83.845	90.995	88.83	88.94	88.165	88.94	88.025	90.095	88.94	89.645	86.28	92.415	92.235	104.525	97.975	93.745	96.765	96.775	90.725
718	96.705	92.52	96.075	92.535	96	99.155	92.455	95.01	86.72	90.36	102.47	104.68	90.93	95.25	94.09	98.33	99.555	101.376	89.35	91.35	91.895	93.835	84.05	83.845	90.5	88.83	88.94	88.165	88.94	88.025	90.5	88.94	89.645	86.28	92.505	92.235	104.255	98.245	93.475	96.9	97	90.725
719	96.57	91.485	96.3	92.895	96.27	99.155	92.545	95.145	86.72	90.36	102.245	104.77	90.84	95.25	94.315	98.33	99.645	101.916	89.215	91.35	91.895	93.835	84.05	83.845	90.5	88.83	89.03	88.165	89.03	87.665	90.365	89.03	89.645	86.28	92.505	92.64	104.525	98.245	93.97	97.125	96.775	90.725
720	96.21	91.98	96.435	92.535	96	99.155	92.185	95.01	86.72	90.36	102.335	104.68	90.57	95.115	94.09	98.33	99.78	101.916	89.485	91.35	92.165	93.835	84.05	83.98	90.5	89.37	88.535	87.67	88.535	87.665	90.095	88.535	89.645	86.28	92.505	92.64	104.525	98.11	93.61	96.99	96.775	90.86
721	96.705	91.98	96.435	92.4	96.27	99.155	92.05	95.145	86.72	90.36	102.47	104.68	90.84	95.475	94.09	98.33	99.645	101.511	89.215	91.35	91.895	93.835	83.96	84.115	90.995	89.37	88.535	87.94	88.535	87.17	90.095	88.535	89.51	86.28	92.64	92.505	104.525	97.975	94.105	96.9	96.775	90.725
722	96.705	91.98	96.435	92.535	96.27	99.155	92.455	95.145	86.72	90.36	102.47	104.68	90.84	95.475	94.09	98.33	99.78	101.916	89.215	91.35	91.805	93.835	83.96	83.62	90.5	88.83	89.03	87.67	89.03	87.17	90.365	89.03	89.375	86.28	92.415	92.235	104.39	98.11	93.61	96.9	96.775	90.725
723	96.975	91.98	96.165	92.535	96.27	99.02	92.05	94.92	86.72	90.36	102.605	104.275	90.84	95.34	94.315	98.33	99.645	102.006	89.485	91.35	92.3	93.565	84.05	83.98	90.5	88.83	88.94	88.165	88.94	87.17	90.095	88.94	89.375	86.19	92.505	92.64	104.525	98.11	93.475	96.9	96.775	90.59
724	97.11	92.25	96.165	92.895	96.27	99.155	92.05	95.01	86.72	90.36	102.47	104.77	90.93	95.475	94.225	98.33	99.555	101.916	89.215	91.35	92.165	93.835	83.825	83.845	90.635	89.37	88.535	88.165	88.535	87.17	90.365	88.535	89.645	86.19	92.28	92.64	104.255	97.975	93.475	96.765	97	90.725
725	96.84	91.98	96.57	92.535	96	99.155	92.05	95.01	86.585	90.36	102.335	104.77	90.84	95.25	94.09	98.33	99.555	101.781	89.575	91.35	91.895	93.835	83.825	83.485	90.995	89.37	88.535	87.94	88.535	87.17	90.5	88.535	89.645	86.28	92.28	92.64	103.76	97.975	94.105	96.99	96.775	90.59
726	96.975	91.485	96.795	92.76	96.27	99.245	92.05	94.65	86.72	90.36	102.47	104.68	90.705	95.475	94.09	98.33	99.555	101.646	89.215	91.26	91.535	93.835	84.185	83.485	90.995	89.37	88.535	88.165	88.535	86.9	90.725	88.535	89.51	86.28	92.28	92.73	103.895	97.975	93.475	97.125	96.775	91.085
727	97.11	91.485	96.705	92.535	96.27	99.155	91.915	95.01	86.72	90.36	102.47	104.275	90.57	95.34	94.09	98.33	99.645	101.916	89.35	91.35	91.895	93.835	83.96	83.98	90.995	89.37	88.535	87.94	88.535	87.035	90.995	88.535	89.51	86.28	92.415	92.73	103.76	97.975	93.61	96.99	96.775	90.725
728	96.705	91.485	96.705	92.535	96.27	99.155	92.05	95.01	86.72	90.36	102.11	104.77	90.57	95.61	94.09	98.33	99.645	101.916	89.215	91.26	91.535	93.835	83.825	83.98	90.5	90.09	88.535	87.94	88.535	87.035	90.725	88.535	89.24	86.19	92.505	92.73	104.12	98.11	93.61	96.9	96.775	90.59
729	97.11	91.98	96.795	92.265	96.27	99.155	91.915	94.92	86.72	90.36	102.335	104.77	90.57	95.34	94.09	98.33	99.78	102.006	89.215	91.35	91.535	93.565	83.825	84.115	90.995	89.37	88.535	88.165	88.535	86.9	90.995	88.535	89.24	86.28	92.415	92.73	103.76	97.975	93.61	97.125	96.775	90.725
730	96.975	91.98	96.93	92.535	96.63	99.155	91.915	94.155	86.72	90.36	102.245	104.275	90.57	95.34	94.315	98.33	99.78	101.511	89.215	91.26	91.805	93.835	83.96	83.98	90.5	89.37	88.535	88.165	88.535	86.765	90.995	88.535	89.375	86.28	92.505	92.64	103.76	97.75	93.475	96.9	96.64	90.86
731	97.11	92.52	96.93	92.76	96.495	99.38	92.05	94.92	86.72	90.36	102.47	104.77	90.57	95.475	94.315	98.33	99.645	101.916	89.08	91.26	91.535	93.835	83.96	83.485	90.5	89.37	88.535	88.165	88.535	86.765	91.265	88.535	89.375	86.685	92.505	92.505	103.76	97.975	93.475	96.9	96.505	90.725
732	97.11	92.52	96.705	92.76	96.495	99.38	91.915	94.65	86.585	89.73	102.11	104.275	90.3	95.475	94.09	98.33	99.78	101.646	88.945	90.99	91.535	93.835	83.96	83.485	90.5	89.37	88.535	87.94	88.535	86.765	91.265	88.535	89.24	86.28	92.505	92.64	103.76	97.885	93.205	96.9	96.505	90.725
733	96.975	91.98	96.705	92.76	96.495	99.38	92.05	95.01	86.72	90.36	102.245	104.905	90.57	95.34	94.315	98.33	99.645	101.916	88.855	90.855	91.535	93.835	83.555	83.62	90.5	89.37	88.94	87.67	88.94	86.9	91.265	88.94	89.24	86.28	92.505	92.505	103.895	97.975	93.205	97.125	96.775	90.725
734	96.84	92.52	96.795	92.76	96.495	99.155	92.05	94.92	86.585	90.36	102.47	104.77	90.435	95.34	94.225	98.33	99.78	101.916	89.215	90.855	91.535	93.835	83.555	83.485	90.5	90.09	88.535	87.535	88.535	87.035	91.355	88.535	89.24	86.685	92.505	92.505	103.76	97.75	93.205	96.99	96.775	90.59
735	96.84	92.52	96.93	92.76	96.27	99.38	92.05	94.92	86.72	90.36	102.335	104.77	90.3	95.34	94.09	98.33	99.78	101.916	89.485	90.99	91.895	93.835	83.825	83.845	90.5	90.09	88.94	87.94	88.94	87.035	91.49	88.94	89.375	86.28	92.64	92.505	103.895	97.75	93.475	96.99	96.775	90.86
736	96.975	91.98	97.065	92.76	96.495	99.38	92.455	94.515	86.72	90.36	102.335	104.68	90.435	95.34	94.315	98.33	99.78	101.511	89.215	90.99	91.535	93.835	83.555	83.62	90.5	89.37	88.535	87.94	88.535	86.9	91.49	88.535	89.24	86.28	92.505	92.505	104.12	97.75	93.205	96.765	96.775	90.725
737	96.84	91.98	97.065	92.76	96.63	99.155	92.455	94.65	86.585	89.73	102.245	104.68	90.3	95.34	94.09	98.33	99.78	102.006	89.215	90.855	91.4	93.835	83.555	83.35	90.635	89.37	88.535	87.67	88.535	87.17	91.49	88.535	89.645	86.82	92.64	92.505	103.76	97.615	93.61	96.9	96.775	90.86
738	97.11	91.485	96.795	93.165	96.63	99.155	92.815	94.65	86.72	89.73	102.47	104.275	90.57	95.61	93.955	98.33	99.78	102.006	89.485	90.99	91.535	93.835	83.555	83.485	90.995	89.37	88.535	87.67	88.535	87.035	91.76	88.535	89.51	86.28	92.505	92.505	103.76	97.615	93.205	96.765	96.775	90.59
739	96.975	92.52	96.795	92.67	96.63	99.02	92.545	94.65	86.225	90.36	102.335	104.275	90.3	95.61	94.09	98.33	99.78	102.141	89.215	90.99	91.535	93.835	83.555	83.485	90.5	90.09	88.535	87.535	88.535	87.17	91.625	88.535	89.375	86.28	92.64	92.235	103.895	97.75	93.475	96.99	97	90.725
740	97.11	92.52	97.065	93.165	96.27	99.02	93.085	94.65	86.225	89.73	102.47	104.275	90.57	95.475	93.82	98.33	99.78	102.141	89.215	90.855	91.535	93.835	83.555	83.485	90.5	89.37	88.535	87.67	88.535	87.17	91.625	88.535	89.375	86.685	92.505	92.235	104.12	97.615	93.475	96.9	96.775	90.86
741	97.11	92.385	96.93	92.895	96.27	99.02	93.085	94.65	85.955	90.36	102.335	104.275	90.435	95.88	93.46	98.33	99.78	102.411	89.215	90.63	91.535	93.835	83.825	83.08	90.5	89.37	88.535	87.535	88.535	87.17	91.76	88.535	89.51	86.28	92.505	92.235	104.12	97.75	93.475	96.9	96.775	90.86
742	97.11	92.745	96.795	93.165	96.27	99.02	93.085	94.38	85.955	90.36	102.47	104.68	90.21	95.475	93.46	98.33	99.78	102.546	89.485	90.855	91.895	93.835	83.555	83.485	90.5	89.37	88.535	87.535	88.535	87.17	91.625	88.535	89.51	86.28	92.505	92.1	104.12	97.615	93.61	96.9	96.64	90.725
743	97.11	92.52	97.2	93.3	96.27	99.155	93.085	94.515	86.585	90.36	102.47	104.77	90.435	95.475	93.46	98.195	99.78	102.411	89.485	90.63	91.805	93.835	83.555	83.215	90.5	89.37	88.535	87.67	88.535	87.17	91.76	88.535	89.645	86.28	92.64	91.875	103.76	97.615	93.475	96.9	96.775	90.725
744	96.975	91.485	97.2	93.66	96.27	99.155	93.085	94.65	85.955	90.36	102.47	104.77	90.3	95.25	93.46	98.06	99.78	102.546	89.575	90.63	91.895	93.835	83.555	83.485	90.5	90.36	88.535	87.31	88.535	87.035	92.12	88.535	89.375	86.28	92.64	92.505	104.12	97.255	93.61	96.99	96.64	90.59
745	97.11	91.485	97.2	93.66	96.27	99.155	93.085	94.65	86.225	90.36	102.47	104.77	90.57	95.34	93.46	97.925	99.78	102.771	89.575	90.63	91.895	93.835	83.555	83.215	90.5	90.09	88.535	87.4	88.535	87.17	91.985	88.535	89.645	86.19	92.505	92.235	104.12	97.75	93.205	96.9	96.64	90.59
746	97.11	92.385	97.2	93.3	96.135	98.885	93.085	94.515	85.955	89.73	102.47	105.04	90.3	95.25	93.46	97.925	99.78	102.546	89.35	90.63	91.895	93.835	83.555	83.485	90.5	90.09	88.535	87.535	88.535	87.17	91.895	88.535	89.375	86.28	92.505	92.505	103.76	97.255	93.205	96.99	96.64	90.59
747	97.11	92.385	97.2	93.66	96.27	99.155	93.085	94.65	86.585	90.36	102.47	105.04	90.21	95.34	94.09	97.835	99.78	102.771	89.575	90.63	91.4	93.835	83.96	83.485	90.5	90.09	88.535	87.535	88.535	87.17	92.12	88.535	89.24	86.28	92.505	92.1	103.4	97.255	93.475	96.9	96.775	90.725
748	96.975	91.98	97.2	93.3	96.27	99.155	93.445	94.65	85.955	89.73	102.965	104.905	90.435	95.25	94.09	97.925	99.78	102.771	89.215	90.63	91.4	93.835	83.555	83.485	90.5	90.09	88.535	87.535	88.535	87.17	91.985	88.535	89.375	86.82	92.64	92.235	103.76	97.255	93.475	96.765	96.64	90.725
749	97.335	91.98	97.2	93.3	96.495	99.245	93.31	94.65	85.955	90.36	102.74	104.68	90.57	95.34	94.09	97.835	99.78	102.906	89.35	90.855	91.175	93.835	83.555	83.485	90.5	90.495	88.535	87.4	88.535	87.17	91.895	88.535	89.375	86.28	92.505	92.1	103.4	97.255	93.205	96.99	96.64	90.86
750	97.11	91.485	97.2	93.3	96.495	99.02	93.085	94.92	85.955	89.73	102.74	104.77	90.57	95.25	94.315	97.295	99.78	102.906	89.215	90.63	91.04	93.835	83.555	83.485	91.265	90.09	88.535	87.31	88.535	87.17	91.76	88.535	89.375	86.28	92.64	92.1	103.76	97.615	93.475	96.99	96.64	90.725
751	97.11	91.485	96.93	93.3	96.63	99.245	93.085	94.65	86.585	90.36	102.965	104.905	90.435	95.25	94.315	97.835	99.78	102.771	89.215	90.36	91.175	93.835	83.555	83.485	90.995	90.495	88.535	87.535	88.535	86.9	91.76	88.535	89.24	86.28	92.775	92.1	103.4	97.615	93.205	97.125	96.505	90.59
752	97.11	91.485	97.065	92.895	96.63	99.02	93.085	94.92	86.585	90.36	102.74	104.68	90.3	95.25	94.315	97.565	99.78	102.636	89.215	90.63	91.175	94.33	83.555	83.485	90.5	90.495	88.535	87.4	88.535	87.035	91.49	88.535	89.51	86.82	92.64	92.505	103.4	97.75	93.205	97.125	96.775	90.86
753	97.11	91.98	97.2	93.165	96.495	99.02	93.175	94.92	86.225	90.36	102.74	104.905	90.435	95.25	94.315	97.565	99.78	102.771	89.485	90.63	91.535	93.835	83.42	83.485	90.5	90.09	88.535	87.31	88.535	86.9	91.76	88.535	89.645	86.685	92.64	92.235	103.4	97.75	93.475	97.125	96.37	90.725
754	97.335	92.52	97.2	93.3	96.495	99.155	93.085	94.92	86.09	90.36	102.875	104.905	90.57	95.25	94.315	97.565	99.645	102.546	89.215	90.855	91.175	93.835	83.555	83.485	90.995	90.09	88.535	87.31	88.535	87.035	91.625	88.535	89.375	86.28	92.64	92.1	103.4	97.75	93.205	97.125	96.505	90.725
755	97.11	91.485	97.065	93.3	96.765	99.245	93.175	94.515	86.585	89.73	102.965	104.77	90.84	95.115	94.315	97.565	99.645	102.546	89.35	90.99	91.175	93.835	83.42	83.485	90.86	89.37	88.535	87.31	88.535	86.9	91.625	88.535	89.375	86.28	92.64	92.01	103.4	97.75	93.205	96.99	96.01	90.59
756	97.335	92.25	97.2	93.165	96.765	99.245	93.085	94.65	86.225	89.73	102.875	104.77	90.57	95.115	94.315	97.835	99.645	102.546	89.485	90.63	91.175	93.835	83.42	83.485	90.5	90.495	88.535	87.31	88.535	86.765	91.76	88.535	89.375	86.28	92.64	92.1	103.4	97.615	93.205	96.9	96.01	90.59
757	97.47	92.61	97.2	92.76	96.63	99.02	93.085	94.29	86.585	89.73	102.875	104.77	90.435	95.115	94.315	97.835	99.78	102.546	89.575	90.63	91.535	93.835	83.555	83.845	90.635	90.495	88.535	87.31	88.535	86.765	91.49	88.535	89.375	86.28	92.505	92.235	103.4	97.75	93.61	97.125	96.505	90.725
758	97.11	91.98	96.93	93.3	96.9	99.245	93.085	94.02	85.955	89.73	102.965	104.77	90.57	95.25	94.09	97.835	99.645	102.546	89.485	90.855	91.4	93.835	83.42	83.485	90.995	90.495	88.4	87.31	88.4	86.765	91.76	88.4	89.51	86.28	92.64	92.64	103.76	97.75	93.475	97.125	96.37	90.725
759	97.11	92.52	96.93	93.3	96.765	99.155	93.085	94.02	85.955	89.73	102.965	104.905	90.705	94.98	94.315	97.7	99.78	102.771	89.215	90.63	91.175	93.835	83.555	83.485	90.995	90.495	88.4	87.31	88.4	86.405	91.625	88.4	89.24	86.82	92.64	92.1	103.625	97.885	93.475	96.99	96.37	90.725
760	97.605	91.485	97.065	92.895	96.765	99.155	93.085	94.29	85.955	89.73	102.965	104.905	90.57	95.25	94.315	97.565	99.645	102.546	89.575	90.99	91.175	93.835	83.555	83.485	90.995	90.09	88.4	87.31	88.4	86.765	91.49	88.4	89.375	87.45	92.64	92.01	103.4	97.75	93.475	97.125	96.37	90.725
761	97.11	91.485	97.2	92.76	96.9	99.155	93.085	94.02	85.955	89.73	102.965	105.04	90.435	94.98	94.09	98.06	99.78	102.546	89.35	90.63	91.4	94.33	83.555	83.485	90.995	89.37	88.175	86.905	88.175	86.405	91.76	88.175	89.015	87.45	92.775	91.875	103.76	97.975	93.61	97.125	96.01	90.59
762	97.11	92.745	96.93	93.165	96.63	99.245	93.085	94.02	86.585	89.73	102.965	104.905	90.57	94.98	94.315	97.835	99.78	102.546	89.575	90.63	91.4	93.835	83.42	83.62	90.5	90.495	88.4	87.31	88.4	86.765	91.355	88.4	89.24	87.54	92.64	92.235	103.4	97.975	93.61	97.125	96.37	90.59
763	97.11	92.52	97.2	93.165	96.765	99.38	93.085	94.155	85.955	89.73	102.965	105.04	90.3	95.115	94.09	98.06	99.78	102.636	89.485	90.855	91.4	93.835	83.555	83.215	91.355	90.63	88.4	87.31	88.4	86.405	91.49	88.4	89.015	87.45	92.505	92.235	103.4	97.975	93.205	97.125	96.37	90.725
764	97.335	91.485	97.065	93.165	96.63	99.155	93.085	94.02	85.955	89.73	102.965	104.77	90.3	95.115	94.09	98.33	99.78	102.636	89.575	90.63	91.175	93.835	83.555	83.485	90.995	90.495	88.175	87.31	88.175	86.765	91.355	88.175	89.24	87.54	92.64	92.1	103.4	97.75	93.61	96.99	96.37	90.725
765	97.335	92.52	96.93	92.895	96.765	99.02	93.085	94.29	85.955	89.73	103.1	104.905	90.3	95.115	94.09	98.33	99.78	102.771	89.35	90.63	91.535	93.835	83.555	83.35	90.86	90.495	88.04	87.175	88.04	86.765	91.49	88.04	89.24	87.81	92.775	92.1	103.4	97.885	93.61	97.125	96.37	91.085
766	97.11	91.485	96.57	92.76	96.9	99.155	93.085	94.515	85.955	89.73	103.37	105.04	90.435	94.98	94.09	98.33	99.78	102.636	89.485	90.63	91.535	93.835	83.42	83.485	90.635	90.225	88.4	87.31	88.4	86.765	91.625	88.4	89.15	87.54	92.505	92.1	103.4	97.975	93.745	96.9	96.37	90.86
767	97.11	91.98	96.795	92.895	96.9	99.245	93.085	94.02	85.955	89.73	103.37	104.77	90.3	95.25	94.315	98.33	99.78	102.546	89.215	90.63	91.535	94.33	83.555	83.485	90.5	90.09	88.4	87.31	88.4	86.405	91.76	88.4	89.375	87.81	92.64	92.1	103.4	97.75	93.61	97.125	96.37	90.725
768	97.11	92.25	96.795	92.895	96.765	99.245	93.085	94.29	85.955	89.73	103.1	105.04	90.21	94.98	94.225	98.33	99.78	102.411	89.215	90.63	91.535	94.33	83.555	83.215	90.86	89.37	88.4	87.31	88.4	86.9	91.265	88.4	89.015	87.81	92.64	91.875	103.4	97.885	93.61	97.125	96.01	90.725
769	97.11	91.98	96.93	92.76	96.63	99.02	93.085	94.65	85.955	89.73	103.1	104.905	90.435	95.34	94.315	98.33	99.78	102.546	89.215	90.63	91.535	94.33	83.555	83.35	90.635	90.09	88.4	87.4	88.4	86.9	91.49	88.4	89.15	88.17	92.505	91.74	103.4	97.75	93.475	97.26	96.01	90.86
770	97.335	91.485	96.795	92.76	96.9	99.155	93.085	94.515	85.955	89.73	103.1	104.77	90.21	94.845	94.315	98.33	100.05	102.411	89.215	90.63	91.4	94.33	83.555	83.215	90.86	90.36	88.4	87.31	88.4	86.9	91.49	88.4	89.24	88.17	92.505	91.875	102.995	97.75	93.61	97.125	96.235	90.59
771	97.47	91.485	96.57	92.895	96.63	99.02	93.085	94.29	85.955	89.595	103.235	104.905	90.435	95.115	94.315	98.33	99.78	102.276	89.485	90.855	91.4	93.835	83.555	83.215	90.5	90.09	88.4	87.31	88.4	87.17	91.76	88.4	89.375	88.17	92.64	92.01	103.265	97.75	93.61	96.9	96.01	90.455
772	97.47	92.52	96.435	92.895	96.27	99.155	93.085	94.02	85.955	89.73	102.965	104.905	90.3	95.34	94.72	98.33	100.275	102.411	89.575	90.63	91.535	93.835	83.42	83.08	90.5	90.09	88.4	87.31	88.4	87.17	91.895	88.4	89.24	88.17	92.64	91.875	103.4	98.11	93.61	96.9	96.01	90.725
773	97.11	92.52	96.435	92.76	96.27	99.02	93.085	94.29	86.09	89.73	102.965	105.04	89.805	95.25	94.315	98.33	99.78	102.546	89.485	90.855	91.535	93.835	83.195	83.215	90.5	90.09	88.4	87.31	88.4	87.17	91.355	88.4	89.24	88.17	92.64	91.875	102.995	97.975	93.205	97.125	96.01	90.59
774	97.335	92.745	96.57	92.76	96.27	99.245	93.085	94.29	85.955	89.73	103.235	104.77	89.805	95.25	94.315	98.33	100.68	102.546	89.215	90.855	91.175	94.33	83.195	82.99	91.265	90.495	88.4	87.4	88.4	87.17	91.76	88.4	89.375	87.81	92.505	91.74	102.995	97.975	93.61	97.125	96.01	90.725
775	97.47	92.52	96.705	93.3	96.27	98.75	93.085	94.29	85.955	89.73	103.235	104.77	90.21	95.34	94.315	98.33	100.545	102.546	89.35	90.855	91.535	93.835	83.195	83.215	91.625	90.495	88.535	87.535	88.535	87.17	91.265	88.535	89.51	87.81	92.64	91.875	103.265	97.75	93.475	96.99	96.01	90.725
776	97.47	92.88	96.57	93.3	96.27	99.245	93.085	94.29	85.955	89.73	103.1	104.77	89.805	95.475	94.315	98.33	100.68	102.546	89.215	90.855	91.175	94.33	83.42	83.08	91.355	90.495	88.4	87.31	88.4	87.17	91.76	88.4	89.375	88.17	92.505	91.875	103.4	97.975	93.475	96.9	96.37	90.59
777	97.11	92.52	96.57	92.895	96.495	99.155	93.085	94.02	86.09	89.73	103.235	104.68	89.805	95.34	94.315	98.33	101.04	102.546	89.215	90.855	91.4	94.33	83.195	83.215	91.355	90.495	88.4	87.4	88.4	87.17	91.49	88.4	89.24	87.81	92.505	91.875	103.4	97.975	93.475	96.9	96.505	90.59
778	97.11	92.88	96.795	92.895	96.27	99.155	93.085	94.65	85.955	89.73	103.1	104.905	89.805	95.34	94.315	98.33	100.905	102.546	89.35	90.855	91.4	93.835	83.42	83.35	91.76	90.63	88.4	87.31	88.4	87.17	91.76	88.4	89.645	88.17	92.505	91.47	102.995	98.11	93.61	96.765	96.37	90.59
779	97.11	93.015	96.57	93.165	96.27	99.155	92.95	94.29	85.955	89.73	103.37	104.77	90.075	95.34	94.315	98.33	100.905	102.771	88.945	90.99	91.175	94.33	83.42	83.215	91.76	90.63	88.535	87.31	88.535	87.17	91.76	88.535	89.375	87.81	92.505	91.74	103.4	98.11	93.205	96.765	96.01	90.725
780	97.335	92.88	96.795	93.165	96.27	99.245	92.815	94.02	85.955	89.73	103.1	104.68	90.21	95.25	94.315	98.33	100.815	102.546	88.945	90.99	91.175	93.835	83.555	83.215	91.355	90.495	88.4	87.4	88.4	87.17	91.49	88.4	89.375	87.81	92.505	91.74	103.4	98.11	93.205	96.9	96.01	90.86
781	97.11	93.24	96.795	93.3	96.27	99.38	92.815	94.29	85.955	89.595	103.235	104.905	90.21	95.115	94.315	98.33	101.04	102.276	88.945	90.99	91.175	93.835	83.555	83.215	91.355	90.72	88.535	87.31	88.535	87.665	91.49	88.535	89.375	87.81	92.505	91.605	103.4	97.975	93.205	96.36	96.01	90.725
782	97.335	92.88	96.795	93.3	96.27	99.38	93.085	94.02	86.585	89.37	103.1	104.77	90.3	94.98	94.315	98.33	101.04	102.276	88.855	90.99	91.175	94.33	83.555	83.485	91.76	90.72	88.535	87.535	88.535	87.665	91.49	88.535	89.51	87.45	92.415	91.47	103.4	98.11	93.205	96.765	96.01	90.59
783	97.11	93.15	96.795	93.3	96.27	99.515	93.085	94.29	85.955	89.73	103.37	104.905	90.075	94.98	94.315	98.33	101.04	102.276	88.945	90.99	91.04	94.33	83.42	83.08	91.355	90.63	88.535	87.67	88.535	87.17	91.355	88.535	89.375	87.54	92.505	91.74	103.4	97.975	93.475	96.63	96.37	90.455
784	97.11	93.015	96.57	93.3	96.765	99.785	93.085	94.29	85.955	89.37	103.37	105.04	89.805	94.71	94.315	98.825	101.31	102.141	88.945	90.855	91.175	93.835	83.195	83.215	91.355	90.495	88.535	87.31	88.535	87.665	91.355	88.535	89.24	87.045	92.28	91.74	103.625	97.975	93.475	96.9	96.235	90.725
785	97.11	93.24	96.705	93.165	96.495	99.515	93.085	94.515	85.955	89.235	103.37	104.77	90.075	94.845	94.315	98.825	101.04	102.006	89.08	90.855	91.4	94.33	83.42	83.485	91.355	90.63	88.535	87.535	88.535	87.89	91.265	88.535	89.375	87.45	92.415	91.38	103.76	97.975	93.475	96.9	96.01	90.59
786	97.11	93.015	96.705	93.3	96.27	99.65	93.085	94.29	85.82	89.73	103.1	104.77	90.21	94.71	94.855	98.825	101.175	101.781	88.945	90.99	91.175	93.835	83.195	83.35	91.355	90.225	88.535	87.535	88.535	88.025	91.355	88.535	89.375	87.45	92.28	91.47	103.76	97.975	93.205	96.765	96.01	90.455
787	97.11	93.24	96.795	93.3	96.63	99.875	93.085	94.65	85.955	89.595	103.1	104.77	90.21	94.71	94.72	98.825	101.04	102.006	89.215	91.35	91.4	94.33	83.42	83.485	91.355	90.495	89.03	87.4	89.03	87.665	91.265	89.03	89.645	87.045	92.505	91.605	103.76	98.11	93.205	96.9	96.01	90.725
788	97.11	93.24	96.57	93.3	96.63	99.515	93.085	94.02	85.955	89.595	103.1	105.04	90.075	94.71	94.72	98.825	101.04	101.916	89.485	91.26	91.175	94.33	83.42	83.35	91.355	90.09	88.94	87.535	88.94	87.17	91.13	88.94	89.645	87.45	92.415	91.74	103.895	97.75	93.475	96.36	96.01	90.455
789	97.11	93.15	96.57	93.3	96.63	99.785	93.085	94.29	85.82	89.595	103.37	104.77	89.805	94.71	94.855	98.825	101.04	102.006	89.215	91.26	91.175	94.33	83.42	83.08	91.76	90.09	88.535	87.94	88.535	87.665	91.265	88.535	89.645	87.045	92.415	91.47	103.76	97.885	93.205	96.765	95.875	90.59
790	97.11	92.88	96.705	93.3	96.27	99.515	93.085	94.02	85.955	89.595	103.1	105.04	89.805	94.71	94.315	99.59	101.04	101.916	89.215	91.26	91.175	93.835	83.195	83.485	91.355	90.225	88.535	87.67	88.535	87.17	91.355	88.535	89.375	87.045	92.415	91.74	103.76	97.975	93.205	96.9	96.01	90.59
791	97.335	93.15	96.165	93.3	96.495	99.785	92.815	94.02	85.955	89.37	103.37	104.77	89.805	94.71	94.945	98.825	100.905	102.141	89.215	91.35	91.175	93.835	83.195	83.485	91.355	90.09	88.535	88.165	88.535	87.17	91.355	88.535	89.645	87.045	92.415	91.74	103.76	97.975	93.205	96.9	95.74	90.455
792	97.11	93.24	96.3	93.165	96.495	99.65	92.815	94.02	85.82	89.595	103.37	104.77	89.58	94.845	94.855	98.825	101.175	101.916	89.35	91.35	91.04	93.835	83.555	83.08	91.76	90.225	88.535	88.165	88.535	87.17	91.355	88.535	89.51	87.45	92.415	91.74	103.76	97.975	93.475	96.765	95.74	90.59
793	97.11	93.24	96.57	93.3	96.27	99.785	92.455	94.02	85.82	89.73	103.1	105.04	89.805	94.98	94.315	98.825	101.04	101.916	89.215	91.35	91.04	93.835	83.195	83.215	91.355	90.225	88.535	88.165	88.535	87.17	91.355	88.535	89.645	87.045	92.505	91.47	103.76	97.975	93.475	96.9	95.605	90.59
794	97.11	93.015	96.795	93.165	96.495	99.38	92.815	94.02	85.955	89.37	103.1	104.905	89.805	94.98	94.72	98.33	100.905	102.006	89.485	91.35	90.905	93.835	83.195	83.35	91.355	90.495	88.94	88.165	88.94	87.17	91.49	88.94	89.645	87.45	92.28	91.47	103.76	97.975	93.475	96.9	95.605	90.59
795	97.47	93.015	96.705	93.165	96.27	99.785	92.545	94.02	85.685	89.73	102.965	104.905	89.58	94.98	94.855	98.825	101.04	101.916	89.575	91.35	91.175	94.33	83.195	83.215	91.355	90.63	88.535	88.165	88.535	87.665	91.265	88.535	89.375	87.45	92.505	91.47	103.76	97.975	93.205	96.765	95.74	90.725
796	97.47	92.88	96.57	93.165	96.27	99.785	92.455	93.885	85.955	89.73	103.1	104.905	89.805	94.98	94.855	98.825	100.68	102.006	89.215	91.98	91.175	93.835	83.195	83.215	91.355	90.72	88.535	88.165	88.535	87.665	91.49	88.535	89.375	87.045	92.28	91.47	104.12	97.75	93.475	96.765	95.74	90.59
797	97.47	93.015	96.165	93.3	96.27	99.65	92.455	94.02	85.955	89.235	103.37	104.905	89.805	94.98	94.315	98.33	100.275	101.916	89.08	91.98	91.175	93.835	83.195	83.215	91.355	90.63	88.535	88.165	88.535	88.025	91.355	88.535	89.51	87.45	92.28	91.47	104.12	97.885	93.475	97.125	95.74	90.725
798	97.47	93.24	96.165	93.3	96.27	100.01	92.545	94.02	85.46	89.37	103.37	104.905	89.805	94.98	94.72	98.33	99.78	101.646	89.215	91.35	91.04	93.835	83.195	82.99	91.355	90.63	89.03	88.165	89.03	87.665	91.49	89.03	89.645	87.54	92.28	91.11	103.895	97.75	93.61	96.63	95.74	90.725
799	97.47	93.24	96.165	93.3	96.27	100.145	92.815	94.02	85.685	89.37	103.235	104.905	89.805	95.115	94.855	98.825	99.78	101.646	89.215	91.35	91.175	93.835	83.195	82.99	91.265	90.63	89.03	88.57	89.03	87.665	91.265	89.03	89.645	87.675	91.875	90.975	104.12	97.75	93.475	96.63	96.01	90.725
800	97.47	93.24	96.3	93.3	96.27	100.145	92.95	94.02	85.325	89.37	103.1	104.77	89.805	94.98	94.315	98.825	99.78	101.646	89.485	91.35	91.175	93.835	83.555	83.08	91.265	90.63	88.535	88.795	88.535	88.025	91.13	88.535	89.51	87.45	92.28	91.38	103.76	97.615	93.61	96.9	95.875	91.085
801	97.605	93.24	96.705	93.3	96.27	100.145	93.085	94.02	85.46	89.595	103.37	104.905	89.805	95.25	94.72	98.33	100.05	101.646	89.215	91.35	91.175	93.835	83.42	82.99	90.995	90.63	88.535	88.795	88.535	87.89	91.265	88.535	89.645	87.45	91.875	91.38	103.895	97.255	93.61	96.765	96.01	90.725
802	97.47	93.24	96.435	93.525	96.27	100.28	93.085	94.02	85.325	89.595	103.37	104.68	89.805	95.115	94.72	98.825	99.78	101.511	89.215	91.35	91.175	93.835	83.195	82.72	90.995	90.495	89.03	89.065	89.03	87.89	91.265	89.03	89.645	87.45	92.145	91.11	104.12	97.615	93.205	96.765	96.01	90.86
803	97.335	93.24	96.3	93.3	96	100.145	93.085	94.02	85.46	89.235	103.595	104.905	89.805	94.98	94.855	98.33	99.78	101.916	89.215	91.35	91.175	93.835	83.42	82.855	90.5	90.72	88.535	89.29	88.535	88.025	91.265	88.535	89.645	86.91	91.875	90.975	103.76	97.12	93.475	96.765	96.37	90.725
804	97.335	93.24	96.57	93.3	95.865	100.28	92.545	94.02	85.19	89.595	103.235	104.905	89.805	94.98	94.855	98.33	99.78	101.916	88.945	91.35	91.4	93.835	83.42	82.855	90.5	90.63	88.535	89.56	88.535	88.025	91.49	88.535	90.41	87.54	91.875	90.975	104.12	97.255	93.61	96.765	95.875	90.86
805	97.47	93.15	96.795	93.3	96.27	100.145	92.95	94.02	85.46	89.595	103.235	104.905	89.805	95.25	94.855	98.825	99.78	102.006	89.215	91.98	91.4	93.835	83.195	82.855	90.5	90.63	88.94	89.56	88.94	88.295	91.49	88.94	90.14	87.45	91.875	90.975	104.12	96.985	93.205	96.36	96.37	90.86
806	97.11	93.24	96.57	93.3	95.64	100.01	92.815	94.02	85.325	89.37	103.235	104.68	89.805	94.71	94.855	98.33	99.78	101.916	89.215	91.26	91.4	93.835	83.195	82.99	90.365	90.63	89.03	90.055	89.03	88.16	91.355	89.03	90.14	87.045	91.02	91.38	104.12	97.12	93.205	96.36	96.01	90.725
807	96.975	93.15	96.57	93.3	96.135	100.28	92.95	93.885	85.19	89.37	103.37	104.905	89.58	94.98	94.855	98.33	99.78	101.916	89.215	91.35	91.175	93.835	83.42	82.72	90.23	90.495	89.165	90.46	89.165	88.025	91.49	89.165	90.14	87.45	91.515	91.11	103.76	96.85	93.205	96.63	96.01	90.725
808	97.47	92.88	96.435	93.66	96	100.145	92.455	94.02	85.46	89.37	103.235	104.77	89.58	94.71	94.945	98.33	99.78	101.916	89.485	91.35	91.175	93.835	83.195	82.585	89.87	90.09	89.03	90.46	89.03	88.16	91.355	89.03	90.14	87.54	91.515	91.11	103.76	96.85	93.745	96.765	96.01	90.86
809	97.11	93.015	96.165	93.3	96	100.01	92.545	93.885	85.19	89.37	103.235	104.68	89.67	94.71	94.72	98.825	99.78	101.646	89.215	91.98	90.905	94.33	83.42	82.72	89.87	90.36	89.03	90.82	89.03	88.16	91.265	89.03	90.14	87.045	91.02	90.75	104.12	96.85	93.745	96.36	95.74	90.86
810	97.47	93.24	96.57	93.525	96.27	100.01	92.455	93.525	85.19	89.37	103.1	104.77	89.805	94.71	94.855	98.825	99.78	102.006	89.71	91.98	91.175	93.835	83.195	82.99	89.735	90.495	89.03	90.955	89.03	88.16	91.49	89.03	90.275	87.675	91.02	90.975	103.895	96.49	93.745	96.36	95.74	90.86
811	97.335	93.015	96.795	93.66	96	100.01	92.455	93.75	85.46	89.235	103.1	104.77	89.805	94.71	94.945	98.33	99.78	101.916	89.575	91.98	91.175	93.835	83.555	82.855	90.635	90.225	89.165	90.955	89.165	88.16	91.355	89.165	90.41	87.81	91.245	91.11	103.76	96.355	93.475	96.36	95.875	90.59
812	97.335	92.52	96.795	93.3	96	100.28	92.05	93.885	85.46	89.235	103.1	104.275	89.805	94.62	94.855	98.33	99.78	101.916	89.575	91.98	91.175	93.835	83.42	82.72	90.5	90.09	89.03	90.955	89.03	88.16	91.355	89.03	90.5	87.81	91.02	90.975	103.895	96.85	93.745	96.36	95.74	90.725
813	97.47	93.015	96.705	93.3	95.64	100.28	92.05	93.885	85.325	89.235	103.235	104.905	89.805	94.98	94.945	98.33	99.645	102.006	89.575	91.98	91.175	93.835	83.195	82.72	90.365	90.495	88.535	90.955	88.535	88.16	91.265	88.535	90.41	87.54	91.02	91.11	104.12	96.85	93.475	96.36	96.01	90.86
814	97.335	93.24	96.795	93.66	95.64	100.145	92.185	93.75	85.46	89.235	103.37	104.905	89.805	94.98	94.855	98.33	99.78	101.916	89.575	91.98	91.175	93.835	83.555	83.08	90.365	90.495	89.03	91.315	89.03	87.89	90.995	89.03	90.5	87.45	91.515	91.47	103.4	96.49	93.61	96.27	96.01	90.725
815	97.11	93.15	96.795	93.525	96	100.145	92.455	93.75	85.46	88.965	103.235	104.905	90.3	94.98	94.945	98.33	99.78	101.916	89.485	92.25	91.175	93.835	83.195	83.215	90.86	90.495	89.03	91.315	89.03	88.295	90.725	89.03	90.5	87.81	91.515	91.38	103.895	96.49	93.475	95.865	96.01	90.725
816	97.11	93.015	96.57	93.525	96	100.28	92.185	93.75	85.46	88.965	103.37	104.77	90.21	94.98	94.855	98.33	99.78	101.916	89.575	91.98	91.04	94.33	83.555	82.855	90.5	90.495	89.165	91.45	89.165	88.025	90.725	89.165	90.41	87.54	91.02	91.11	103.76	96.49	93.61	95.235	95.74	90.59
817	97.47	92.52	96.705	93.66	96	100.28	92.455	93.885	85.685	88.83	103.595	104.905	90.3	94.98	94.855	98.33	99.78	102.006	89.845	92.25	90.905	93.835	83.42	83.215	90.86	90.36	89.03	91.315	89.03	88.16	90.5	89.03	90.77	87.81	91.875	91.38	103.895	96.49	93.475	95.235	95.875	90.59
818	97.11	92.88	96.795	93.3	96	100.28	92.545	93.885	85.82	88.965	103.37	104.905	90.3	95.25	94.945	98.33	99.78	102.141	89.485	92.385	91.04	93.835	83.555	83.215	90.5	90.495	89.165	91.315	89.165	87.89	90.86	89.165	90.77	87.81	91.515	91.47	103.76	96.49	93.205	95.235	96.01	90.725
819	96.975	93.015	96.57	93.3	96	100.64	92.455	93.885	85.46	89.235	103.235	105.04	90.21	95.25	94.855	98.33	99.78	101.916	89.575	91.98	91.04	94.33	83.555	83.485	90.5	90.495	89.03	91.45	89.03	88.295	90.995	89.03	90.5	87.81	91.515	91.74	103.4	96.49	93.475	95.235	96.01	90.725
820	96.975	92.88	96.57	93.66	96.27	100.415	92.455	93.75	85.46	88.965	103.37	104.905	90.435	95.25	94.945	98.33	99.78	102.141	89.845	92.385	91.04	94.33	83.555	83.485	90.5	90.495	89.165	92.08	89.165	88.52	90.725	89.165	90.77	87.54	91.515	91.38	103.76	96.49	93.205	95.235	96.01	90.725
821	97.11	93.015	96.705	93.66	96.27	100.505	92.185	94.02	85.46	88.965	103.1	105.04	90.21	94.98	94.855	98.33	99.78	102.141	89.575	92.25	91.175	94.33	83.555	83.485	89.87	90.63	89.03	92.08	89.03	88.025	90.5	89.03	90.41	87.54	91.515	91.38	103.76	96.49	93.205	95.235	95.875	90.725
822	96.84	93.15	96.705	93.66	96.27	100.775	92.455	93.75	85.82	89.235	103.37	105.04	90.3	94.98	95.08	98.33	99.78	102.276	89.485	92.385	91.04	94.33	83.555	83.485	90.23	90.495	89.3	91.45	89.3	88.43	90.5	89.3	90.41	87.45	91.515	90.975	103.76	96.49	93.205	95.235	96.01	90.86
823	96.975	93.015	96.57	93.66	96.27	100.415	92.185	93.75	85.955	88.965	103.595	105.04	90.3	94.845	94.855	98.33	99.78	102.276	89.485	92.385	91.04	94.33	83.555	83.485	90.23	90.63	89.03	91.45	89.03	88.43	90.725	89.03	90.5	87.81	91.02	91.38	103.76	96.49	93.475	95.235	96.01	90.59
824	97.11	92.88	96.3	93.66	96.27	100.775	92.185	94.02	85.46	88.83	103.37	105.04	90.21	94.98	94.855	98.33	99.78	102.141	89.71	92.52	91.04	94.33	83.555	83.485	89.735	90.495	89.03	91.45	89.03	88.295	90.725	89.03	90.5	87.54	91.515	91.38	103.76	96.85	93.61	95.235	96.01	90.86
825	96.975	93.015	96.705	93.3	96.765	101.045	92.455	93.75	85.46	88.965	103.37	105.4	90.21	94.71	94.945	98.33	99.78	102.411	89.71	92.385	90.905	93.835	83.555	83.35	89.735	90.495	89.3	92.08	89.3	88.295	90.725	89.3	90.41	87.45	91.245	91.47	103.76	96.985	93.475	95.235	95.875	91.085
826	96.975	93.24	96.3	93.66	97.125	100.775	92.185	93.525	85.325	88.83	103.37	105.04	90.21	94.845	94.855	98.33	99.645	102.006	89.575	92.385	91.04	94.33	83.555	83.485	90.23	90.495	89.3	91.945	89.3	88.295	90.635	89.3	90.41	87.45	91.02	91.47	103.895	96.85	93.61	95.235	96.01	90.725
827	97.11	93.015	96.435	93.66	97.035	100.775	92.05	93.525	85.685	88.965	103.37	104.905	89.58	94.71	94.855	98.33	99.555	102.141	89.575	92.385	91.04	94.33	83.555	83.485	90.14	90.09	89.3	91.945	89.3	88.655	90.5	89.3	90.14	87.45	91.02	90.975	103.76	96.85	93.745	95.235	96.01	90.725
828	97.11	93.015	96.3	93.66	97.125	101.135	92.05	93.255	85.46	88.965	103.37	105.04	89.805	94.71	94.855	98.33	99.555	102.141	89.575	92.385	91.175	93.835	83.555	83.485	89.87	89.37	89.3	91.45	89.3	88.43	90.725	89.3	90.41	87.45	91.515	90.975	104.39	96.985	93.745	95.235	96.01	90.86
829	97.11	93.015	96.57	93.66	97.26	101.135	91.915	93.525	85.685	88.83	103.37	105.04	89.805	94.71	94.855	98.33	99.555	101.916	89.35	92.52	91.04	93.835	83.555	83.35	89.87	89.37	89.03	91.45	89.03	88.52	90.725	89.03	90.275	87.045	91.515	91.11	103.895	97.255	93.61	95.1	96.01	90.725
830	97.11	93.015	96.3	93.795	97.125	101.135	92.05	93.75	85.46	88.83	103.37	105.04	89.805	94.71	94.72	98.33	99.015	101.916	89.215	92.61	91.175	93.835	83.42	83.485	90.14	90.09	89.3	91.315	89.3	88.655	90.5	89.3	90.5	87.045	91.515	91.38	104.525	97.12	93.97	94.875	96.01	90.86
831	97.11	93.015	96.435	93.66	97.395	101.135	92.05	93.525	85.46	88.83	103.37	105.04	90.075	94.71	94.855	98.33	99.015	101.646	89.575	92.385	91.175	93.835	83.555	83.485	90.23	90.225	89.3	91.315	89.3	88.79	90.365	89.3	90.41	87.45	91.02	91.11	104.39	97.615	93.61	95.1	95.875	91.085
832	97.11	92.88	96.3	93.525	97.395	101.135	92.05	93.525	85.46	88.83	103.595	105.04	89.805	94.98	94.72	98.33	99.015	101.916	89.485	92.385	91.175	93.835	83.555	83.215	90.5	89.37	89.3	91.315	89.3	88.52	90.365	89.3	90.41	87.045	91.515	91.38	104.525	97.615	94.105	95.1	95.875	91.085
833	96.705	92.88	96.795	93.525	97.53	101.405	91.915	93.885	85.82	88.83	103.37	105.04	89.805	94.98	94.315	98.33	99.015	101.916	89.485	92.25	91.175	93.835	83.42	83.215	90.23	90.225	89.3	91.315	89.3	88.52	90.365	89.3	90.14	87.045	91.785	91.47	104.39	97.255	94.24	95.235	96.01	91.22
834	97.11	93.015	96.705	93.66	96.9	101.135	91.915	93.885	85.955	88.965	103.37	105.4	89.805	95.25	94.72	98.33	99.015	101.781	89.35	92.385	90.77	94.33	83.195	83.215	90.5	90.63	89.03	91.315	89.03	88.52	90.365	89.03	90.41	87.045	91.02	91.47	104.525	97.75	94.105	95.235	96.01	90.86
835	97.335	92.88	96.435	93.66	97.26	101.54	91.915	93.525	85.82	88.965	103.37	105.04	89.805	95.25	94.225	98.33	99.42	101.781	89.575	92.385	91.175	94.33	83.42	83.215	90.365	90.495	89.165	91.315	89.165	88.52	90.095	89.165	90.41	87.045	91.02	91.11	104.525	97.615	94.24	95.1	96.01	90.86
836	97.11	92.88	96.3	93.66	97.035	101.135	91.915	93.885	85.82	88.965	103.235	105.04	89.805	94.98	94.855	98.33	99.42	102.006	89.575	92.25	91.175	94.33	83.42	83.08	90.5	90.72	89.3	91.315	89.3	88.655	90.095	89.3	90.41	86.91	91.785	91.38	104.525	97.615	94.375	95.235	96.01	90.86
837	97.11	92.745	96.57	93.3	97.125	101.135	91.69	93.885	85.955	88.83	103.37	104.77	90.21	94.98	94.315	98.33	99.645	102.141	89.215	92.25	91.175	95.095	83.195	82.99	90.5	90.72	89.03	91.225	89.03	88.655	90.095	89.03	90.14	86.91	91.02	90.975	104.525	97.615	94.105	95.235	96.01	90.86
838	97.335	92.88	96.93	93.3	96.9	101.045	91.915	93.885	85.955	88.965	103.37	104.905	90.3	94.71	94.315	98.33	99.78	102.141	89.215	92.385	91.175	95.095	83.33	82.855	90.5	90.72	89.03	91.315	89.03	88.52	90.365	89.03	90.41	86.91	91.02	91.11	104.525	97.75	94.375	95.235	96.01	91.22
839	97.47	92.745	96.705	93.525	96.765	101.135	91.69	93.885	85.955	89.235	103.37	105.04	90.3	94.98	94.72	98.33	99.78	102.276	89.215	92.25	91.175	94.33	83.195	82.855	90.5	90.72	89.165	91.315	89.165	88.43	90.095	89.165	90.14	86.91	91.515	91.38	104.525	97.615	94.375	95.235	96.37	91.22
840	97.335	92.88	96.795	93.525	96.63	101.135	91.69	93.525	85.955	88.965	103.37	105.04	90.21	94.98	94.855	98.33	99.78	102.141	89.575	92.25	90.77	94.33	83.195	82.99	90.995	90.72	89.165	91.225	89.165	88.43	90.095	89.165	90.41	87.045	91.515	90.84	104.525	97.75	94.375	95.235	96.37	90.86
841	97.335	92.88	96.705	93.3	96.63	101.045	91.69	93.525	85.955	89.235	103.37	104.905	89.805	94.845	94.315	98.33	99.78	102.276	89.71	92.25	91.04	94.33	83.195	82.855	90.995	90.99	89.3	91.315	89.3	88.43	90.095	89.3	90.41	87.045	91.245	90.975	104.525	97.615	94.465	95.235	96.37	90.725
842	97.47	93.015	96.435	93.66	96.63	101.135	91.915	93.525	85.955	88.965	103.37	104.905	89.805	94.71	94.315	98.33	100.545	102.411	89.485	92.25	91.175	94.33	83.195	82.585	91.13	90.72	89.165	91.225	89.165	88.655	90.365	89.165	90.14	86.91	91.245	90.84	104.12	97.615	94.465	95.235	96.01	90.86
843	97.47	93.24	96.705	93.525	96.63	101.045	91.915	93.885	85.955	88.83	103.595	105.04	90.21	94.71	94.315	98.33	100.275	102.546	89.575	92.25	91.4	95.095	83.195	83.08	90.995	90.855	89.3	91.225	89.3	88.295	90.365	89.3	90.14	87.045	91.245	90.975	103.895	97.615	94.375	94.38	95.875	90.86
844	97.335	93.24	96.93	93.66	96.27	101.135	91.915	93.525	86.585	89.235	103.1	105.04	89.805	94.71	94.315	98.33	100.68	102.546	89.575	91.98	91.04	94.33	83.195	83.08	90.995	90.855	89.3	91.315	89.3	88.16	90.5	89.3	90.41	87.045	91.02	90.975	104.39	97.615	94.465	94.38	96.01	91.085
845	97.335	93.24	96.93	93.3	96.27	101.045	91.915	93.75	85.955	88.83	103.1	105.04	89.805	94.71	94.585	98.33	100.68	102.546	89.71	92.25	91.175	94.33	83.195	82.855	90.365	90.72	89.165	91.45	89.165	88.295	90.365	89.165	90.14	87.045	91.02	90.84	104.12	97.615	94.465	95.1	96.01	90.86
846	97.605	93.24	96.93	93.3	96.27	101.135	91.915	93.75	86.585	88.83	103.37	104.905	89.805	94.62	94.315	98.33	100.275	102.411	89.485	91.98	91.175	94.33	83.06	82.855	90.365	90.72	89.3	91.45	89.3	88.43	90.5	89.3	90.005	87.045	91.02	90.975	104.12	97.975	94.6	95.235	95.875	90.86
847	97.605	93.24	96.93	93.3	96.495	101.045	91.915	93.885	85.955	88.83	103.37	104.905	89.805	94.71	94.315	98.33	100.275	102.546	89.485	92.25	91.175	94.33	83.42	82.99	90.5	90.72	89.3	92.215	89.3	88.16	90.095	89.3	89.645	87.045	91.02	90.75	103.76	97.615	94.6	95.235	95.875	90.725
848	97.47	93.24	96.93	93.66	96.27	101.135	91.915	93.75	86.585	88.83	103.37	105.04	89.805	94.71	94.72	98.06	100.545	102.546	89.485	92.25	91.175	94.33	83.06	82.855	90.5	90.72	89.03	92.08	89.03	88.16	90.5	89.03	89.645	86.91	91.02	90.84	103.625	97.615	94.465	94.875	96.01	91.22
849	97.605	93.24	97.065	93.525	96.27	101.135	91.825	93.885	86.585	88.83	103.37	105.04	89.805	94.71	94.315	98.33	99.78	102.411	89.485	92.385	91.175	94.33	83.06	83.215	90.995	90.855	89.165	92.35	89.165	88.16	90.365	89.165	89.645	86.91	91.02	90.975	103.76	97.75	94.735	94.875	96.01	90.86
850	97.47	93.15	97.2	93.3	96.27	101.135	91.69	94.02	85.955	88.83	103.37	104.77	89.805	95.115	94.315	98.33	100.275	102.141	89.845	92.25	91.4	94.33	83.195	82.855	90.5	90.63	89.03	92.35	89.03	87.89	90.5	89.03	89.645	86.82	91.02	90.975	103.625	97.75	94.6	94.875	96.01	90.725
851	97.47	93.24	97.065	93.3	96.27	101.135	91.915	93.885	85.955	88.83	103.235	104.905	89.805	94.98	94.315	98.06	100.05	102.141	89.71	91.98	91.175	94.33	82.925	82.72	90.5	90.72	89.03	92.35	89.03	88.295	90.095	89.03	89.645	87.045	91.02	91.47	103.76	97.75	94.6	94.38	96.01	90.725
852	97.47	93.24	97.065	93.3	96.27	101.045	91.915	94.02	85.955	88.83	103.37	104.905	89.805	94.845	94.315	97.925	100.05	102.276	89.845	91.98	91.175	94.33	83.195	82.855	90.5	90.855	88.535	92.35	88.535	88.295	90.095	88.535	89.645	86.82	91.515	90.975	103.4	97.75	94.375	94.875	96.01	90.725
853	97.335	93.015	97.065	93.3	96.27	101.135	91.555	93.885	85.955	88.83	103.235	104.68	90.3	94.98	94.315	98.06	99.78	102.411	89.845	92.25	91.04	94.33	83.06	82.99	90.995	90.72	89.03	92.35	89.03	88.16	90.365	89.03	89.645	87.045	91.02	91.38	103.4	97.75	94.465	95.1	96.01	90.86
854	97.11	93.15	97.065	93.3	96.495	101.135	91.555	93.885	86.585	88.83	103.37	105.04	89.805	95.115	94.315	97.925	99.78	102.141	89.845	92.385	91.04	93.835	83.195	82.855	91.355	90.72	88.94	92.35	88.94	87.89	90.095	88.94	90.005	87.045	91.515	90.975	103.76	97.885	94.375	94.38	96.01	90.86
855	97.11	93.24	97.2	93.3	96.27	101.135	91.69	93.885	85.955	88.83	103.235	105.04	89.805	94.98	94.315	98.06	99.78	102.276	89.575	92.25	91.175	93.835	83.06	82.585	91.625	90.63	89.03	92.215	89.03	87.89	90.5	89.03	89.645	86.82	91.515	91.38	103.76	97.975	94.375	94.38	96.01	90.725
856	97.335	93.24	97.2	93.3	96.27	101.045	91.825	93.525	85.955	88.83	103.1	104.905	90.21	95.115	94.315	97.925	99.78	102.141	89.35	91.98	91.175	93.835	83.06	82.855	91.355	90.855	89.03	92.35	89.03	87.665	90.5	89.03	90.005	87.045	91.875	91.11	103.76	97.975	94.24	94.38	96.01	90.86
857	96.975	93.015	97.2	93.3	96.27	101.135	91.915	93.885	86.585	88.83	103.37	105.04	89.805	95.115	94.315	98.33	100.05	102.411	89.215	91.98	91.175	93.565	83.195	82.855	91.76	90.99	89.165	92.215	89.165	88.025	90.095	89.165	90.005	86.91	91.245	91.74	103.76	97.975	94.105	95.1	96.01	90.86
858	97.335	93.24	96.93	93.3	96.27	101.135	91.825	93.885	86.585	88.83	103.235	105.04	89.805	95.25	94.72	97.925	99.78	102.546	89.575	91.98	91.175	93.07	83.195	82.855	91.355	90.99	89.03	92.215	89.03	87.665	90.5	89.03	90.14	87.045	91.515	90.975	103.985	97.975	94.465	95.235	96.01	90.86
859	97.335	93.24	96.93	93.3	96.27	101.135	91.915	93.885	85.955	88.695	103.37	105.04	89.805	94.71	94.72	97.565	99.78	102.546	89.575	92.25	91.04	93.205	83.06	82.72	91.76	91.125	88.94	92.35	88.94	87.89	90.095	88.94	90.14	86.82	91.785	91.74	103.76	97.975	94.105	95.235	96.01	90.86
860	97.335	93.015	97.065	93.165	96.27	101.54	91.915	93.885	85.955	88.605	103.73	105.04	89.805	94.71	94.855	97.7	99.78	102.411	89.575	92.25	91.175	92.8	83.06	82.72	91.76	90.99	89.03	92.35	89.03	87.665	90.365	89.03	90.005	87.045	91.785	91.605	104.12	97.975	94.105	95.235	96.01	90.86
861	97.11	93.24	96.795	93.3	96.495	101.135	92.05	94.02	85.955	88.695	103.37	105.04	89.805	94.08	94.945	97.7	99.78	102.411	89.575	92.385	91.04	92.71	82.925	82.99	92.12	91.125	89.03	92.35	89.03	87.665	90.095	89.03	90.41	87.045	91.515	91.11	104.12	98.11	94.375	95.1	96.01	90.86
862	97.335	93.24	96.93	93.3	96.27	101.54	92.185	94.02	86.585	88.605	103.37	104.905	89.58	94.215	95.35	97.295	99.78	102.411	89.575	92.25	90.77	91.945	83.06	82.72	92.525	91.125	89.165	92.845	89.165	87.665	90.095	89.165	90.14	86.91	91.515	91.47	104.12	97.975	94.105	95.235	96.01	90.86
863	97.11	93.24	96.93	93.3	96	101.135	92.68	94.02	85.955	88.335	103.37	105.04	89.805	94.215	95.35	97.295	99.78	102.411	89.98	92.25	91.04	92.08	82.79	82.855	92.75	90.99	89.03	92.35	89.03	87.665	90.095	89.03	90.14	87.045	91.785	91.11	103.76	97.975	94.105	95.235	96.01	91.085
864	97.335	92.88	96.93	93.3	96.27	101.135	92.815	94.02	86.225	88.695	103.1	105.04	89.805	94.08	95.71	97.205	99.78	102.411	89.98	92.385	91.04	92.08	82.79	82.72	92.885	91.35	89.03	92.71	89.03	87.665	90.5	89.03	90.275	87.045	91.785	90.975	104.39	97.75	94.105	95.235	96.01	90.86
865	97.11	93.24	96.795	93.3	96	101.135	92.95	94.02	86.585	88.605	103.37	105.04	89.58	94.08	95.71	97.205	99.78	102.411	89.575	92.52	90.77	91.945	83.06	82.72	92.885	91.35	89.3	92.845	89.3	87.665	90.5	89.3	90.005	86.91	91.515	90.975	104.12	97.885	94.105	95.235	96.01	90.86
866	97.11	93.24	96.93	93.3	96.135	101.54	93.085	94.02	86.585	88.695	103.37	105.04	89.805	94.08	96.205	97.07	99.78	102.411	89.845	92.25	91.04	91.945	83.06	82.72	93.515	91.125	89.3	92.845	89.3	87.17	90.5	89.3	90.14	87.045	91.02	91.11	104.12	97.615	93.745	95.235	96.01	90.725
867	97.11	93.015	96.93	93.165	96	101.54	92.815	94.02	86.585	88.83	103.235	105.04	89.805	94.215	96.61	97.205	99.78	102.141	89.98	92.25	90.905	91.81	83.06	82.72	93.65	91.35	89.03	92.35	89.03	87.17	90.5	89.03	89.78	87.045	91.245	90.84	103.76	97.75	93.745	95.235	95.875	90.86
868	97.11	93.015	96.93	93.525	96	101.54	93.085	94.02	86.72	88.605	103.37	105.04	89.805	94.62	96.61	97.205	99.78	102.141	89.845	91.98	91.175	91.45	82.79	82.72	93.785	91.35	89.165	92.71	89.165	87.17	90.365	89.165	90.14	87.045	91.785	90.84	104.255	97.615	93.61	95.235	96.01	90.725
869	97.47	93.15	96.705	93.66	96	101.045	92.95	94.02	86.72	88.695	103.37	105.04	90.435	94.215	96.97	97.205	99.78	102.141	89.845	92.385	91.175	91.81	82.925	82.72	93.875	91.35	88.535	92.845	88.535	87.665	90.095	88.535	90.005	87.045	91.515	90.75	103.895	97.615	93.475	95.235	96.01	90.725
870	97.11	92.88	96.93	93.525	96	101.135	92.95	94.02	86.72	88.83	103.37	105.04	90.3	94.215	96.97	97.295	99.78	102.411	89.845	92.25	91.175	91.81	83.06	82.72	93.875	91.35	89.03	92.98	89.03	87.395	90.5	89.03	90.005	87.45	91.515	90.345	103.895	97.75	93.61	95.235	96.01	90.725
871	97.335	93.015	96.57	93.3	96	101.135	92.815	94.02	87.215	88.83	103.37	105.04	90.57	94.215	96.61	97.295	99.78	102.141	89.98	92.25	91.175	91.81	82.79	82.585	93.65	91.125	88.94	92.98	88.94	87.17	90.725	88.94	90.005	87.045	91.875	90.48	103.4	97.615	93.61	95.235	96.01	90.725
872	97.11	93.015	96.705	93.66	95.64	101.135	92.68	94.02	87.215	88.83	103.595	105.04	90.3	94.71	96.61	97.295	99.78	102.411	89.575	92.385	91.175	91.81	82.79	82.855	93.65	91.35	88.94	92.98	88.94	87.17	90.86	88.94	89.645	87.045	91.875	90.75	103.76	97.615	93.61	95.235	96.01	90.725
873	97.335	92.88	96.57	93.66	96	101.045	92.815	94.02	86.72	88.83	103.37	105.04	90.57	94.71	96.61	97.205	99.78	102.546	89.485	92.25	91.04	91.945	82.79	82.72	93.65	91.35	88.94	92.98	88.94	87.17	90.725	88.94	89.645	87.045	91.785	90.84	103.76	97.885	94.105	95.235	96.01	90.86
874	97.335	93.24	96.705	93.66	95.64	100.775	92.455	94.02	87.215	88.695	103.595	105.04	90.84	94.62	96.475	97.205	99.78	102.411	89.575	91.98	90.77	91.81	82.79	82.855	93.65	90.99	88.535	92.98	88.535	87.17	91.13	88.535	89.645	87.045	91.875	90.975	103.76	97.975	93.475	95.235	95.74	90.725
875	97.47	93.015	96.93	93.525	96	101.135	92.455	94.02	86.72	88.83	103.73	105.535	90.57	94.71	96.205	97.205	99.78	102.411	89.575	91.98	90.77	91.81	82.79	82.99	93.65	91.125	88.535	92.98	88.535	87.17	91.13	88.535	89.645	87.45	92.145	90.84	103.4	97.75	93.745	95.235	96.01	90.59
876	97.47	93.015	96.93	93.3	95.865	101.045	92.455	94.02	87.215	88.83	103.73	105.4	90.435	94.62	96.205	97.07	99.78	102.141	89.485	92.25	91.175	91.945	82.925	82.72	93.38	91.125	88.535	92.845	88.535	87.17	91.13	88.535	89.645	87.045	92.28	90.84	103.4	97.615	93.475	95.235	95.875	90.59
877	97.47	92.88	96.795	93.3	95.64	101.135	92.455	94.29	87.215	88.83	103.595	105.04	90.84	94.215	95.71	96.8	99.78	102.141	89.845	92.25	91.04	92.08	83.195	82.72	93.515	90.99	88.535	92.845	88.535	87.17	91.13	88.535	90.005	87.54	92.28	90.84	103.895	97.615	93.61	95.235	96.01	90.59
878	97.47	93.15	96.93	93.66	96	101.135	92.455	94.02	87.35	88.605	103.73	105.805	90.57	94.215	95.575	96.8	99.78	102.411	89.575	91.98	91.175	91.81	82.79	82.72	93.515	91.35	88.4	92.845	88.4	87.035	91.265	88.4	89.645	87.45	92.145	90.84	103.76	97.75	93.205	95.235	96.01	90.86
879	97.47	92.88	96.93	93.525	95.64	101.135	92.545	94.65	87.08	88.695	103.73	105.535	89.805	94.08	95.71	96.935	99.645	102.411	89.98	92.25	91.04	91.945	82.79	82.72	92.885	90.99	88.535	92.845	88.535	86.765	91.355	88.535	89.645	87.45	92.145	90.975	103.76	97.975	93.205	95.235	96.01	90.86
880	97.47	92.88	97.2	93.66	95.64	101.135	92.95	94.29	87.35	88.83	103.73	105.04	90.21	93.99	95.35	96.8	99.42	102.141	89.71	92.385	91.175	92.08	82.79	82.72	92.885	90.72	88.535	92.71	88.535	86.405	91.76	88.535	90.005	87.54	92.01	90.84	103.76	97.615	93.205	95.865	96.01	90.725
881	97.335	92.52	97.065	93.66	95.64	101.135	92.95	94.92	87.08	88.83	103.865	105.4	89.805	93.99	95.575	96.935	99.555	102.411	89.485	92.25	90.77	91.945	82.79	82.855	92.885	90.855	88.535	92.71	88.535	86.9	91.49	88.535	89.645	87.54	92.28	90.84	103.76	97.255	93.475	95.235	96.01	90.725
882	97.47	91.98	97.065	93.66	95.64	101.405	92.95	94.65	87.35	88.965	103.73	105.4	89.805	93.855	95.08	97.07	99.555	102.141	89.71	92.52	91.04	91.945	82.925	82.855	92.885	90.99	88.535	92.98	88.535	86.9	91.49	88.535	89.645	87.45	92.01	90.84	104.255	97.255	93.61	95.235	96.37	90.725
883	97.335	92.52	97.065	93.795	96	101.135	93.085	94.65	87.08	88.83	103.37	105.04	89.805	93.855	95.08	97.07	99.555	102.411	89.575	92.745	91.04	92.305	82.79	82.585	92.885	91.125	88.535	92.98	88.535	87.035	91.355	88.535	89.645	87.45	92.01	90.75	104.12	97.615	93.205	95.235	96.37	90.86
884	97.335	92.52	97.2	93.93	95.64	101.135	93.085	94.65	87.215	88.83	103.595	105.4	89.58	93.855	95.08	97.07	99.78	102.141	89.575	92.52	90.77	91.945	82.925	82.45	92.885	91.125	88.535	92.71	88.535	86.765	91.355	88.535	89.645	87.675	92.145	90.84	104.255	97.615	93.205	95.865	96.01	90.725
885	97.47	92.88	97.2	93.3	96	101.135	93.085	94.65	87.215	88.965	103.73	105.04	89.805	93.855	95.35	97.07	99.555	102.546	89.575	92.61	91.175	92.08	82.79	82.72	92.885	90.99	88.535	92.71	88.535	86.9	91.355	88.535	90.14	87.45	92.28	90.84	104.12	97.615	93.745	95.865	96.01	90.455
886	97.605	93.015	97.2	93.66	96	101.135	92.815	94.65	87.215	88.965	103.37	105.04	89.805	93.855	95.35	97.205	99.78	102.411	89.485	92.745	91.04	91.945	82.79	82.72	92.885	91.125	88.535	92.98	88.535	86.9	91.265	88.535	89.645	87.45	92.145	90.75	104.39	97.615	93.475	96.36	96.01	90.59
887	97.605	92.52	97.065	93.66	96.27	101.405	92.545	94.02	87.35	88.965	103.73	104.905	89.58	93.855	95.575	97.295	99.645	102.411	89.71	92.61	90.77	91.945	82.79	82.72	92.885	90.99	88.535	92.71	88.535	86.765	91.49	88.535	90.005	87.045	91.785	90.975	104.255	97.615	93.475	96.27	96.01	90.725
888	97.605	92.88	97.2	93.66	96	101.135	92.455	94.515	87.485	89.235	103.595	105.04	89.805	93.99	95.485	97.205	99.78	102.906	89.575	92.745	90.77	91.945	82.79	82.45	92.885	90.99	88.535	92.98	88.535	86.405	91.355	88.535	90.14	87.045	91.875	90.84	103.895	97.615	94.105	95.865	96.37	90.455
889	97.47	92.88	97.2	93.93	96.27	101.135	92.815	94.02	87.485	88.965	103.73	105.4	89.805	93.99	95.08	97.7	99.78	102.636	89.575	92.61	90.635	91.945	82.79	82.45	92.525	91.125	88.535	92.845	88.535	86.405	91.355	88.535	89.645	87.045	92.145	90.84	104.12	97.615	93.61	96.36	96.01	90.59
890	97.335	92.52	97.2	93.66	96	101.135	92.455	94.02	87.485	88.965	104	105.535	89.805	93.99	95.35	97.205	99.78	102.546	89.485	92.385	90.77	92.08	82.79	82.72	92.615	90.99	88.535	92.845	88.535	86.405	91.49	88.535	89.645	87.45	91.875	90.615	104.255	97.255	94.105	96.36	96.01	90.59
891	97.605	92.88	97.065	93.66	96	101.135	92.185	94.02	87.485	88.83	103.73	105.04	90.21	94.08	95.35	97.295	99.78	102.411	89.215	92.745	90.77	91.945	82.925	82.45	92.75	90.99	88.535	92.845	88.535	86.405	91.355	88.535	89.645	87.45	92.01	90.75	104.39	97.615	93.745	96.36	96.01	90.455
892	97.605	92.88	97.2	93.66	96	101.135	91.915	94.02	87.485	88.965	103.865	105.04	89.805	94.215	95.08	97.835	99.78	102.546	89.485	92.745	90.77	92.575	82.925	82.225	92.75	90.855	88.4	92.845	88.4	86.405	91.49	88.4	89.645	87.045	91.785	90.75	104.525	97.615	94.105	95.865	96.01	90.86
893	97.47	92.52	97.2	93.93	96	101.135	92.185	94.02	87.485	89.235	103.73	105.04	89.805	94.08	95.08	97.7	99.78	102.546	88.945	92.61	90.77	92.08	82.79	82.585	92.75	90.855	88.535	92.845	88.535	86	91.355	88.535	89.645	87.045	92.01	90.75	104.255	97.615	94.105	95.865	96.37	90.725
894	97.605	92.52	97.065	93.66	95.64	101.135	92.185	94.65	87.485	89.37	103.73	105.4	89.805	94.215	95.08	97.7	99.78	102.546	89.215	92.385	90.41	91.945	82.43	82.72	92.525	90.855	88.535	92.35	88.535	86.405	91.355	88.535	89.645	87.045	92.28	90.84	104.255	97.885	93.97	96.36	96.01	90.455
895	97.335	92.52	97.2	93.66	95.64	100.775	92.185	94.29	87.71	89.37	103.73	105.4	89.58	94.215	95.08	97.295	99.78	102.546	89.215	92.52	90.635	92.08	82.79	82.585	92.525	90.855	88.535	92.35	88.535	86.405	91.49	88.535	90.005	87.045	92.145	90.975	104.525	97.615	93.745	95.865	96.01	90.725
896	97.335	91.485	97.695	93.525	96	101.045	92.185	94.515	88.205	89.73	103.595	105.04	89.58	94.215	94.945	97.835	99.78	102.546	89.215	92.52	90.41	92.44	82.79	82.225	92.615	90.99	88.535	92.35	88.535	86.27	91.49	88.535	89.645	87.045	92.415	90.975	104.525	97.975	94.105	95.865	96.01	90.725
897	97.47	92.52	97.2	93.66	95.64	101.045	92.185	94.155	87.71	90.36	103.73	105.4	89.445	93.99	94.855	97.925	99.78	102.546	89.485	92.61	90.77	92.575	82.79	82.45	92.615	90.855	88.535	92.35	88.535	86.27	91.895	88.535	89.645	87.045	92.505	90.975	104.39	97.975	94.105	96.135	96.505	90.59
898	97.47	91.98	96.93	94.02	95.64	100.64	92.185	94.29	87.98	90.36	103.595	105.4	89.175	93.99	94.72	98.33	99.78	102.411	89.485	92.385	90.41	92.305	82.79	82.225	92.525	90.99	88.535	92.215	88.535	86.405	91.625	88.535	89.645	87.45	92.28	90.84	104.525	97.75	93.97	95.865	96.37	90.59
899	97.47	92.52	97.2	94.02	95.64	101.045	92.05	94.65	88.745	90.855	103.595	105.4	89.31	93.855	94.315	98.33	99.78	102.636	89.215	92.745	90.77	92.08	82.79	82.72	92.885	90.99	88.535	92.08	88.535	86.405	91.985	88.535	89.645	86.91	92.415	90.975	104.525	97.975	94.24	96.135	96.01	90.59
900	97.47	92.52	97.065	93.66	95.64	100.64	92.455	94.515	88.745	90.99	103.73	105.04	89.175	93.45	94.315	98.33	99.78	102.546	89.485	92.385	90.635	91.81	82.79	82.72	92.885	90.855	88.535	92.215	88.535	86.9	92.12	88.535	89.645	87.045	92.28	90.975	104.525	98.11	94.24	96.27	96.37	90.86
901	97.47	91.98	97.2	93.3	95.64	100.775	92.185	94.02	88.745	91.125	104	105.04	89.175	93.45	94.315	98.825	99.78	102.771	89.575	92.385	90.41	91.945	82.79	82.72	93.515	91.125	88.535	92.35	88.535	86.765	91.985	88.535	89.645	87.045	92.415	91.11	105.02	98.74	94.375	95.865	96.01	90.455
902	97.335	91.98	97.065	93.3	95.64	101.045	92.455	94.02	89.33	91.26	103.73	105.4	89.445	93.855	94.315	98.825	99.78	102.636	89.215	92.25	90.275	92.08	82.79	82.45	93.38	90.99	88.535	91.45	88.535	86.405	92.255	88.535	89.645	86.91	92.505	91.11	105.515	98.11	94.105	95.865	96.01	90.59
903	97.335	91.98	96.795	93.3	95.64	100.64	92.05	94.02	89.465	91.26	103.73	105.04	89.175	93.855	94.315	99.59	99.78	102.771	89.575	92.61	90.41	92.305	82.79	82.72	93.785	91.35	88.535	91.315	88.535	86.9	92.48	88.535	89.645	86.91	92.505	91.38	105.515	98.515	93.97	95.865	96.01	90.59
904	97.47	91.98	96.93	93.525	95.64	100.64	92.185	94.02	89.33	91.755	103.73	105.04	89.445	93.855	94.315	99.815	99.78	102.546	89.575	92.61	90.41	92.575	82.925	82.72	93.65	90.99	88.535	91.945	88.535	86.405	92.48	88.535	89.645	86.82	92.505	90.84	105.515	98.74	94.465	95.235	96.37	90.725
905	97.47	91.485	96.93	93.66	95.64	100.775	92.455	94.02	89.24	91.26	103.73	105.04	89.445	93.99	94.09	99.95	99.78	102.771	89.845	92.52	90.41	92.08	82.79	82.99	94.145	91.125	88.4	91.945	88.4	86.405	92.885	88.4	89.645	86.91	92.415	90.975	106.01	98.74	94.375	95.865	96.01	90.725
906	97.335	91.485	96.93	93.66	95.37	100.775	92.05	94.02	89.33	91.62	103.73	105.04	89.58	93.99	94.315	100.22	99.78	102.636	89.845	92.61	90.275	91.81	82.79	82.855	94.28	91.125	88.535	92.08	88.535	86.405	92.885	88.535	89.645	86.82	92.505	91.38	106.28	98.74	94.465	96.27	96.01	90.725
907	96.705	91.485	96.93	93.3	95.235	100.64	92.185	93.885	89.465	91.755	103.73	105.4	89.58	94.08	94.315	100.22	99.78	102.906	89.575	92.25	90.77	91.945	83.06	83.08	94.145	91.35	88.175	91.45	88.175	86.405	92.885	88.175	89.375	86.91	92.415	91.47	106.64	98.875	94.105	96.27	96.37	90.59
908	97.11	91.485	96.93	93.3	95.37	101.045	92.05	94.02	89.465	91.755	103.595	105.4	89.58	94.08	94.315	100.22	99.78	103.176	89.575	92.385	90.77	91.81	83.06	83.35	94.145	91.35	88.535	91.315	88.535	86.405	93.11	88.535	89.375	87.045	92.415	91.47	106.64	99.28	94.375	95.865	96.37	90.455
909	97.335	91.485	96.93	93.525	95.505	100.775	92.455	94.02	89.33	91.26	104	105.04	89.58	94.215	94.315	100.22	99.78	103.176	89.71	92.25	90.77	91.54	83.195	83.215	94.145	91.125	88.4	91.315	88.4	86.405	93.02	88.4	89.24	87.045	92.505	91.74	106.91	99.01	94.375	95.865	96.01	90.455
910	97.335	91.485	97.065	93.66	95.505	100.775	92.68	94.02	89.33	91.62	104	105.535	89.58	94.08	94.855	100.22	99.78	102.906	89.575	92.25	90.77	91.54	83.42	83.485	93.65	91.125	88.4	91.315	88.4	86.405	93.245	88.4	89.645	86.91	92.415	91.47	106.64	99.28	94.105	95.865	96.01	90.59
911	97.11	91.98	96.93	93.66	95.37	100.64	92.455	93.885	89.33	91.755	103.73	105.04	89.445	94.08	94.315	100.22	99.78	103.266	89.575	92.385	90.41	91.45	83.195	83.485	93.785	91.755	88.4	91.315	88.4	86.405	93.11	88.4	89.375	86.82	92.505	92.01	107.045	99.775	94.105	95.865	96.37	90.59
912	97.335	91.485	97.2	93.3	95.505	100.775	92.455	93.885	89.735	91.755	103.73	105.4	89.58	93.99	94.315	100.355	99.78	103.536	89.35	92.385	90.635	91.54	83.195	83.485	93.515	91.485	88.175	91.315	88.175	86	93.02	88.175	89.375	86.91	92.64	92.235	106.91	99.775	93.97	95.865	96.37	90.59
913	97.335	92.52	96.795	93.3	95.64	100.775	92.455	94.02	89.24	91.755	103.73	105.04	89.175	93.99	94.315	100.445	99.78	103.266	89.215	92.385	90.77	91.45	83.42	83.845	93.65	91.35	88.4	91.315	88.4	86	93.11	88.4	89.375	86.82	92.64	92.235	107.045	99.91	93.61	96.27	96.01	90.59
914	97.335	92.385	97.2	93.3	95.64	101.045	92.455	94.02	88.745	91.98	104	105.04	89.445	93.99	94.315	100.445	99.78	103.671	89.485	92.25	90.635	91.945	83.555	83.98	93.65	91.125	88.4	90.955	88.4	86.405	92.885	88.4	89.645	86.91	92.64	92.505	107.135	100	94.375	96.36	96.01	90.59
915	97.47	92.52	97.2	93.66	95.64	100.64	92.05	94.02	89.24	91.755	103.73	105.4	89.175	93.855	94.315	100.355	99.78	103.266	89.575	92.25	90.77	91.81	83.96	84.385	92.885	91.35	88.535	91.315	88.535	86.135	92.885	88.535	89.51	87.045	92.64	92.64	107.27	100	93.745	96.135	96.01	90.59
916	97.47	92.52	97.2	93.66	95.505	101.045	92.185	94.02	89.105	91.755	104	105.805	89.04	93.99	94.315	100.085	99.78	103.536	89.08	92.25	90.77	91.81	83.555	84.115	93.38	91.485	88.535	91.315	88.535	86.27	93.02	88.535	89.645	87.045	92.64	92.505	107.405	99.775	94.105	95.235	96.37	90.59
917	97.335	91.98	97.2	93.66	95.37	100.775	92.455	94.02	88.745	91.98	104	105.04	89.04	93.36	94.315	100.355	100.05	103.266	89.485	92.25	90.41	91.81	83.555	84.25	93.38	91.35	88.535	91.315	88.535	85.91	92.885	88.535	89.645	87.045	92.505	92.64	107.405	100	94.105	95.235	96.37	90.725
918	97.11	92.385	97.2	93.525	95.64	100.775	92.185	93.885	88.745	91.755	103.73	105.4	89.31	93.855	94.315	100.22	100.275	103.266	89.485	92.385	90.635	91.945	83.825	84.385	93.515	91.485	88.94	91.315	88.94	85.64	92.48	88.94	89.645	86.82	92.64	92.73	107.27	99.64	94.105	95.235	96.01	90.59
919	97.47	91.98	97.2	93.3	95.505	100.775	92.05	94.02	88.745	91.755	104	105.4	89.175	93.855	94.315	100.22	100.05	103.176	89.485	91.98	90.635	91.81	83.96	84.475	93.65	91.35	88.535	91.315	88.535	86	93.02	88.535	89.51	86.28	93.045	92.73	107.135	99.775	93.97	95.865	96.01	90.59
920	97.47	92.52	96.93	93.66	95.505	100.505	92.05	93.885	89.105	91.98	103.595	105.04	88.815	93.855	94.315	100.355	100.05	103.266	89.575	92.25	90.275	92.305	83.96	84.475	92.885	91.35	88.535	91.315	88.535	86	93.245	88.535	89.645	86.82	93.045	92.73	106.91	99.64	94.105	95.865	95.74	90.59
921	97.335	91.98	97.065	93.3	95.505	100.775	92.05	93.525	88.745	91.98	104	105.4	89.31	93.855	94.855	100.22	99.78	103.266	89.98	92.25	90.77	91.945	84.32	85.015	92.885	91.125	88.535	91.315	88.535	85.64	93.02	88.535	89.645	86.28	93.045	93.27	106.64	99.37	94.105	96.135	96.01	90.725
922	97.335	91.485	97.2	93.3	95.64	101.135	92.05	93.75	88.745	91.89	103.73	105.535	89.31	93.855	94.315	100.445	100.275	103.266	89.98	92.25	90.905	92.305	84.455	85.375	92.885	91.125	88.535	90.955	88.535	85.64	93.11	88.535	89.645	86.82	93.405	93.36	106.64	99.01	94.24	96.135	96.01	90.725
923	97.47	91.98	97.2	93.525	95.505	100.775	91.915	93.885	88.745	91.98	103.73	105.4	89.175	93.855	94.72	100.445	99.78	103.176	90.115	91.98	91.04	92.575	84.455	85.375	92.885	91.35	88.535	91.315	88.535	85.64	93.515	88.535	89.645	86.82	93.405	93.9	106.64	99.01	94.105	96.27	96.01	90.59
924	97.47	92.52	96.93	93.66	95.505	101.045	92.05	94.02	88.745	91.755	104.09	105.67	89.175	94.08	94.855	100.22	99.78	102.906	90.205	92.385	91.04	92.44	84.59	85.51	92.885	91.35	88.535	91.315	88.535	85.505	93.515	88.535	89.645	86.685	93.405	93.765	106.01	99.28	94.105	96.135	96.01	90.59
925	97.47	92.52	96.795	93.525	95.64	101.045	92.455	94.02	89.105	91.98	104	105.4	89.31	93.99	94.945	100.445	99.78	103.176	89.98	92.385	91.04	92.44	84.68	85.51	92.885	91.35	88.535	91.315	88.535	85.28	93.515	88.535	90.005	86.82	93.405	93.9	106.01	99.01	94.105	96.27	96.01	90.59
926	97.335	91.485	97.065	93.525	95.64	101.045	92.455	94.02	88.745	91.62	104	105.4	89.445	94.08	94.945	100.22	99.78	103.176	89.98	92.61	90.77	92.71	85.085	85.735	92.885	91.35	88.535	91.315	88.535	85.505	93.515	88.535	89.645	86.28	93.54	94.125	106.01	98.875	93.97	96.36	96.01	90.59
927	97.47	91.98	97.065	93.525	95.64	101.045	92.455	94.02	88.745	91.26	104	105.04	89.175	94.08	94.945	100.445	100.05	103.266	89.98	92.745	91.04	92.8	85.31	86.005	92.885	90.99	88.535	91.225	88.535	85.505	93.74	88.535	90.005	86.82	93.765	94.26	105.875	98.875	94.105	96.36	96.01	90.725
928	97.47	92.52	96.93	93.525	95.775	100.775	92.815	94.02	87.98	91.26	104	105.4	89.445	94.08	94.855	100.445	99.78	103.176	90.34	92.61	90.77	92.8	85.445	86.275	92.885	90.99	88.535	91.315	88.535	85.64	93.74	88.535	89.645	86.91	93.765	94.26	105.515	98.875	93.61	96.63	96.01	90.725
929	97.47	91.485	97.065	93.66	96	101.045	92.815	94.02	88.475	90.495	104	105.535	89.175	93.855	94.72	100.22	99.78	103.176	90.205	92.61	90.77	92.8	85.445	86.635	92.885	91.125	88.535	91.315	88.535	85.64	93.74	88.535	89.645	86.91	93.9	94.62	106.01	98.875	94.105	96.63	96.01	90.725
930	97.11	91.485	97.065	93.165	96.27	100.64	92.95	94.515	88.205	90.855	104.09	105.04	89.04	93.855	94.855	100.22	99.78	103.266	90.205	92.745	90.41	93.205	85.58	86.905	92.885	90.99	88.535	91.225	88.535	85.145	93.515	88.535	89.51	87.045	93.9	95.025	105.785	98.74	93.97	96.135	96.01	90.725
931	97.335	91.98	97.065	93.3	96	100.775	92.815	94.65	88.205	90.36	104	105.4	89.175	93.855	94.315	100.22	100.05	103.266	90.205	92.745	90.77	93.475	85.94	86.905	92.885	91.125	88.535	91.225	88.535	85.28	93.515	88.535	89.51	86.91	93.9	95.16	105.785	99.01	94.105	96.27	96.01	90.725
932	97.47	91.485	97.065	93.93	96.27	100.775	92.95	94.65	87.485	89.73	104	105.805	89.04	93.855	94.315	99.95	100.05	103.266	90.205	92.61	90.77	93.565	86.21	87.625	92.885	90.99	88.535	91.315	88.535	85.28	93.245	88.535	89.24	87.045	93.765	95.385	106.01	99.28	93.97	96.27	96.01	90.59
933	97.11	92.25	97.2	93.3	96.27	100.775	92.815	94.92	87.485	89.73	104.09	105.04	89.04	93.36	94.315	100.22	99.78	103.671	90.205	92.61	90.77	93.565	86.21	87.76	92.885	91.125	88.535	91.225	88.535	85.28	93.11	88.535	89.24	87.045	93.765	95.79	106.01	99.28	93.475	96.36	96.01	90.86
934	97.11	91.485	96.93	93.3	96.63	101.045	92.95	94.785	87.485	89.595	103.73	105.04	89.04	93.45	94.315	99.95	99.78	103.536	89.98	92.745	90.77	93.565	86.435	87.76	92.885	91.125	88.535	91.225	88.535	85.28	93.245	88.535	89.24	87.045	93.9	95.79	106.01	98.875	93.745	96.63	96.01	90.725
935	97.11	91.485	96.93	93.3	96.27	100.775	92.815	94.92	87.485	89.595	104.09	105.04	88.815	93.45	94.315	100.085	99.78	103.671	89.98	92.745	90.41	93.565	86.345	87.76	92.885	91.125	88.535	91.225	88.535	85.145	93.245	88.535	89.645	87.54	93.9	95.79	106.01	99.01	93.61	96.36	96.37	90.455
936	96.975	91.485	97.065	93.3	96.27	101.045	92.95	95.01	87.71	89.73	104	105.4	88.815	93.855	94.315	99.59	99.78	103.536	89.98	92.745	90.275	93.565	86.435	88.165	92.885	91.125	88.4	90.955	88.4	85.145	93.245	88.4	89.375	87.675	93.9	95.79	106.01	99.28	93.61	96.36	96.01	90.59
937	96.975	91.485	96.93	93.165	96.495	101.045	92.815	95.01	88.34	89.73	104	105.04	88.815	93.855	94.315	99.59	99.78	103.266	89.98	92.61	90.41	93.475	86.435	88.165	92.885	90.99	88.535	90.82	88.535	85.28	93.11	88.535	89.375	87.45	93.9	95.79	106.64	99.01	93.475	96.36	96.01	90.59
938	96.84	91.485	96.705	93.3	96.63	101.045	92.815	95.01	88.475	89.73	104	105.04	88.815	93.45	94.315	99.59	99.78	103.266	89.98	92.745	90.77	92.8	86.705	88.165	92.885	90.99	88.535	90.82	88.535	85.28	93.245	88.535	89.645	87.81	93.9	95.88	106.28	98.875	93.475	96.36	96.01	90.725
939	96.705	91.485	96.93	93.3	96.27	100.775	92.815	95.145	88.61	89.73	104	105.04	88.95	93.36	94.315	98.825	99.78	103.266	89.845	92.61	90.77	92.8	86.84	88.165	92.885	90.99	88.4	90.82	88.4	85.145	93.245	88.4	89.375	87.54	93.9	96.15	106.64	98.875	93.61	96.765	96.01	90.725
940	96.48	91.485	96.795	93.3	96.63	100.775	92.95	95.145	89.24	90.36	103.73	105.04	88.815	93.855	94.315	98.825	99.645	103.266	89.845	92.61	90.77	92.71	86.84	88.165	92.885	91.125	88.535	90.82	88.535	85.28	93.245	88.535	89.375	87.54	93.675	95.88	106.64	98.875	93.475	96.9	96.01	90.59
941	96.84	91.485	96.93	93.165	96.27	101.045	93.085	95.145	89.24	90.36	104	105.04	89.175	93.45	94.315	100.085	99.555	103.266	89.845	92.61	90.905	93.07	86.84	88.165	92.615	90.99	88.4	90.82	88.4	85.145	93.245	88.4	89.51	87.45	93.9	95.88	106.64	98.875	93.61	96.9	96.01	90.455
942	96.705	91.98	96.795	93.525	96.27	100.775	93.085	95.91	89.465	90.36	104	104.905	89.175	93.855	94.315	99.59	99.555	103.266	89.71	92.745	90.77	92.71	86.84	88.165	92.39	90.99	88.4	90.595	88.4	85.145	93.245	88.4	89.24	87.54	93.9	95.88	106.64	98.875	93.745	96.36	96.01	90.455
943	96.975	91.485	96.795	93.3	96.27	100.64	92.95	96.045	89.465	90.495	104.09	105.04	89.04	93.855	94.945	99.815	99.78	103.266	89.575	92.745	91.04	92.71	87.065	88.165	92.75	90.99	88.4	90.82	88.4	85.145	93.515	88.4	89.24	87.45	93.675	95.79	106.415	98.74	93.475	96.9	96.01	90.59
944	96.705	91.485	96.93	93.3	96.27	100.775	92.95	95.91	89.24	90.495	103.73	105.04	89.04	93.855	94.945	99.59	99.645	103.266	89.485	92.745	91.04	92.575	86.705	88.165	92.885	90.99	88.535	90.46	88.535	85.28	94.01	88.535	89.24	87.45	93.9	95.385	106.28	98.875	93.61	96.36	96.01	90.59
945	96.84	91.98	96.93	93.3	96.27	100.775	93.085	95.91	89.33	90.36	104	105.04	88.815	93.855	94.855	100.22	99.78	103.266	89.71	92.745	90.77	92.575	86.435	87.76	92.615	90.99	88.535	90.595	88.535	85.145	93.515	88.535	89.375	87.045	93.54	95.52	106.64	98.74	93.61	96.495	96.01	90.455
946	96.975	91.485	96.795	93.525	96.27	100.64	93.085	95.91	89.33	90.36	104	105.04	88.815	93.855	94.855	99.95	99.78	103.266	89.98	92.745	91.175	92.44	86.21	87.76	92.885	90.72	88.4	90.46	88.4	85.28	93.875	88.4	89.24	87.045	93.54	95.385	106.01	98.74	93.205	96.63	96.37	90.455
947	96.975	91.485	96.93	93.3	96.27	100.64	92.68	95.91	89.24	90.36	104.09	105.04	89.04	93.855	94.855	99.815	99.78	103.266	89.71	92.745	91.04	92.08	86.435	87.76	92.12	90.72	88.535	90.595	88.535	85.28	94.01	88.535	89.375	87.045	93.405	95.16	106.01	98.74	93.205	96.36	96.01	90.59
948	96.975	91.485	96.795	93.3	96.27	100.415	92.95	95.28	88.745	90.36	103.73	105.04	88.815	93.855	94.855	99.815	99.78	103.176	89.98	92.745	91.04	92.08	86.435	87.76	92.12	90.855	88.4	90.595	88.4	85.505	94.01	88.4	89.645	87.45	93.405	95.16	106.01	98.74	93.475	97.125	96.01	90.455
949	96.57	91.485	96.93	93.3	96	100.505	92.815	95.145	88.475	90.36	103.73	105.04	88.68	93.45	94.72	99.95	99.645	103.671	90.115	92.745	91.175	91.945	86.075	87.76	92.525	90.72	88.535	90.19	88.535	85.64	93.515	88.535	89.24	87.045	93.405	95.385	105.785	98.74	93.61	96.63	96.01	90.455
950	96.84	91.485	96.795	93.3	96.27	100.775	92.95	95.28	87.98	90.36	103.73	105.04	89.04	93.45	94.72	100.085	99.78	103.671	89.575	92.88	91.175	91.54	86.21	87.76	92.615	90.72	88.535	90.595	88.535	85.64	93.515	88.535	89.24	87.045	93.045	95.16	105.515	98.74	93.475	96.63	96.37	90.59
951	96.57	91.485	96.795	93.3	96.27	100.415	92.455	95.01	87.485	90.36	104	105.04	88.68	93.45	94.315	99.815	99.78	103.671	89.575	92.52	91.175	91.45	86.075	87.76	92.255	90.72	88.535	90.46	88.535	85.64	93.515	88.535	89.375	87.045	93.045	95.385	105.515	98.74	93.475	96.765	96.37	90.725
952	96.705	91.485	96.93	93.3	96	100.775	92.455	95.01	87.35	90.36	103.865	105.04	88.815	93.855	94.315	99.815	99.78	103.671	89.575	92.745	91.175	91.54	86.21	87.76	92.525	90.72	88.535	90.46	88.535	85.64	93.245	88.535	89.24	87.045	93.135	95.385	105.515	98.245	93.475	96.765	96.01	90.59
953	96.57	91.485	96.57	93.3	96	100.505	92.185	95.01	86.72	90.36	103.865	105.04	88.455	93.45	94.09	99.59	99.78	103.266	89.575	92.745	91.175	91.45	85.94	87.76	92.255	90.855	88.535	90.46	88.535	85.64	93.245	88.535	89.24	87.045	92.775	95.385	105.515	98.74	93.205	96.765	96.37	90.455
954	96.705	91.485	96.57	93.165	96	100.64	92.68	95.145	86.585	89.73	103.73	105.04	88.68	93.45	94.315	99.815	99.645	103.536	89.71	92.61	91.04	91.045	86.075	87.625	92.525	90.855	88.535	90.595	88.535	85.64	93.245	88.535	89.24	87.045	93.045	95.79	105.785	98.74	93.61	96.36	96.37	90.59
955	96.21	91.485	96.705	93.3	95.64	100.415	92.185	95.145	86.225	89.73	103.73	105.04	88.815	93.855	94.09	99.59	99.78	103.536	89.575	92.88	91.175	90.82	86.075	87.76	92.255	90.72	88.4	90.82	88.4	85.64	93.11	88.4	89.375	87.54	92.64	95.88	105.515	98.74	93.61	96.765	96.01	90.725
956	96.345	91.485	96.57	93.165	95.865	100.505	92.455	95.01	85.955	89.595	103.73	105.04	88.815	93.36	94.09	99.815	99.645	103.266	89.98	92.745	91.175	90.28	85.94	87.4	92.12	90.855	88.535	90.595	88.535	85.64	93.245	88.535	89.375	87.045	93.045	95.88	105.515	98.515	93.745	96.63	96.01	90.59
957	96.57	91.485	96.705	93.165	95.64	100.415	92.545	95.145	85.19	89.235	103.73	105.04	88.68	93.855	94.225	99.95	99.78	103.176	89.98	92.745	91.535	90.055	85.94	87.625	92.615	90.99	88.535	90.595	88.535	86	92.885	88.535	89.24	87.45	93.045	95.88	105.515	98.74	93.61	96.36	96.01	90.59
958	96.705	91.485	96.705	93.165	95.865	100.64	92.815	95.145	85.19	88.965	103.595	105.04	88.68	93.855	94.315	99.59	99.645	103.266	90.115	92.745	91.4	90.055	85.715	87.625	92.255	90.99	88.535	90.595	88.535	86	93.11	88.535	89.24	87.45	93.045	95.79	105.515	98.515	93.61	96.36	96.01	90.59
959	96.48	91.485	96.705	93.3	95.865	100.64	92.95	95.145	85.1	89.235	104	105.04	88.455	93.585	94.315	99.95	99.645	103.536	89.98	92.88	91.175	89.56	85.94	87.625	92.615	90.855	88.535	90.46	88.535	86	92.75	88.535	89.015	87.45	93.54	95.88	105.245	98.245	93.475	96.36	96.37	90.59
960	96.705	91.485	96.705	93.3	96	100.64	92.95	95.145	85.19	89.235	104	105.4	88.455	93.855	94.315	99.95	99.555	103.671	89.98	92.88	91.535	88.795	85.805	87.625	92.885	90.99	88.535	90.595	88.535	86	92.48	88.535	89.24	87.45	93.54	95.88	105.785	98.515	93.97	96.765	96.01	90.455
961	96.705	91.485	96.705	93.3	96	100.64	93.085	95.64	84.47	89.235	103.73	105.4	88.455	93.45	94.09	99.95	99.78	103.266	89.845	92.88	91.175	88.795	85.94	87.76	92.75	90.99	88.4	90.685	88.4	86.27	92.75	88.4	89.24	87.45	93.765	96.285	105.785	98.515	93.745	96.63	96.37	90.59
962	96.57	91.485	96.705	93.3	96	100.775	93.085	95.64	84.83	88.965	104	105.04	88.455	93.45	94.315	99.95	99.555	102.906	89.845	92.745	91.4	88.795	85.715	87.535	92.885	91.125	88.535	90.19	88.535	86	92.48	88.535	89.24	87.045	93.405	96.285	105.785	98.515	93.61	96.765	96.37	90.59
963	96.705	91.485	96.57	93.3	96	100.64	93.175	95.28	84.47	89.235	104.09	105.04	88.68	93.36	94.315	99.95	99.555	102.906	89.71	92.88	91.175	89.425	85.94	87.625	92.885	91.125	88.4	90.19	88.4	86.27	92.48	88.4	89.24	87.675	93.405	96.51	105.515	98.74	93.61	96.63	96.505	90.59
964	96.705	91.98	96.57	93.66	96	100.415	93.085	95.145	84.965	89.235	104	105.04	88.455	93.36	94.315	99.95	99.42	103.176	89.98	92.745	91.175	89.56	85.715	87.76	92.885	90.99	88.4	90.19	88.4	86	92.75	88.4	89.015	87.54	92.775	96.51	105.785	98.74	93.205	96.36	96.505	90.455
965	96.57	91.98	96.705	93.3	96.27	101.045	93.175	95.64	84.83	89.37	104	105.04	88.455	93.36	94.315	100.085	99.555	103.176	89.98	92.745	91.175	90.055	85.715	87.625	92.885	90.99	88.4	90.055	88.4	86	92.885	88.4	89.24	87.54	93.135	96.51	105.785	98.74	93.61	96.36	96.37	90.725
966	96.57	91.485	96.795	93.3	96.495	100.775	93.085	95.28	85.1	89.235	104	105.04	88.455	93.45	94.315	99.95	99.78	103.176	90.475	92.745	91.175	89.56	85.715	87.76	92.885	90.855	88.4	89.56	88.4	86	92.885	88.4	89.015	87.81	93.405	96.285	105.245	98.74	93.61	96.495	96.505	90.59
967	96.84	91.485	96.795	93.525	96.27	100.775	92.95	95.145	84.965	89.235	104.09	105.04	88.455	93.36	94.315	100.085	99.78	102.906	90.205	92.745	91.175	90.28	85.94	87.76	92.885	90.855	88.4	89.29	88.4	86	92.885	88.4	89.24	87.81	93.675	96.285	105.245	98.74	93.61	96.495	96.37	90.455
968	96.57	91.35	96.3	93.3	96.27	101.045	92.815	95.55	84.965	89.235	103.73	105.535	88.455	93.45	94.315	100.085	99.78	103.176	90.205	92.745	91.535	90.28	85.715	87.625	92.885	90.72	88.4	89.29	88.4	86.27	92.885	88.4	89.24	87.81	93.405	96.51	105.515	98.515	93.61	96.9	96.01	90.455
969	96.21	91.485	96.795	93.3	96.27	100.64	92.95	95.145	84.965	89.37	104	105.04	88.815	93.09	94.09	99.95	99.555	103.176	89.98	92.52	91.4	90.685	85.445	87.76	92.885	90.72	87.77	89.29	87.77	86.405	93.02	87.77	89.15	87.81	93.045	96.51	105.515	98.74	93.61	96.36	96.01	90.455
970	96.705	91.485	96.795	93.165	96.63	100.64	92.815	95.28	85.325	88.965	104	105.04	88.815	93.855	94.09	99.95	99.78	103.176	90.475	92.745	91.4	90.685	85.715	87.625	92.885	90.855	87.77	89.29	87.77	86.405	92.885	87.77	89.15	88.17	93.045	95.88	105.245	98.515	93.97	96.36	96.37	90.455
971	96.84	91.485	96.795	92.895	96.27	100.28	92.455	95.145	85.19	89.235	104.09	105.04	88.815	93.855	94.315	99.59	99.78	103.176	90.475	92.745	91.535	90.82	85.715	87.625	92.885	90.72	87.77	89.29	87.77	86.135	93.02	87.77	89.24	87.675	93.045	96.285	105.245	98.875	94.105	96.36	96.01	90.455
972	96.84	91.485	96.435	93.3	96.27	100.28	92.68	95.55	85.19	89.235	103.865	104.905	88.815	93.855	94.315	99.59	99.78	103.176	90.205	92.61	91.175	90.91	85.31	87.76	92.885	90.72	87.77	89.29	87.77	86.27	92.75	87.77	89.24	87.81	93.045	96.285	105.515	98.875	94.105	96.765	96.01	90.59
973	96.705	91.485	96.57	93.165	96.27	100.28	92.455	95.145	85.46	89.37	104.09	104.905	89.04	93.855	94.09	99.59	99.78	102.906	90.475	92.61	91.535	91.045	85.58	87.76	92.885	90.495	88.175	89.065	88.175	86.405	92.48	88.175	89.375	87.81	93.045	96.285	105.515	98.875	93.61	96.36	95.74	90.455
974	96.84	91.485	96.705	92.895	96.27	100.01	92.455	95.145	85.685	89.235	104.09	105.04	88.815	93.855	94.225	99.59	99.78	103.266	90.475	92.61	91.535	91.45	85.445	87.625	92.885	90.63	88.04	88.93	88.04	86	92.48	88.04	89.375	87.81	93.045	95.88	105.38	98.875	93.97	96.63	95.74	90.455
975	96.84	91.485	96.705	93.3	96	99.875	92.815	95.145	85.82	89.235	104.09	105.04	88.455	93.99	94.09	99.59	99.78	103.266	90.34	92.61	91.535	91.54	85.715	87.625	92.885	90.72	87.68	88.93	87.68	86.27	92.48	87.68	89.24	87.81	93.135	96.285	105.245	98.875	94.105	96.36	95.74	90.455
976	96.975	91.485	96.57	93.165	96	99.785	92.68	95.28	85.955	88.83	104.225	105.04	88.455	93.855	94.315	100.085	99.78	103.176	90.205	92.61	91.535	91.54	85.58	87.4	92.885	90.72	87.77	89.065	87.77	86.27	92.48	87.77	89.645	87.81	93.27	96.645	105.245	98.605	93.745	96.765	96.01	90.59
977	97.11	91.485	96.57	92.895	96	100.01	93.085	95.28	85.955	88.965	104.225	105.04	88.455	93.855	94.09	99.95	99.78	103.266	90.34	92.745	91.535	91.45	85.58	87.4	92.885	90.495	87.77	88.93	87.77	86.405	92.255	87.77	89.375	87.81	93.405	96.285	105.245	98.74	93.61	96.36	96.01	90.455
978	97.11	91.485	96.435	93.165	95.865	99.515	93.085	95.28	86.585	88.83	104	105.04	88.68	93.585	94.09	100.085	99.78	103.176	90.205	92.385	91.535	90.82	85.445	87.4	92.885	90.63	87.77	89.065	87.77	86.27	92.12	87.77	89.51	87.81	93.045	96.645	105.245	98.11	93.745	96.27	96.01	90.59
979	96.975	91.485	96.075	93.3	96	99.875	93.085	95.145	85.955	88.965	104.09	105.04	88.68	93.855	94.315	100.085	99.78	103.266	90.475	92.385	91.895	91.045	85.445	87.4	92.885	90.63	87.275	89.065	87.275	86.27	91.985	87.275	89.24	87.81	93.045	96.285	105.02	98.74	93.745	96.36	96.01	90.59
980	97.11	91.485	96.165	93.3	95.64	100.01	93.085	95.145	86.585	88.695	104.09	105.4	88.455	93.855	94.315	100.085	99.78	103.266	90.115	92.385	91.535	91.045	85.58	87.4	92.885	90.72	87.275	88.795	87.275	86.135	91.895	87.275	89.375	87.81	93.045	96.645	105.245	98.74	93.475	96.63	96.01	90.455
981	97.11	91.485	96.795	93.165	95.64	99.65	93.085	95.28	86.585	88.83	104.225	105.04	88.68	93.855	94.315	100.22	99.78	103.266	90.205	91.98	91.4	91.045	85.445	86.905	92.885	90.72	87.68	89.29	87.68	86	91.985	87.68	89.375	87.81	93.045	96.645	104.885	98.515	94.105	96.9	96.01	90.455
982	96.975	91.485	96.57	93.3	95.37	99.785	93.175	95.145	86.585	88.83	104.225	105.04	88.455	93.855	94.315	100.085	99.78	103.266	90.205	92.25	91.4	91.54	85.445	87.4	92.885	90.72	87.77	89.065	87.77	86	92.12	87.77	89.24	87.045	93.045	96.645	104.525	98.245	93.745	96.765	96.01	90.455
983	96.84	91.485	96.435	93.165	95.505	99.785	93.085	95.28	86.225	88.83	104.09	105.04	88.455	93.45	94.315	100.22	99.78	103.266	90.115	91.98	91.535	91.675	85.445	87.4	92.885	90.63	87.77	89.29	87.77	85.64	91.895	87.77	89.15	87.54	93.045	96.645	105.245	98.245	93.61	96.36	96.01	90.59
984	96.975	91.485	96.435	93.3	95.505	99.785	93.085	95.01	86.585	88.83	104.225	105.04	88.455	93.36	94.315	100.085	99.78	103.266	90.115	91.98	91.535	92.08	85.31	86.905	92.885	90.855	87.41	89.29	87.41	86	91.76	87.41	89.24	87.045	93.135	96.51	105.245	98.74	93.61	96.27	96.01	90.455
985	96.84	91.485	96.93	93.165	95.37	99.785	93.085	95.145	86.72	88.605	104.09	105.04	88.455	93.45	94.315	99.95	99.78	103.266	90.205	92.25	91.535	92.08	85.175	86.995	92.885	90.72	87.77	89.065	87.77	86	91.49	87.77	89.24	87.81	93.135	96.285	105.02	98.74	93.61	96.27	95.875	90.23
986	96.84	91.485	96.435	93.525	95.235	100.01	93.085	95.145	86.72	88.605	104.09	105.04	88.455	93.225	94.315	99.815	99.78	103.266	90.115	91.98	91.535	92.44	85.31	86.905	92.885	90.855	87.41	89.065	87.41	85.64	91.49	87.41	89.375	87.675	93.135	96.645	104.525	98.74	93.61	96.36	96.01	90.455
987	96.975	91.485	96.3	93.165	95.505	99.875	92.95	95.01	86.585	88.47	104	104.905	88.455	93.225	93.82	99.95	99.78	103.266	89.98	91.98	91.4	92.71	85.175	86.905	92.615	90.72	87.68	89.29	87.68	86	91.265	87.68	89.24	87.54	92.775	96.285	105.245	98.74	93.745	96.63	95.875	90.455
988	97.11	91.485	96.57	93.3	95.505	100.01	93.085	95.01	86.72	88.335	104.09	104.905	88.455	93.45	94.09	99.59	99.78	103.536	90.115	91.98	91.175	92.575	85.445	86.995	92.615	90.72	87.77	89.425	87.77	86	90.995	87.77	89.24	87.045	92.64	96.285	105.02	98.245	93.745	96.765	95.74	90.455
989	97.11	91.485	96.57	93.3	95.775	99.875	92.815	95.145	86.72	88.605	104.09	105.04	88.455	93.45	94.09	99.815	99.78	103.536	90.475	92.25	91.535	92.305	85.31	87.4	92.75	90.72	87.77	89.56	87.77	85.64	91.13	87.77	89.015	87.045	92.775	96.285	105.155	98.74	94.105	96.765	96.01	90.455
990	96.975	91.485	96.3	93.165	96.27	99.875	92.68	95.145	86.72	88.335	104.09	104.905	88.68	93.45	94.315	99.815	99.78	103.671	90.205	91.98	91.535	91.945	85.31	86.77	92.885	90.72	87.275	89.065	87.275	85.64	91.13	87.275	89.015	87.045	93.135	96.645	104.525	98.605	94.105	96.765	96.01	90.23
991	97.11	91.26	96.3	93.165	96.63	100.145	92.95	95.64	86.72	88.2	104.09	105.04	88.455	93.225	94.315	100.085	99.78	103.536	89.845	91.98	91.4	92.44	85.085	86.77	92.615	90.855	87.68	89.2	87.68	85.64	91.265	87.68	89.24	87.045	92.775	96.51	104.525	98.74	94.105	96.36	95.875	90.455
992	96.975	91.26	96.3	93.165	96.765	100.28	92.95	95.145	86.585	87.975	104.09	105.04	88.455	93.855	94.09	99.95	99.78	103.266	89.98	92.25	91.535	91.81	85.445	86.77	92.885	90.72	87.68	89.29	87.68	85.64	91.13	87.68	89.015	87.045	93.045	96.285	104.525	98.245	94.105	96.36	96.01	90.455
993	97.11	91.485	96.3	93.165	97.125	100.28	93.085	95.145	86.72	88.335	104.09	105.04	88.455	93.855	94.315	100.22	99.78	103.266	89.845	92.25	91.805	91.945	85.31	86.635	92.12	90.855	87.41	89.065	87.41	86	90.995	87.41	89.15	87.54	93.045	96.285	105.155	98.515	93.97	96.765	96.01	90.455
994	96.975	91.26	96.165	93.3	97.53	100.64	93.175	95.55	86.72	87.21	104.09	105.04	88.455	93.45	94.09	99.95	99.78	103.806	89.845	91.98	91.535	91.54	85.175	86.275	92.75	90.72	87.275	89.065	87.275	86	90.725	87.275	89.375	87.045	92.64	96.285	105.245	98.74	93.745	96.9	96.01	90.23
995	97.11	91.485	96.57	93.165	97.755	101.045	93.175	95.145	86.585	87.21	104	105.04	88.455	93.45	94.09	99.95	99.78	103.671	89.845	92.385	91.895	91.45	85.31	86.77	92.255	90.855	87.275	88.93	87.275	85.91	90.995	87.275	89.24	87.45	92.64	96.285	104.525	98.515	93.745	96.765	96.01	90.23
996	96.975	91.485	96.795	93.165	98.385	101.045	93.085	95.145	86.585	88.335	104.09	104.905	88.455	93.225	94.225	100.22	99.645	103.266	89.845	92.385	92.66	91.45	85.31	86.77	92.885	90.855	87.275	89.065	87.275	85.91	90.725	87.275	89.375	87.54	92.505	96.285	104.525	98.74	94.105	96.36	96.01	90.455
997	96.84	91.485	96.435	92.895	98.52	101.405	93.175	95.145	86.585	87.975	104	104.77	88.455	93.45	94.315	100.355	99.645	103.266	89.71	92.25	92.66	91.45	84.95	86.77	92.75	90.99	87.275	88.93	87.275	85.91	90.995	87.275	89.24	87.81	93.045	96.285	105.38	98.74	93.97	96.36	96.37	90.23
998	96.975	91.485	96.57	93.3	99.15	101.135	93.085	95.145	86.585	87.975	104	105.04	88.455	93.855	94.09	100.22	99.78	103.266	89.71	92.25	92.525	91.54	85.175	86.275	92.615	90.72	86.915	88.795	86.915	86	90.86	86.915	89.51	87.54	92.64	96.42	105.245	98.74	93.745	96.36	96.01	90.455
999	96.84	91.485	96.93	93.3	99.15	101.54	93.085	95.145	86.585	88.2	103.73	105.04	88.455	93.45	94.09	100.355	99.78	103.266	89.575	91.98	92.66	91.54	85.445	86.77	92.615	90.72	87.275	88.795	87.275	86	90.995	87.275	89.24	87.45	93.045	96.51	105.155	98.74	93.61	96.63	96.01	90.59
1000	97.335	91.485	96.795	93.165	99.15	101.54	92.815	95.145	86.585	87.975	104	104.905	88.455	93.855	94.315	100.22	99.555	103.266	89.485	92.25	92.66	91.45	85.175	86.275	92.885	90.63	87.05	88.66	87.05	85.64	90.995	87.05	89.375	87.045	92.775	96.285	105.245	98.74	94.105	96.36	96.01	90.455
1001	96.84	91.485	96.435	93.3	99.285	101.54	92.68	95.01	86.585	87.975	104	104.77	88.68	93.855	94.09	100.22	99.555	103.266	89.35	92.25	92.66	91.45	85.31	86.005	92.885	90.99	87.275	88.66	87.275	85.91	90.86	87.275	89.51	87.045	93.045	96.645	105.515	98.74	93.97	96.36	96.01	90.455
1002	96.975	91.485	96.3	93.165	99.15	101.135	92.455	95.01	86.225	87.975	103.73	104.905	88.455	93.45	94.09	100.22	99.555	103.266	89.215	92.25	92.435	91.45	85.31	86.005	92.885	90.99	87.05	88.66	87.05	85.64	90.725	87.05	89.645	87.81	92.775	96.645	105.245	98.74	94.105	96.36	96.37	90.59
1003	97.11	91.485	96.705	93.165	98.79	101.54	92.185	95.01	85.955	87.975	103.73	105.04	88.455	93.45	94.09	100.22	99.555	103.266	89.215	92.385	92.435	91.45	85.445	86.005	92.75	90.72	87.05	88.165	87.05	85.64	90.725	87.05	89.645	87.81	92.505	96.645	105.38	98.515	94.105	96.36	96.01	90.59
1004	96.975	91.485	96.705	93.165	98.79	101.135	92.545	95.01	85.955	87.975	104	105.04	88.68	93.855	94.09	100.22	99.645	103.266	89.215	92.25	92.435	91.54	85.445	86.005	92.615	90.99	87.275	88.3	87.275	85.505	90.725	87.275	89.645	87.81	92.64	96.51	105.515	98.74	93.61	96.36	96.37	90.455
1005	96.705	91.485	96.57	93.3	98.79	101.135	92.545	95.01	86.585	87.975	104	104.905	88.68	93.855	94.09	100.22	99.555	103.266	89.215	92.385	92.66	91.54	85.445	86.275	92.885	90.99	87.05	88.165	87.05	86	90.725	87.05	89.645	87.81	92.64	96.645	105.785	98.74	94.105	96.9	96.37	90.725
1006	96.705	91.485	96.705	93.3	98.52	101.135	92.815	95.01	86.585	87.975	103.73	104.77	89.04	93.855	94.09	100.085	99.78	103.266	89.485	92.25	92.66	91.675	85.31	86.275	92.885	90.99	87.05	88.435	87.05	85.91	90.5	87.05	89.645	88.17	92.64	97.05	105.245	98.11	94.105	96.765	96.01	90.59
1007	96.975	91.485	96.795	92.895	98.295	101.135	92.95	94.92	85.955	87.975	104	104.905	88.815	93.855	94.09	100.22	99.645	103.266	89.08	92.25	92.66	91.54	85.31	86.635	92.885	91.125	87.05	88.435	87.05	85.64	90.5	87.05	89.645	88.17	93.045	96.645	105.155	98.74	94.465	96.36	96.37	90.725
1008	96.705	91.485	96.57	92.895	98.16	101.045	92.95	95.01	85.955	88.335	103.73	104.905	88.815	94.08	93.595	100.22	99.78	103.266	88.945	92.25	92.525	91.81	85.175	86.275	92.615	91.125	87.275	88.435	87.275	85.64	90.095	87.275	89.645	87.81	93.405	96.645	105.245	98.74	94.375	96.63	96.01	90.59
1009	96.705	91.485	96.165	92.895	97.755	101.045	92.95	95.145	85.955	88.2	103.73	104.905	89.175	93.99	93.955	100.22	99.645	103.266	89.08	92.52	92.3	91.54	85.175	86.005	92.885	90.99	87.41	88.165	87.41	85.505	90.5	87.41	89.24	87.81	92.775	97.05	105.515	98.245	94.105	96.765	96.505	90.725
1010	96.705	91.485	96.57	93.165	97.755	100.775	92.95	95.145	85.955	87.975	103.73	104.68	88.95	94.08	93.955	100.085	99.645	103.266	89.215	92.25	92.525	91.945	85.445	86.275	92.885	90.99	87.41	88.165	87.41	85.28	90.725	87.41	89.24	87.81	93.045	96.645	105.38	98.74	94.105	96.36	96.505	90.86
1011	96.975	91.485	96.705	92.895	97.755	101.045	93.085	95.145	85.82	87.975	103.73	104.77	89.31	94.08	94.09	100.22	99.555	103.266	89.215	92.25	92.435	91.81	84.68	86.005	92.885	90.99	87.41	88.435	87.41	85.28	90.5	87.41	89.375	87.81	93.405	97.14	105.245	98.515	94.105	96.36	96.775	91.22
1012	96.345	91.485	96.57	93.165	97.53	100.775	93.085	95.145	85.955	88.2	103.73	104.905	89.31	94.215	94.225	100.355	99.42	103.176	88.945	92.385	92.66	91.81	85.175	86.275	92.615	90.99	87.77	88.3	87.77	85.28	90.095	87.77	89.24	87.81	93.405	97.14	105.515	98.11	94.105	96.63	97	90.86
1013	96.21	91.26	96.3	92.895	97.53	101.135	93.085	95.64	85.955	88.47	103.865	104.77	89.175	94.08	94.09	100.22	99.015	103.266	89.215	92.25	92.66	91.945	85.175	86.77	92.885	90.855	87.41	88.3	87.41	85.505	90.365	87.41	89.24	88.17	93.27	97.14	105.245	98.515	94.375	96.63	97	91.355
1014	96.705	91.485	96.165	93.165	97.53	101.135	93.085	95.55	85.955	88.2	103.73	104.905	88.95	94.215	94.09	100.445	99.645	103.671	89.215	92.385	92.66	91.945	85.175	86.635	92.615	90.855	87.68	88.165	87.68	85.28	90.5	87.68	89.24	87.81	93.405	97.275	105.245	98.515	94.105	96.765	97	91.085
1015	96.705	91.485	96.3	92.895	97.53	101.135	93.085	95.145	85.955	88.2	103.73	104.905	89.175	93.99	94.315	100.445	99.42	103.536	89.08	92.25	92.66	92.08	85.175	86.275	92.615	90.99	87.68	88.3	87.68	85.28	90.725	87.68	89.645	87.81	92.775	97.05	105.245	98.74	94.105	96.36	97	91.355
1016	96.705	91.485	96.165	93.165	97.53	101.135	92.95	95.145	85.685	88.47	104	104.905	89.31	94.215	94.315	100.355	99.555	103.671	89.08	92.385	92.66	92.08	84.68	86.275	92.885	90.855	87.41	88.57	87.41	85.505	90.5	87.41	89.375	88.17	93.045	97.14	105.245	98.74	94.105	96.36	97	91.625
1017	96.705	91.26	96.57	92.895	97.665	101.135	93.085	95.145	85.955	88.335	104	104.905	89.175	94.08	94.315	100.445	99.555	103.806	88.945	92.385	92.525	91.945	85.175	86.275	92.885	90.99	87.275	88.435	87.275	85.28	90.725	87.275	89.645	88.17	92.64	97.05	105.245	98.245	94.24	96.36	97.405	91.85
1018	96.84	91.485	96.57	93.165	97.53	101.405	92.68	95.28	85.46	88.335	103.73	104.905	89.175	94.215	94.225	100.445	99.42	103.266	89.215	91.98	92.66	91.81	85.175	86.275	92.885	90.99	87.275	88.3	87.275	85.145	90.725	87.275	89.645	88.17	92.775	97.14	105.245	98.74	94.105	96.36	97.135	91.85
1019	96.84	91.485	96.3	93.165	97.53	101.135	92.815	95.01	85.685	88.605	103.73	104.905	89.31	94.215	94.09	100.445	99.645	103.671	89.71	92.25	92.66	91.945	85.175	86.005	92.885	91.35	87.275	88.57	87.275	85.145	90.5	87.275	89.645	88.17	93.045	96.645	105.02	98.74	94.105	96.36	97.405	92.12
1020	96.705	91.485	96.3	93.165	97.665	101.135	92.545	95.01	85.685	87.975	103.73	104.905	89.58	94.215	94.315	100.355	99.645	103.671	89.71	91.98	92.525	91.945	85.175	86.275	92.885	91.35	87.275	88.57	87.275	85.28	90.095	87.275	89.645	88.575	92.64	97.05	104.525	98.245	94.375	96.36	97.405	92.255
1021	96.975	91.485	96.57	93.165	97.755	101.045	92.455	95.01	85.685	88.605	104	104.905	89.805	94.215	94.315	100.22	99.645	103.896	89.575	92.385	92.525	91.54	84.95	86.635	92.885	91.35	87.14	88.435	87.14	85.28	90.095	87.14	90.005	88.575	92.775	97.05	105.02	98.245	94.24	96.36	97.495	92.255
1022	96.975	91.485	96.435	92.895	97.755	101.045	92.455	95.01	85.685	88.335	103.73	104.275	90.3	94.62	93.955	100.445	99.78	104.031	89.71	92.25	92.435	91.45	84.68	86.275	92.885	91.485	86.915	88.435	86.915	85.28	90.5	86.915	90.14	88.575	92.775	96.645	105.245	98.74	94.105	96.36	97.9	92.255
1023	97.11	91.485	96.3	93.3	97.665	100.775	92.455	95.145	85.19	88.335	103.73	104.77	90.84	94.71	94.09	100.22	99.78	104.031	89.575	92.25	92.165	91.45	85.175	86.275	92.885	91.755	86.915	88.795	86.915	85.505	90.725	86.915	90.005	88.575	93.405	96.645	105.245	98.74	93.97	96.36	98.125	92.255
1024	97.11	91.485	96.3	93.165	97.755	100.775	92.185	95.01	85.46	88.335	104	104.905	91.335	94.98	94.09	100.22	99.78	104.031	89.71	91.98	92.165	91.045	85.175	86.275	92.885	91.89	86.78	88.795	86.78	85.64	90.725	86.78	89.645	88.575	92.64	96.645	105.245	98.605	94.105	96.27	98.125	92.615
1025	97.335	91.485	96.57	92.76	97.755	100.64	92.815	95.01	85.46	88.335	103.73	104.77	91.695	95.25	93.955	100.22	99.78	104.031	89.35	91.98	91.535	90.685	85.085	86.635	93.38	91.89	86.915	88.93	86.915	85.505	90.725	86.915	89.645	88.44	93.045	96.645	105.245	98.245	94.105	96.36	98.26	92.75
1026	97.11	91.485	96.435	93.165	97.755	100.775	92.455	95.01	85.19	88.335	104	104.77	92.1	95.61	94.09	100.22	99.78	104.031	89.08	91.98	91.895	90.28	85.175	86.635	93.38	91.485	86.915	88.66	86.915	85.28	90.725	86.915	89.645	88.575	92.64	96.645	105.245	98.74	93.97	96.36	98.125	92.48
1027	96.84	91.485	96.165	93.165	97.665	100.505	92.455	95.01	85.325	88.2	104.09	105.04	92.325	95.88	93.955	100.355	99.645	104.526	88.72	91.98	91.895	90.685	85.175	86.635	93.515	91.89	86.645	88.66	86.645	85.28	90.725	86.645	89.645	88.575	92.64	96.645	104.525	98.605	94.105	95.865	98.125	92.255
1028	96.975	91.98	96.57	92.895	98.025	100.775	92.815	95.01	85.19	88.335	103.73	104.905	92.325	96.375	93.955	100.085	99.78	104.436	88.72	91.98	92.03	90.91	84.68	86.635	92.885	91.755	86.78	88.66	86.78	85.28	90.725	86.78	89.51	88.44	92.64	96.645	105.155	98.245	93.745	96.27	97.495	92.12
1029	96.975	91.485	96.705	92.76	97.53	100.775	92.815	94.92	85.46	88.605	103.73	104.905	92.955	96.105	94.09	100.22	99.78	104.436	89.215	91.98	92.165	90.28	85.175	86.905	93.38	91.89	86.915	88.795	86.915	85.28	91.13	86.915	89.645	88.575	92.775	96.645	105.155	98.245	93.61	96.36	97.495	91.625
1030	96.975	91.485	96.3	92.895	97.755	100.775	92.95	94.92	85.19	88.2	104	104.77	93.225	97.005	94.09	100.22	99.645	104.031	89.215	91.98	92.3	90.685	85.31	86.905	92.885	91.89	86.915	88.66	86.915	85.505	90.725	86.915	89.645	88.575	93.045	97.14	104.525	98.515	93.61	95.865	97	91.49
1031	96.975	91.485	96.57	92.895	97.53	101.135	92.815	95.01	85.19	88.2	103.73	105.04	93.585	97.005	94.09	100.355	99.78	104.526	89.215	91.98	92.165	90.685	85.175	86.905	92.885	91.485	86.78	88.795	86.78	85.28	90.725	86.78	89.24	88.575	93.54	97.05	104.525	98.515	93.745	96.135	97	91.49
1032	97.11	91.485	96.57	93.165	97.755	101.135	92.95	94.92	85.19	88.47	104	104.905	93.72	97.14	94.315	100.22	99.78	104.526	89.215	92.25	92.3	90.91	85.58	86.905	93.38	91.89	86.645	89.29	86.645	85.505	90.725	86.645	89.51	88.575	93.045	97.14	105.245	98.74	93.475	96.27	97	91.085
1033	96.975	91.485	96.57	93.3	97.755	101.405	92.455	94.65	85.19	88.47	103.73	104.77	94.08	97.275	94.315	100.22	99.78	104.031	89.215	91.98	91.895	90.91	85.31	86.635	92.885	91.755	86.915	89.29	86.915	85.64	91.13	86.915	89.24	88.575	93.405	97.05	105.02	98.245	93.475	95.865	96.775	91.22
1034	96.975	91.26	96.435	93.165	97.755	101.135	92.455	94.65	85.19	87.975	103.73	104.77	94.35	97.635	94.315	100.22	99.78	104.436	89.215	91.98	92.3	91.045	85.445	86.905	92.885	91.35	86.915	89.425	86.915	85.28	90.995	86.915	89.24	88.71	92.775	97.05	105.245	98.515	93.61	95.865	96.775	91.22
1035	96.705	91.485	96.57	93.165	97.755	101.135	92.455	94.65	85.1	87.975	104.09	104.77	94.575	97.77	94.09	100.22	99.78	104.436	89.215	91.98	91.895	91.45	85.31	86.905	92.885	91.35	86.915	89.29	86.915	85.28	90.725	86.915	89.015	88.71	93.045	97.275	105.155	98.245	93.61	96.135	96.64	90.86
1036	96.57	91.485	96.795	93.3	97.755	101.135	92.05	94.515	85.19	88.47	103.73	104.77	94.98	98.13	94.315	100.085	99.78	104.031	89.08	91.98	92.165	90.91	85.445	87.4	92.885	91.35	86.915	89.425	86.915	85.505	90.86	86.915	89.015	88.71	93.045	97.05	105.155	98.245	93.745	95.235	96.505	90.725
1037	96.705	91.26	96.57	93.3	97.755	101.045	92.185	94.65	85.1	88.2	103.73	104.68	94.575	98.4	94.09	100.22	99.78	104.436	89.08	91.98	92.3	90.91	85.085	86.995	92.615	91.755	87.14	89.56	87.14	85.505	90.725	87.14	89.15	89.07	92.64	97.05	105.02	98.245	93.745	96.135	96.37	90.725
1038	96.21	91.485	96.57	93.3	97.755	100.505	92.05	94.65	85.19	88.2	103.73	105.04	95.475	98.535	94.09	100.085	99.78	104.031	88.855	91.98	91.895	91.045	85.445	86.995	92.75	91.35	87.275	89.56	87.275	85.145	90.725	87.275	89.15	88.8	92.775	97.14	105.155	98.74	93.745	96.36	96.505	90.725
1039	96.21	91.485	96.435	93.165	97.53	100.64	92.185	94.29	85.19	88.335	103.73	104.77	95.475	98.4	94.09	100.355	99.78	104.436	89.08	91.98	92.66	90.28	85.445	86.905	92.615	91.35	87.05	89.56	87.05	85.64	90.725	87.05	89.015	89.07	93.045	97.14	105.02	98.605	93.61	96.27	96.01	90.725
1040	96.57	91.26	96.705	93.165	97.755	100.64	92.185	94.92	85.46	88.47	103.595	104.77	95.835	98.4	94.09	100.22	99.78	104.661	88.855	91.98	92.66	90.28	85.085	86.905	92.75	91.35	87.05	89.56	87.05	85.505	90.725	87.05	88.88	89.07	93.045	97.41	105.245	98.515	93.745	95.235	96.505	90.59
1041	96.21	91.26	96.93	93.3	97.395	100.28	92.455	94.92	85.19	88.335	103.865	104.905	95.97	98.76	93.46	100.085	99.78	104.436	88.72	91.98	92.66	91.045	85.175	86.905	92.525	91.35	87.275	89.56	87.275	85.64	90.725	87.275	89.24	88.71	93.045	97.05	105.245	98.74	94.105	95.235	96.64	90.59
1042	96.48	91.485	96.165	92.895	97.53	100.28	92.68	94.92	85.19	88.335	104.09	105.04	95.835	98.4	93.955	100.085	99.78	104.661	88.945	91.98	92.66	91.45	85.31	86.905	92.885	91.125	87.05	89.56	87.05	86	90.725	87.05	89.24	89.07	93.045	97.05	105.245	98.74	94.105	95.865	96.775	90.86
1043	96.705	91.26	96.3	93.525	97.395	100.28	92.455	95.01	85.1	88.605	104	105.04	95.97	98.535	93.46	100.085	99.555	104.526	88.855	91.98	92.66	91.54	85.175	86.77	92.615	91.35	87.275	89.56	87.275	85.64	90.995	87.275	89.15	88.71	92.64	96.645	105.02	98.875	93.745	95.865	96.775	90.725
1044	96.705	91.485	96.165	93.3	97.395	100.01	92.95	94.65	85.1	88.2	104.09	105.04	95.97	98.535	93.955	100.085	99.78	104.031	88.945	92.25	92.66	91.81	84.95	86.905	92.525	91.35	87.05	89.56	87.05	85.64	91.265	87.05	89.375	88.71	92.64	97.275	105.155	98.875	94.105	96.27	96.505	90.725
1045	96.705	91.485	96.3	93.165	97.395	100.28	92.545	94.92	85.1	88.335	104.09	104.68	95.97	98.76	93.46	99.95	99.78	104.526	88.945	92.385	92.66	91.81	85.175	86.905	92.255	91.755	87.05	89.56	87.05	85.64	90.995	87.05	89.375	88.71	92.775	97.14	105.245	98.74	93.61	95.865	96.775	90.86
1046	96.705	91.485	96.165	93.3	97.395	100.28	92.815	94.65	85.19	88.605	104	105.04	96.105	98.76	93.46	100.085	99.78	104.661	89.08	92.25	92.66	91.81	85.445	86.77	92.75	91.35	86.915	89.56	86.915	85.64	91.265	86.915	89.24	88.71	92.64	97.05	105.245	98.875	93.61	96.36	96.775	90.725
1047	96.84	91.26	96.165	92.895	97.395	100.28	92.455	94.515	85.19	88.605	104	104.905	96.33	98.76	94.09	100.085	99.645	104.796	88.945	92.25	92.66	91.45	85.445	86.635	92.75	91.755	86.78	89.56	86.78	85.64	91.13	86.78	89.24	88.71	93.045	97.05	105.155	98.74	93.745	96.135	96.775	90.725
1048	97.11	91.485	96.3	92.895	97.53	100.28	92.545	94.65	84.965	88.2	104.36	105.04	96.33	98.76	93.46	100.22	99.645	104.661	88.945	92.385	92.66	90.82	85.445	86.905	92.75	91.755	86.915	89.56	86.915	86	91.265	86.915	89.15	88.575	92.64	97.05	104.525	98.875	93.61	95.865	96.775	90.725
1049	96.345	91.35	96.3	93.165	97.53	100.28	92.455	94.65	84.83	88.335	104.495	105.04	96.33	98.76	94.09	99.815	99.78	104.526	89.08	92.385	92.66	90.82	85.445	86.905	92.885	91.89	86.915	89.56	86.915	86	90.725	86.915	89.24	88.575	93.045	97.41	105.155	98.245	93.205	95.865	96.775	90.59
1050	96.705	91.485	96.705	92.895	97.395	100.415	92.185	94.515	84.965	88.335	104.225	105.04	96.6	98.76	94.09	99.95	99.78	104.526	88.945	92.385	92.66	90.685	85.445	86.905	92.255	91.755	86.915	89.56	86.915	85.91	91.13	86.915	89.015	88.575	92.775	97.275	104.525	98.74	93.61	95.865	96.505	90.725
1051	96.57	91.485	96.3	92.895	97.53	100.28	92.185	94.65	84.83	87.975	104.495	105.04	96.87	98.76	94.09	100.085	99.78	104.796	89.08	92.385	93.155	91.045	85.175	86.77	92.885	91.89	86.645	89.56	86.645	85.91	90.86	86.645	89.015	88.575	93.045	97.41	104.525	98.74	93.205	95.865	96.505	90.725
1052	96.57	91.485	96.705	92.895	97.395	100.415	92.05	94.29	84.47	87.21	104.495	105.4	96.87	99.255	93.955	100.085	99.78	104.661	89.215	92.385	93.02	91.45	85.31	86.77	92.885	91.755	86.915	89.56	86.915	85.64	91.265	86.915	88.88	88.575	93.045	97.41	104.525	98.74	93.61	95.865	96.37	90.725
1053	96.705	91.485	96.3	93.165	97.395	100.28	92.05	94.515	84.47	87.975	104.495	105.04	96.735	99.255	93.955	100.22	99.78	104.796	88.945	92.385	92.66	91.54	85.31	86.77	92.75	91.89	87.05	89.29	87.05	86	91.265	87.05	89.015	88.17	93.045	97.41	104.525	98.74	93.61	95.865	96.775	90.725
1054	96.57	91.485	96.3	92.76	97.53	100.28	91.915	94.29	84.47	87.975	104.495	105.04	96.87	99.795	93.1	99.95	99.78	104.796	88.855	92.385	92.66	91.54	85.175	86.77	92.75	91.485	86.915	89.56	86.915	85.64	91.13	86.915	89.015	88.17	93.045	97.41	104.525	98.74	93.205	95.865	96.775	90.725
1055	96.21	91.125	96.165	92.76	97.53	100.28	92.05	94.515	84.47	87.975	104.495	105.31	96.87	99.795	93.46	99.95	99.78	104.796	88.855	92.25	92.66	91.45	85.175	86.635	92.885	91.89	86.645	89.29	86.645	85.64	90.995	86.645	89.15	88.17	92.775	97.68	104.525	98.74	93.61	95.865	96.505	90.725
1056	96.57	91.26	96.165	92.76	97.53	100.01	91.915	94.29	84.47	87.975	104.495	105.67	97.095	99.795	93.685	99.59	99.78	104.796	88.72	92.25	92.66	91.045	85.31	86.77	92.525	91.89	86.915	89.065	86.915	85.64	90.995	86.915	88.88	88.17	93.045	97.905	104.525	98.74	93.61	95.865	96.775	91.085
1057	96.57	91.26	96.165	92.895	97.53	100.01	92.05	94.29	84.47	87.21	104.495	105.04	96.87	100.02	93.46	99.95	100.05	104.796	88.45	91.98	92.66	91.54	85.31	86.635	92.885	91.89	87.05	89.065	87.05	85.64	90.995	87.05	89.15	88.17	93.045	97.41	104.525	98.74	93.61	96.27	96.37	90.725
1058	96.48	91.485	96.165	92.76	97.53	100.01	92.05	94.65	84.47	87.21	104.72	105.805	96.87	99.795	93.1	99.59	100.05	104.796	88.945	91.98	92.3	91.81	85.31	86.77	92.885	91.89	87.05	89.065	87.05	85.64	91.265	87.05	89.15	88.17	93.045	97.41	105.245	98.875	93.205	95.865	96.775	90.59
1059	96.84	91.26	96.3	92.76	97.53	100.01	92.05	94.02	84.47	87.21	104.63	105.4	97.095	100.155	93.1	100.085	99.78	104.796	88.45	91.98	92.435	91.54	85.445	86.905	92.885	91.89	86.915	89.29	86.915	85.91	91.265	86.915	88.88	88.17	92.64	97.41	105.245	99.01	93.475	95.865	96.37	90.59
1060	96.705	91.125	96.075	92.895	97.53	100.01	92.05	94.02	84.065	87.21	104.495	105.535	96.96	99.795	93.1	99.815	100.275	104.796	88.45	91.98	92.435	91.045	85.445	86.905	92.885	91.755	86.915	88.93	86.915	85.64	91.355	86.915	89.015	88.17	93.405	97.41	105.245	98.875	93.475	95.865	96.37	90.725
1061	96.57	90.855	95.67	92.895	97.53	99.875	92.05	94.02	84.065	87.21	104.72	105.4	96.87	99.795	93.325	100.085	99.78	104.796	88.72	91.98	92.66	90.82	85.175	86.905	92.885	91.89	86.915	88.795	86.915	85.64	91.13	86.915	89.015	88.17	93.405	97.41	105.515	98.875	93.205	95.865	96.775	90.59
1062	96.57	90.855	96.165	92.895	97.53	99.785	92.05	94.29	84.2	87.21	104.72	105.535	96.87	99.795	93.46	100.22	100.275	104.796	88.72	91.35	92.525	91.54	85.175	86.77	92.75	91.125	86.915	88.66	86.915	85.64	90.995	86.915	89.24	88.44	93.54	97.41	105.875	98.74	93.475	95.865	96.775	90.725
1063	96.705	90.99	96.165	92.895	97.53	100.01	91.915	94.02	83.84	87.21	104.495	105.04	96.735	99.525	93.325	100.22	99.78	104.796	88.945	91.98	92.66	91.945	85.445	86.905	92.885	91.89	87.275	88.795	87.275	85.64	91.265	87.275	89.015	88.17	93.765	97.41	106.01	98.74	93.205	95.235	96.775	90.725
1064	96.975	90.495	96.165	92.895	97.26	100.01	92.05	94.02	83.705	87.975	104.99	105.4	96.87	99.795	93.46	99.815	100.05	104.796	88.45	91.98	92.435	91.945	85.445	86.905	92.885	91.755	86.78	88.66	86.78	85.64	91.265	86.78	89.015	88.17	93.675	97.41	106.01	98.245	93.475	95.235	96.775	90.725
1065	96.84	90.72	96.075	93.165	97.53	100.28	92.05	93.885	83.3	87.21	104.99	105.4	96.87	99.255	93.46	100.355	100.05	104.796	88.945	91.98	92.525	91.45	85.58	86.905	92.885	91.485	87.05	88.57	87.05	85.64	91.13	87.05	89.24	88.17	93.765	97.41	106.64	98.245	93.475	95.235	96.505	90.725
1066	96.705	90.495	96.3	93.165	97.665	100.01	92.05	94.02	83.3	87.21	105.26	105.4	96.6	98.76	94.09	100.22	100.275	105.291	89.215	91.35	92.525	91.045	85.31	86.77	92.885	91.89	86.915	88.66	86.915	85.64	91.265	86.915	89.24	88.17	93.9	97.41	107.045	98.245	93.475	95.865	96.505	90.725
1067	96.84	90.855	96.165	93.3	97.53	100.28	92.05	94.02	83.21	87.21	105.26	105.4	96.6	99.255	93.82	100.22	100.05	104.796	89.215	91.35	92.525	91.675	85.58	86.5	92.885	91.755	86.915	88.66	86.915	85.91	91.13	86.915	89.24	88.17	93.9	97.41	107.27	97.975	93.475	95.865	96.37	90.725
1068	96.975	90.855	95.535	93.165	97.755	100.28	92.455	94.02	82.94	87.21	105.26	105.04	96.6	99.525	93.955	100.22	99.78	104.796	89.215	91.98	92.66	91.81	85.58	86.905	92.885	91.89	86.915	88.57	86.915	85.64	90.725	86.915	89.24	88.17	93.9	97.41	107.405	97.975	93.475	95.235	96.775	90.725
1069	96.975	90.855	95.67	92.76	97.53	100.28	92.05	94.02	82.94	87.21	105.26	105.4	96.465	98.76	93.595	100.085	100.275	105.291	89.215	91.98	92.66	91.54	85.445	86.77	93.515	91.89	86.915	88.795	86.915	85.64	90.725	86.915	89.375	88.17	93.54	97.41	107.27	97.75	93.475	95.865	96.505	90.725
1070	96.975	90.855	96.075	92.67	97.665	100.01	92.185	94.02	82.58	87.21	105.26	105.04	96.6	98.76	93.325	100.22	100.275	105.291	88.945	91.98	92.66	91.54	85.58	86.635	92.885	91.89	86.78	88.435	86.78	85.64	91.265	86.78	89.24	88.17	93.765	97.41	107.405	97.615	93.61	95.235	96.775	90.59
1071	96.705	90.72	96.075	92.76	97.53	100.28	92.185	94.02	82.445	87.21	104.99	105.4	96.465	98.76	93.1	100.22	100.545	105.291	89.215	91.98	92.435	91.675	85.445	86.635	92.885	91.755	86.915	88.435	86.915	85.64	90.995	86.915	89.24	88.17	93.9	97.41	107.405	97.975	93.205	96.135	96.64	90.725
1072	96.705	90.495	95.67	93.165	97.665	100.01	92.455	94.02	82.04	87.975	105.26	105.535	96.6	98.76	93.1	100.085	100.275	104.796	89.08	91.98	92.525	91.81	85.31	86.77	93.65	91.89	87.275	88.66	87.275	85.64	90.725	87.275	89.24	88.17	93.54	97.41	107.135	97.75	93.475	95.235	96.505	90.59
1073	96.705	90.855	95.535	92.895	97.53	100.01	92.185	94.29	82.04	87.21	105.26	105.04	96.465	98.76	93.1	100.085	100.05	105.786	88.945	91.98	92.435	91.945	85.58	86.905	93.875	91.755	86.915	88.66	86.915	85.64	90.725	86.915	89.015	87.81	93.765	97.41	107.045	97.615	93.61	95.235	96.775	90.59
1074	96.84	90.72	96.165	92.67	97.665	100.01	92.455	94.155	82.445	87.975	105.125	105.04	96.33	98.76	93.1	100.22	100.05	105.921	88.945	91.98	92.435	91.54	85.445	86.77	93.65	91.89	87.275	88.165	87.275	85.91	90.86	87.275	89.24	87.81	93.54	97.41	107.135	97.615	93.61	95.235	96.505	90.59
1075	96.975	90.855	96.165	92.895	97.53	100.01	92.455	94.02	82.04	87.975	105.26	105.04	95.97	98.76	93.1	99.815	100.68	105.921	88.945	91.98	92.165	91.45	85.58	87.4	93.515	91.89	87.275	88.435	87.275	85.505	90.995	87.275	89.24	87.81	93.765	97.41	106.91	97.255	93.205	95.865	96.37	90.59
1076	96.975	90.99	95.535	92.895	97.395	100.01	92.455	94.29	82.04	87.21	105.26	105.04	96.105	98.76	93.46	99.95	100.05	105.786	88.945	91.98	92.165	91.45	85.58	86.995	92.885	91.89	87.275	88.435	87.275	85.505	90.725	87.275	89.24	88.17	93.675	97.41	106.64	97.75	93.205	96.135	96.64	90.455
1077	96.975	91.125	96.075	92.895	97.53	100.01	92.185	94.515	82.04	87.975	105.125	105.04	96.105	98.76	93.325	99.815	100.545	105.786	89.215	91.98	92.525	90.91	85.58	86.905	93.38	91.89	87.275	88.57	87.275	85.28	90.725	87.275	89.15	87.81	93.9	97.41	106.28	97.615	93.61	95.235	96.505	90.725
1078	96.705	90.99	96.165	92.895	97.53	100.01	92.455	94.29	82.04	87.21	104.99	105.04	96.105	98.76	93.325	99.95	99.78	105.696	89.485	91.98	92.165	91.045	85.715	86.905	92.885	91.89	87.275	88.57	87.275	85.28	90.725	87.275	89.015	88.17	93.54	97.41	106.01	97.75	93.475	95.235	96.505	90.59
1079	96.705	90.99	96.165	92.76	97.665	99.875	92.05	94.515	82.04	87.21	104.99	105.4	96.105	98.76	93.46	100.22	100.275	105.786	89.485	91.98	92.66	91.045	85.715	86.77	93.515	91.755	87.68	88.435	87.68	85.505	90.725	87.68	89.015	88.17	93.54	97.41	105.875	97.255	93.205	95.235	96.505	90.725
1080	96.705	90.855	95.67	93.165	97.665	100.145	92.05	94.29	82.04	86.715	104.99	105.04	96.105	98.535	93.1	100.085	100.275	105.921	89.215	91.98	92.525	91.45	85.715	87.4	93.38	91.89	87.275	88.435	87.275	86	90.635	87.275	89.24	88.17	93.54	97.41	106.01	97.255	93.205	95.235	96.37	90.725
1081	96.84	91.26	96.075	93.3	97.665	100.01	92.05	94.38	81.95	86.715	105.125	105.04	95.97	98.76	93.46	100.085	100.05	105.696	89.215	91.98	92.66	91.45	85.715	87.4	93.515	91.755	87.275	88.435	87.275	86	90.725	87.275	89.015	88.17	93.9	97.41	106.01	96.85	93.205	95.235	96.37	90.59
1082	96.705	91.26	96.075	93.3	97.53	100.01	92.05	94.515	82.04	86.715	104.99	105.04	95.835	98.76	93.82	99.95	100.545	105.786	89.215	91.98	92.66	91.675	85.58	87.4	93.65	91.755	87.275	88.165	87.275	86	90.725	87.275	89.15	88.575	93.9	97.41	105.875	96.85	93.205	95.235	96.37	90.725
1083	96.705	91.125	96.075	92.76	97.53	100.145	92.185	94.29	82.04	86.715	104.99	105.4	95.97	98.625	93.46	99.95	100.545	105.696	89.215	91.98	92.435	91.54	85.715	87.4	92.885	91.89	87.41	88.3	87.41	85.64	90.5	87.41	89.24	88.17	93.765	97.41	105.875	96.985	93.205	95.235	96.505	90.725
1084	96.48	90.99	96.165	93.165	97.755	100.01	91.915	94.02	82.04	86.715	104.99	105.04	95.835	98.76	93.46	100.085	100.275	105.786	88.945	91.98	92.66	91.81	85.715	86.995	93.38	91.89	87.68	88.165	87.68	85.64	90.5	87.68	89.24	88.305	93.9	97.41	105.785	96.49	93.205	95.235	96.64	90.59
1085	96.57	91.125	96.165	93.165	97.395	99.785	92.05	94.29	82.04	86.715	104.99	105.31	95.97	98.625	94.315	100.085	100.275	106.056	88.72	91.98	92.66	91.945	85.58	87.4	92.885	91.755	87.41	88.165	87.41	85.64	90.725	87.41	89.24	88.44	93.9	97.41	105.785	96.355	93.205	95.235	96.505	90.59
1086	96.21	91.26	96.165	92.895	97.53	100.01	92.05	94.38	81.95	86.715	104.99	105.04	95.97	98.76	94.09	100.22	100.275	106.191	89.08	91.35	92.66	91.81	85.715	87.4	93.65	91.89	87.41	88.165	87.41	85.64	90.86	87.41	89.51	88.44	94.035	97.41	105.785	96.22	93.475	95.235	96.775	90.725
1087	96.705	91.125	96.165	93.3	97.395	99.65	91.915	94.515	82.04	86.715	104.99	105.04	95.97	98.76	94.09	100.22	100.05	106.056	88.945	91.98	92.3	91.675	85.58	87.4	93.65	91.755	87.05	88.165	87.05	85.64	90.725	87.05	89.24	88.44	94.305	97.41	105.785	96.49	93.205	95.235	96.37	90.59
1088	96.57	90.855	96.3	93.165	97.395	99.38	92.05	94.02	82.04	86.715	105.26	105.04	95.97	98.76	94.09	99.95	100.05	106.326	88.855	91.98	92.66	91.81	85.715	87.4	93.65	91.89	87.275	88.165	87.275	85.505	90.365	87.275	89.24	88.44	94.305	97.41	105.785	96.49	93.205	95.235	96.01	90.725
1089	96.21	90.495	96.165	92.76	97.26	99.38	92.05	94.515	82.04	86.715	104.99	105.04	95.97	98.76	94.09	100.22	100.05	106.191	89.215	91.98	92.66	91.81	85.715	87.4	93.65	91.89	87.275	88.165	87.275	85.64	90.5	87.275	89.24	88.575	94.305	97.41	105.245	96.49	93.205	95.235	96.37	90.59
1090	96.57	90.72	96.075	92.76	97.125	99.38	92.05	94.65	82.04	86.715	105.26	105.04	95.97	98.76	94.09	99.95	99.78	106.326	88.945	91.98	92.525	91.81	85.445	86.995	93.38	91.755	87.275	88.165	87.275	85.505	90.5	87.275	89.51	88.44	94.305	97.41	105.245	96.22	93.205	95.865	96.37	90.59
1091	96.21	90.72	96.075	92.895	97.26	99.38	92.455	94.38	82.04	86.715	105.26	105.04	95.835	98.76	93.82	100.22	99.78	106.191	88.855	91.98	92.525	91.675	85.58	86.905	93.785	91.89	87.05	88.165	87.05	85.64	90.365	87.05	89.375	88.17	93.9	97.41	105.38	96.49	93.61	96.135	96.37	90.59
1092	96.705	91.125	96.075	92.76	97.035	99.155	92.455	94.29	82.04	86.715	104.99	105.04	95.835	98.535	94.09	100.355	99.78	106.191	88.855	91.98	92.66	91.81	85.445	86.995	93.875	91.485	87.275	88.165	87.275	85.64	90.635	87.275	89.645	88.17	94.305	97.41	105.245	96.49	93.61	95.235	96.505	90.59
1093	96.705	91.26	96.3	92.76	97.035	99.38	92.05	94.29	81.95	87.21	105.125	105.04	95.835	98.4	94.09	100.22	99.78	106.191	88.855	91.98	92.3	91.945	85.31	87.4	93.875	91.755	87.41	87.67	87.41	85.64	90.5	87.41	89.24	87.81	94.305	97.41	105.245	96.985	93.61	95.235	96.37	90.59
1094	96.705	90.99	95.67	92.895	97.125	99.245	92.185	94.02	81.815	86.715	105.125	105.04	95.475	98.535	94.225	99.95	99.78	106.326	88.45	91.98	92.66	91.81	85.58	87.4	93.875	91.89	87.275	87.805	87.275	85.505	90.725	87.275	89.375	87.81	94.17	97.41	105.38	96.985	93.475	95.235	96.37	90.59
1095	96.705	91.125	95.67	92.535	96.765	99.155	92.05	94.02	81.95	86.715	105.125	104.905	95.835	98.4	94.09	100.085	99.78	106.326	88.945	91.98	92.3	91.945	85.58	87.4	93.65	91.89	87.14	87.535	87.14	85.505	90.095	87.14	89.24	87.81	93.9	97.41	105.245	96.985	93.61	95.235	96.505	90.59
1096	96.21	91.26	96.165	92.4	97.035	99.515	91.915	94.02	82.04	86.715	104.63	105.04	95.97	98.4	94.09	100.085	100.05	106.326	88.855	91.98	92.66	91.945	85.445	87.4	93.875	91.89	87.275	87.67	87.275	85.505	90.095	87.275	89.24	87.81	93.9	97.41	105.515	97.255	93.61	95.235	96.64	90.725
1097	96.705	91.125	96.165	92.895	96.765	99.38	91.915	94.02	82.04	87.21	104.99	104.905	95.475	98.265	94.09	100.085	100.05	106.326	88.72	91.98	92.3	92.08	85.31	87.4	93.65	91.89	87.275	87.67	87.275	85.505	90.365	87.275	89.15	87.81	93.9	97.41	105.245	96.985	93.745	95.865	96.37	90.725
1098	96.57	90.855	96.075	92.535	97.035	99.38	92.05	94.02	82.04	87.21	105.26	104.905	95.475	98.4	94.225	100.355	99.78	106.326	88.855	92.25	91.895	91.945	85.31	87.4	94.28	91.89	87.275	87.535	87.275	85.28	90.365	87.275	89.51	87.81	93.9	97.41	105.245	97.12	93.97	95.865	96.37	90.59
1099	96.48	91.26	96.165	92.76	97.035	99.38	92.185	94.02	82.04	86.715	105.26	104.77	95.475	98.76	94.09	100.22	99.78	106.326	89.08	91.98	92.435	92.305	85.445	87.625	93.875	92.52	87.41	87.535	87.41	85.505	90.5	87.41	89.24	87.81	93.9	97.275	105.38	97.615	94.375	95.235	96.775	90.59
1100	96.21	91.26	96.165	92.535	96.765	99.38	92.05	94.29	82.04	87.21	105.26	105.04	95.745	98.535	94.315	100.445	100.275	106.416	88.72	91.98	92.435	91.81	85.31	87.76	94.145	91.89	86.915	87.805	86.915	85.64	90.095	86.915	89.24	87.81	93.54	97.41	105.515	97.255	94.105	95.235	96.775	90.455
1101	96.21	91.125	96.165	92.76	96.765	99.38	92.05	94.02	82.04	87.21	105.26	105.04	95.475	98.4	94.315	100.22	100.275	106.326	88.855	91.98	92.165	91.945	85.31	87.4	93.875	91.89	87.05	87.805	87.05	85.28	90.5	87.05	89.24	87.81	93.9	97.275	105.245	97.255	94.375	95.235	96.505	90.59
1102	96.21	91.125	95.67	92.895	96.63	99.245	91.915	94.02	82.04	87.21	105.125	104.905	95.835	98.4	94.315	100.445	100.815	106.326	88.72	91.98	92.525	92.08	85.175	87.625	93.785	91.89	87.275	87.94	87.275	85.64	90.725	87.275	89.24	87.81	93.765	97.14	105.245	97.615	93.61	95.235	96.505	90.59
1103	96.57	91.485	96.075	92.76	96.765	99.38	92.05	94.02	82.04	87.21	105.26	104.905	95.835	98.4	94.315	100.445	101.04	106.326	88.945	91.98	92.3	92.71	85.085	87.4	93.65	91.89	87.275	88.165	87.275	85.28	90.725	87.275	89.24	87.81	93.9	97.05	105.245	97.615	93.97	95.235	96.775	90.59
1104	96.21	91.26	95.67	92.67	96.765	99.515	92.05	94.02	82.175	87.21	105.125	104.905	95.835	98.535	94.315	100.445	101.04	106.326	89.08	91.98	92.66	93.565	85.445	87.625	93.785	91.89	87.275	87.94	87.275	85.505	90.5	87.275	89.24	88.17	93.9	97.14	105.515	97.255	93.745	95.1	96.505	90.59
1105	96.57	91.26	96.075	92.535	96.765	99.155	92.05	94.02	82.175	87.21	105.125	104.905	95.835	98.535	94.09	100.445	101.175	106.416	89.215	91.98	92.525	93.565	85.175	87.625	93.875	91.89	87.41	88.165	87.41	85.505	90.5	87.41	89.24	87.81	93.9	97.14	105.245	97.255	94.105	95.1	96.775	90.59
1106	96.705	91.26	95.94	92.76	96.9	99.38	92.05	94.02	82.58	87.21	104.99	105.04	95.835	98.4	94.315	100.445	101.175	106.416	89.215	91.98	92.3	93.7	85.175	87.4	93.875	91.89	87.41	88.165	87.41	85.64	90.5	87.41	89.24	87.81	93.9	97.05	105.245	97.615	93.745	95.235	96.775	90.725
1107	96.21	91.485	96.165	92.535	96.765	99.245	92.05	94.02	82.58	87.975	105.125	105.04	95.475	98.535	94.315	100.355	101.175	106.416	89.485	91.98	92.3	93.565	85.31	87.4	93.65	91.89	87.14	87.805	87.14	85.91	90.635	87.14	89.375	87.81	94.395	96.645	105.245	97.255	93.97	94.875	97	90.725
1108	95.94	91.26	96.165	92.535	96.63	99.38	92.05	94.02	82.58	87.975	104.99	105.04	95.475	98.535	94.315	100.445	101.175	106.416	89.485	91.98	92.525	93.7	85.175	87.4	93.65	91.755	87.275	88.165	87.275	85.91	90.5	87.275	89.24	87.81	94.395	97.14	105.155	97.615	93.61	95.235	96.775	90.59
1109	96.48	91.26	96.165	92.67	96.9	99.38	92.05	94.02	82.67	87.975	105.26	104.905	95.475	98.4	94.315	100.355	101.175	106.416	89.215	91.98	92.435	93.565	85.175	87.4	93.65	91.755	87.275	88.165	87.275	86	90.725	87.275	89.24	87.675	94.305	97.05	105.02	97.75	93.745	94.38	96.775	90.725
1110	96.705	91.485	96.075	92.76	96.9	99.785	92.05	94.02	82.58	87.21	105.125	104.905	95.475	98.4	94.315	100.355	101.31	106.326	88.945	91.98	92.3	93.835	84.95	87.625	93.65	91.89	87.41	88.165	87.41	85.64	90.5	87.41	89.24	87.45	94.53	97.05	105.02	97.615	93.97	94.875	96.775	90.59
1111	96.48	91.485	96.075	92.535	97.035	99.875	91.915	94.02	82.58	87.975	105.26	104.77	95.475	98.265	94.09	100.58	100.905	106.416	88.945	91.98	92.3	93.7	85.085	87.625	93.875	91.89	87.68	88.165	87.68	85.64	90.365	87.68	89.24	87.54	94.305	97.41	104.525	97.975	93.97	94.38	97	90.59
1112	96.21	91.26	96.165	92.535	96.9	100.01	92.05	94.02	82.58	87.21	105.26	104.905	95.205	98.265	94.09	100.355	100.815	106.416	88.855	92.25	92.435	93.835	84.68	87.535	93.65	91.89	87.77	88.165	87.77	85.64	90.725	87.77	89.375	87.45	94.395	97.41	104.525	97.75	94.105	94.38	97	90.59
1113	96.705	91.26	96.165	92.535	96.9	100.01	92.05	94.02	82.58	87.21	105.26	105.04	95.475	98.4	94.315	100.445	100.815	106.326	88.945	91.98	92.435	93.835	85.085	87.625	92.885	91.755	87.68	87.805	87.68	85.91	90.5	87.68	89.375	87.045	94.53	97.41	104.525	97.75	94.24	94.38	97	90.725
1114	96.21	91.26	96.075	92.535	97.125	100.28	91.915	94.02	82.94	87.21	105.125	104.905	95.475	98.265	94.315	100.445	100.275	106.191	88.855	91.98	92.3	93.835	85.175	87.625	92.885	91.485	87.41	87.805	87.41	86	90.5	87.41	89.15	87.045	94.305	97.41	104.525	97.975	94.465	95.1	97.135	90.86
1115	96.21	91.26	96.075	92.67	97.26	100.415	91.915	94.02	82.805	87.21	104.99	104.905	95.34	98.265	94.315	100.22	100.05	106.326	88.45	91.98	92.3	93.565	84.68	87.625	92.885	91.755	87.77	87.535	87.77	86	90.635	87.77	89.015	87.045	94.53	97.41	104.525	97.885	94.24	95.235	96.775	90.725
1116	96.21	91.26	96.075	92.535	97.035	100.415	91.915	93.885	82.58	87.21	105.26	104.905	95.34	98.13	94.315	100.445	100.275	106.326	88.45	91.98	92.3	93.7	84.68	87.4	92.885	91.89	87.275	87.535	87.275	86	90.5	87.275	88.88	87.45	94.395	97.14	104.525	98.11	94.465	95.235	96.775	91.22
1117	96.21	91.26	96.075	92.535	97.53	100.415	92.05	94.02	82.58	87.21	105.125	104.905	95.205	98.4	94.315	100.445	100.275	106.326	88.45	91.98	92.165	93.565	85.175	87.4	92.885	91.89	87.77	87.67	87.77	86	90.725	87.77	89.015	87.045	94.53	97.41	104.525	97.975	94.6	95.235	97	90.725
1118	96.21	91.26	96.165	92.76	97.665	100.415	91.915	94.02	82.58	87.21	105.125	105.04	95.115	98.265	94.315	100.355	100.275	106.191	88.72	91.98	92.3	93.835	84.68	87.4	92.885	91.89	87.77	87.805	87.77	86	90.635	87.77	88.88	87.045	94.53	97.14	104.525	97.975	94.735	95.235	97	90.59
1119	96.21	91.26	96.075	92.4	97.53	100.775	92.05	94.02	82.67	87.975	105.26	104.905	95.34	98.535	94.315	100.445	100.545	106.326	88.45	91.98	92.165	93.835	84.95	87.4	92.885	91.755	87.68	87.535	87.68	86	90.635	87.68	89.015	87.045	95.025	97.41	104.39	98.515	94.735	95.235	97	90.725
1120	96.21	91.26	96.3	92.265	97.53	100.28	91.915	93.885	82.58	87.975	105.26	104.905	94.98	98.4	94.315	100.355	100.275	106.326	88.315	91.98	92.435	93.7	84.68	87.625	92.885	91.485	87.68	87.67	87.68	85.64	90.995	87.68	88.88	87.045	95.025	97.275	104.12	97.975	94.735	95.235	96.775	90.86
1121	96.21	91.485	96.075	92.4	97.53	100.64	91.915	94.02	82.58	87.975	105.35	105.04	95.205	98.4	94.315	100.355	100.815	106.416	88.45	91.98	92.165	93.7	84.68	87.4	92.75	91.35	87.275	87.67	87.275	85.64	90.725	87.275	89.015	87.045	95.025	97.41	104.39	98.11	94.735	95.235	97	90.725
1122	95.94	91.485	96.165	92.535	97.53	100.28	91.915	94.02	82.58	87.975	105.26	105.04	94.575	98.4	94.315	100.445	100.68	106.326	88.45	92.25	92.165	93.835	85.085	87.4	92.885	91.485	87.275	87.535	87.275	85.64	90.725	87.275	89.015	86.91	95.025	97.41	104.255	98.11	94.96	95.235	96.775	90.725
1123	95.94	91.26	96.165	92.4	97.53	100.415	91.915	94.02	82.175	87.21	105.125	105.04	94.575	98.13	94.315	100.445	100.68	106.416	88.45	92.385	92.66	93.565	84.68	87.4	92.885	91.35	87.68	87.67	87.68	85.505	90.86	87.68	88.88	87.045	94.935	96.645	104.12	97.975	94.96	95.865	96.775	90.59
1124	96.21	91.26	96.165	92.535	97.26	100.28	91.825	94.02	82.04	87.21	105.26	105.04	94.575	98.13	94.315	100.445	100.68	106.416	88.45	92.52	92.435	93.835	84.95	87.4	92.885	91.35	87.68	87.4	87.68	85.505	90.995	87.68	89.015	87.045	95.16	97.275	104.12	98.11	95.23	95.235	96.505	90.455
1125	95.94	91.26	96.165	92.535	97.53	100.01	91.915	94.02	82.175	87.21	104.99	105.04	94.575	98.265	94.315	100.22	101.04	106.416	88.855	92.25	92.435	93.835	84.68	87.4	92.885	91.35	87.41	87.67	87.41	85.505	91.265	87.41	89.015	87.045	95.025	97.14	103.985	98.11	95.23	95.235	96.775	90.725
1126	95.85	91.26	96.075	92.535	97.26	100.28	91.915	93.885	82.175	87.21	105.26	105.04	94.98	98.13	94.315	100.355	100.68	106.416	88.45	92.385	92.3	94.33	85.175	87.4	92.75	91.125	87.275	87.67	87.275	85.28	90.725	87.275	89.24	87.54	94.53	97.41	104.12	97.975	95.5	95.235	96.865	90.59
1127	96.21	91.26	95.67	92.4	97.125	100.28	91.825	93.525	82.175	87.21	105.26	104.905	94.575	97.905	94.315	100.355	100.815	106.416	88.855	92.385	92.3	95.095	84.68	87.4	92.885	91.35	87.275	87.67	87.275	84.875	90.725	87.275	89.24	87.045	94.935	97.14	103.76	97.975	95.5	95.235	96.775	90.455
1128	96.57	91.26	96.075	92.535	97.26	100.28	91.69	93.885	82.175	87.21	104.99	104.905	94.575	98.13	94.315	100.445	101.175	106.326	88.855	92.385	92.435	95.365	84.68	87.4	92.885	91.89	87.275	88.165	87.275	84.74	90.995	87.275	89.24	87.045	95.295	97.275	103.76	97.975	94.96	95.865	96.775	90.59
1129	96.21	91.26	96.165	92.535	97.26	100.28	91.825	93.525	82.04	87.21	105.26	105.04	94.575	97.995	94.315	100.445	101.04	106.326	89.215	92.61	92.435	95.095	85.085	86.905	92.885	91.89	87.41	87.805	87.41	85.145	90.725	87.41	89.51	87.045	94.53	97.275	103.76	97.975	94.735	95.235	96.775	90.59
1130	95.94	91.26	96.165	92.535	97.125	100.28	91.69	93.885	82.175	87.21	105.26	104.905	94.575	97.995	94.315	100.445	101.04	106.326	88.945	92.52	92.165	95.455	84.95	86.905	92.885	91.755	87.275	87.67	87.275	84.875	90.725	87.275	89.15	87.45	95.025	97.41	103.76	97.975	94.735	95.235	96.775	90.59
1131	96.21	91.26	96.075	92.67	97.125	100.28	91.69	93.525	82.445	87.21	105.125	104.905	94.575	98.13	94.72	100.58	101.31	106.326	89.08	92.52	92.525	95.095	85.085	86.905	92.885	91.89	87.68	87.67	87.68	84.65	90.725	87.68	89.375	87.45	94.935	97.14	103.76	97.975	94.96	95.235	97	90.59
1132	96.21	91.26	96.075	92.535	97.26	100.415	91.69	93.75	82.04	87.21	105.125	104.905	94.575	98.13	94.315	100.445	101.31	106.191	89.35	92.385	92.66	95.455	84.95	86.905	92.885	91.35	87.68	87.67	87.68	84.875	90.995	87.68	89.015	87.45	95.025	96.645	103.76	97.975	94.735	95.235	96.775	90.725
1133	96.57	91.485	96.075	92.535	97.26	100.28	91.69	93.885	82.445	87.21	105.125	105.04	94.575	98.13	94.315	100.445	101.31	106.191	89.485	92.61	92.66	95.365	85.31	86.995	93.515	91.755	87.68	87.67	87.68	84.875	90.725	87.68	89.15	87.675	94.53	97.14	103.4	97.75	94.465	95.235	97	90.455
1134	95.94	91.26	96.075	92.76	97.125	100.28	91.915	93.885	82.04	86.715	104.855	104.77	94.575	97.635	94.315	100.85	101.175	106.191	89.35	92.385	92.66	95.59	85.175	87.4	92.885	91.755	87.77	87.535	87.77	85.145	90.725	87.77	89.015	87.675	94.53	97.14	103.625	97.975	94.6	95.235	97	90.725
1135	96.21	91.26	96.165	92.535	97.26	100.28	91.915	93.75	82.445	87.21	105.26	105.04	94.575	97.77	94.315	100.58	101.31	106.326	89.575	92.61	92.66	95.86	84.68	86.905	92.885	91.89	88.04	87.805	88.04	85.28	90.725	88.04	89.24	87.45	94.53	97.05	103.4	97.75	94.465	95.235	97.135	90.59
1136	96.345	91.26	95.67	92.535	97.26	100.28	91.915	93.885	82.04	87.21	105.26	104.905	94.575	97.905	94.315	100.445	101.31	106.326	89.575	92.61	92.525	95.725	85.085	86.905	92.885	91.755	88.04	87.67	88.04	85.145	91.265	88.04	89.24	87.45	94.395	96.645	102.995	97.75	94.105	95.235	97	90.725
1137	96.705	91.26	95.67	92.4	97.26	100.415	91.825	94.02	82.04	87.21	105.26	105.04	94.575	98.13	94.315	100.58	101.175	106.326	89.845	92.61	92.525	95.86	85.175	87.4	92.885	91.755	87.77	87.4	87.77	85.145	91.13	87.77	89.15	87.045	94.395	97.05	102.995	97.615	94.6	95.235	97	90.59
1138	96.345	91.26	95.67	92.535	96.9	100.28	91.69	94.02	82.04	87.21	105.26	104.905	94.08	97.995	94.315	100.85	101.175	106.191	89.71	92.61	92.66	95.86	84.95	87.4	92.885	91.755	88.4	87.535	88.4	84.875	91.13	88.4	89.24	87.45	94.395	96.645	102.995	97.75	94.465	95.235	97	90.59
1139	96.705	91.485	96.165	92.535	96.9	100.28	91.915	94.02	82.175	87.21	104.99	104.77	94.215	97.77	94.315	100.85	101.31	106.326	89.845	92.745	92.435	95.86	85.175	87.4	92.885	91.755	88.175	87.535	88.175	85.145	90.725	88.175	89.015	87.045	93.9	96.645	102.995	97.75	94.465	94.875	96.865	90.59
1140	96.57	91.485	96.3	92.265	96.765	100.28	91.915	94.02	81.95	86.715	104.99	105.04	94.35	97.995	94.315	100.85	101.175	106.056	89.35	92.61	92.66	95.095	85.175	86.995	92.885	91.485	88.4	87.31	88.4	85.64	90.995	88.4	89.24	87.54	94.17	96.645	102.995	97.255	94.735	95.1	97	90.59
1141	96.345	91.485	96.075	92.4	96.9	100.28	91.825	94.29	82.04	86.715	104.63	105.04	94.215	97.995	94.315	100.85	101.31	106.326	89.575	92.61	92.66	95.725	84.68	87.4	92.615	91.35	88.4	87.67	88.4	85.64	90.995	88.4	89.24	87.045	93.9	96.51	102.86	97.255	94.6	95.235	97	90.59
1142	96.705	91.485	96.075	92.535	97.035	100.28	91.915	94.29	82.04	86.715	105.125	105.04	94.35	98.13	94.315	100.85	101.31	106.416	89.215	92.745	92.435	95.365	84.95	87.4	92.75	91.755	88.4	87.4	88.4	85.64	90.995	88.4	89.015	86.91	93.9	96.51	102.635	97.615	94.735	95.1	96.775	90.455
1143	97.11	91.485	96.165	92.535	96.9	100.28	91.915	94.29	81.68	87.21	104.99	104.905	94.08	98.13	94.315	100.85	101.31	106.191	89.215	92.52	92.3	95.365	85.445	86.905	92.885	91.35	88.4	87.535	88.4	85.91	90.995	88.4	89.015	87.045	94.035	96.645	102.86	97.255	94.6	95.235	96.775	90.455
1144	96.57	91.485	96.435	92.265	97.035	100.28	91.69	94.02	82.04	86.715	104.63	104.905	94.08	97.77	94.315	100.85	101.31	106.191	88.945	92.385	92.3	95.725	85.445	87.4	92.75	91.89	88.535	87.535	88.535	86	90.86	88.535	89.015	87.045	94.305	96.51	102.995	97.255	94.735	95.235	96.775	90.59
1145	96.21	91.485	96.165	92.535	97.035	100.28	91.825	94.29	82.04	86.715	104.72	105.04	94.08	98.13	94.315	100.58	101.175	106.056	88.945	92.745	92.435	95.59	84.95	86.995	92.885	91.35	88.535	87.4	88.535	85.91	90.995	88.535	89.015	87.45	94.17	96.285	102.77	97.615	94.6	95.235	96.775	90.455
1146	96.705	91.485	95.67	92.535	97.125	100.28	91.69	94.02	81.95	87.21	105.125	104.77	94.215	98.13	94.315	100.58	101.175	106.191	89.215	92.61	92.3	95.86	85.445	86.995	92.885	91.755	88.535	87.31	88.535	86	90.5	88.535	88.88	87.54	94.305	96.645	102.5	97.255	94.96	95.1	96.64	90.455
1147	96.57	91.485	96.075	92.535	97.125	100.415	91.69	94.02	81.95	87.21	105.26	104.905	94.08	98.4	94.315	100.58	101.175	105.921	89.485	92.61	92.435	95.725	85.175	86.905	92.885	91.89	88.535	87.31	88.535	86	90.725	88.535	89.015	87.045	94.395	96.645	102.86	97.255	94.6	95.235	96.505	90.23
1148	96.57	91.485	96.3	92.67	96.765	100.28	91.915	94.02	81.815	87.21	104.63	104.77	94.08	98.4	94.315	100.85	101.175	106.056	89.35	92.745	92.435	95.725	85.175	86.905	92.885	91.89	88.535	87.4	88.535	86	90.725	88.535	89.015	87.45	94.935	96.645	102.635	97.255	94.465	95.235	96.775	90.455
1149	96.21	91.485	96.435	92.67	97.125	100.01	91.69	94.02	81.815	87.21	104.99	104.68	94.215	98.4	94.315	100.58	101.175	105.921	89.215	92.745	92.435	95.725	84.68	86.905	92.885	91.89	88.535	87.67	88.535	86	90.5	88.535	88.88	87.45	94.8	96.285	102.635	97.12	94.465	95.235	96.775	90.455
1150	95.94	91.485	96.3	92.4	97.125	100.415	91.555	94.02	82.04	87.21	104.99	104.77	94.08	98.4	94.315	100.85	101.175	105.921	89.35	92.745	92.3	95.455	85.58	86.905	92.885	91.89	88.4	87.31	88.4	86	90.635	88.4	89.15	87.45	95.025	96.285	102.635	97.255	94.465	94.875	96.775	90.455
1151	96.21	91.98	96.3	92.535	96.765	100.28	91.69	94.02	82.04	87.21	104.99	104.905	94.08	98.13	94.315	100.85	101.175	105.696	89.71	92.745	92.435	95.59	85.31	86.905	93.38	91.89	88.535	87.67	88.535	86.27	90.995	88.535	89.015	87.045	95.43	96.285	102.635	97.255	94.465	95.235	97	90.23
1152	96.48	91.485	96.165	92.76	96.765	100.415	91.69	94.02	81.95	87.21	104.99	104.905	94.08	97.995	94.315	100.58	101.04	105.921	89.575	92.745	91.895	95.995	85.445	86.905	92.885	91.89	88.4	87.535	88.4	86.405	90.995	88.4	88.88	87.045	95.655	96.285	102.23	97.255	94.6	95.1	97	90.455
1153	96.21	91.485	96.075	92.535	96.765	100.145	91.69	94.02	81.68	87.21	104.855	104.77	94.08	97.77	94.315	100.85	100.905	105.921	89.575	92.745	91.895	95.995	85.445	87.4	93.38	91.89	88.4	87.4	88.4	86.405	91.355	88.4	89.015	87.45	95.565	96.285	102.23	96.85	94.6	95.1	96.775	90.455
1154	96.345	91.485	96.165	92.535	96.765	100.28	91.69	94.02	81.95	87.21	104.63	104.77	94.215	97.275	94.315	100.58	101.04	106.056	89.575	92.745	92.3	95.995	85.445	87.4	92.885	92.52	88.4	87.31	88.4	86	91.265	88.4	89.24	87.45	95.655	96.645	102.14	97.255	94.465	95.235	96.775	90.455
1155	96.345	91.485	96.165	92.265	96.765	100.145	91.69	94.02	81.68	87.21	104.99	104.77	94.08	97.275	94.09	100.58	100.815	105.786	89.575	92.745	92.165	95.995	85.31	86.905	92.885	91.89	88.4	87.535	88.4	86.405	91.13	88.4	89.375	87.45	95.655	97.41	102.77	97.255	94.6	95.235	97	90.455
1156	96.57	91.98	96.165	92.67	96.765	100.28	91.69	94.515	81.95	87.21	104.99	104.905	94.08	97.14	94.315	100.85	101.04	105.786	89.35	92.61	91.895	96.625	85.445	86.905	92.885	91.89	88.4	87.31	88.4	86.27	91.265	88.4	89.24	87.45	95.295	97.41	102.23	96.85	94.6	95.235	96.775	90.455
1157	96.21	91.98	96.075	92.535	96.765	100.01	91.555	94.65	81.68	87.21	104.99	104.905	94.08	97.275	94.315	100.85	101.175	105.696	89.35	92.385	91.895	95.59	85.31	86.905	92.885	91.89	88.4	86.905	88.4	86.405	91.265	88.4	89.51	87.045	95.295	98.175	102.23	96.85	94.465	94.875	96.775	90.455
1158	96.21	91.485	95.67	92.265	96.27	100.01	91.915	94.65	81.68	86.715	105.125	104.77	94.08	97.14	94.09	100.85	100.68	105.921	89.485	92.25	91.895	95.86	85.31	86.905	92.885	91.89	88.535	87.31	88.535	86.27	91.265	88.535	89.24	87.045	95.295	97.41	102.23	97.255	94.375	95.1	97	90.095
1159	96.705	91.485	95.67	92.535	96.27	100.01	91.915	94.65	81.68	86.715	104.99	104.77	94.08	97.275	94.315	100.58	101.04	105.786	89.485	92.385	91.805	95.725	85.445	86.905	92.885	92.52	88.535	86.905	88.535	86.27	91.265	88.535	89.015	87.54	95.295	97.41	102.635	96.985	94.6	95.235	96.775	90.455
1160	95.94	91.98	95.535	92.535	96.27	100.145	91.915	94.92	81.185	86.715	104.99	104.905	93.945	97.275	94.315	100.85	100.815	106.056	89.575	92.61	91.895	95.995	85.175	86.905	93.65	92.52	88.4	86.905	88.4	86.405	91.13	88.4	89.15	87.045	95.025	98.31	102.14	96.985	94.465	95.235	96.775	90.095
1161	96.21	91.485	95.67	92.535	96.27	100.145	91.915	95.01	81.185	86.715	105.125	104.68	94.08	97.275	94.09	100.58	101.175	105.921	89.485	92.385	91.895	95.725	85.58	87.4	92.885	92.52	88.4	86.905	88.4	86.27	90.995	88.4	89.24	87.045	95.025	98.175	102.14	96.85	94.465	95.235	97	90.23
1162	96.21	91.98	96.075	92.535	96.27	100.01	92.05	94.92	81.185	86.715	105.125	104.77	93.945	97.275	94.09	100.985	100.905	105.921	89.845	92.385	91.535	95.725	84.95	86.905	93.875	92.52	88.4	87.31	88.4	86.27	90.995	88.4	89.015	87.045	95.295	98.31	102.5	96.985	94.105	95.1	96.775	90.23
1163	96.21	91.98	95.535	92.535	96.27	100.28	92.455	94.785	81.185	86.715	104.99	104.77	94.08	97.5	94.09	100.985	100.905	105.786	89.845	92.745	91.535	95.86	85.445	87.4	93.65	92.52	88.535	87.535	88.535	86	90.995	88.535	89.015	87.45	95.565	97.68	102.23	96.85	94.375	94.875	96.775	89.96
1164	96.57	91.98	95.67	92.535	96.27	100.28	92.185	94.65	81.185	86.715	105.26	104.905	94.08	97.5	94.09	100.85	101.04	106.056	89.71	92.52	91.535	95.995	85.31	86.905	93.515	92.52	88.4	87.535	88.4	86.405	90.995	88.4	89.015	87.45	95.925	97.41	102.14	96.985	94.465	95.01	96.775	89.825
1165	95.85	92.745	95.535	92.535	96.27	100.28	92.05	94.515	81.185	86.715	104.72	104.68	94.08	97.77	94.09	101.21	100.905	105.921	89.485	92.385	91.535	95.995	85.31	87.4	93.65	92.52	88.4	87.535	88.4	86	90.995	88.4	89.015	87.045	96.42	97.41	102.14	97.12	94.105	95.01	96.505	90.095
1166	96.21	91.98	95.94	92.4	96.27	100.28	92.05	94.65	81.185	86.715	104.72	104.275	94.08	97.77	94.315	100.85	101.04	105.696	89.215	92.25	91.535	95.59	85.31	86.995	94.145	92.61	88.4	87.67	88.4	86	90.725	88.4	88.745	87.45	96.555	97.41	102.14	97.255	94.375	94.38	97	89.825
1167	96.705	91.98	95.67	92.535	96.27	100.415	91.915	94.65	81.185	86.715	104.99	104.77	94.08	97.77	94.09	100.85	101.04	105.786	89.215	92.385	91.535	95.59	85.085	86.905	94.145	92.61	88.175	88.165	88.175	86	90.995	88.175	88.88	87.54	96.555	97.05	102.14	96.985	94.375	94.875	96.775	89.825
1168	96.21	92.52	95.535	92.535	96	100.415	91.915	94.65	81.185	86.715	105.26	104.68	94.08	97.77	94.315	100.58	101.445	105.696	89.35	92.25	91.895	95.59	85.175	86.905	94.145	92.61	88.4	88.165	88.4	86	90.86	88.4	89.24	87.54	96.825	96.645	102.005	97.255	94.375	95.235	97	90.23
1169	96.345	92.52	95.67	92.265	96.27	100.28	91.915	94.515	80.915	86.715	104.99	104.68	94.08	97.77	94.315	100.58	101.31	105.786	89.215	92.52	91.535	95.59	85.445	86.905	93.785	92.61	88.4	87.805	88.4	86	90.725	88.4	89.015	87.81	97.05	96.51	102.14	96.985	94.105	95.235	97	89.825
1170	96.21	92.52	95.67	92.535	96.27	100.28	91.915	94.65	81.185	86.715	104.99	104.77	94.08	97.77	94.09	100.445	101.535	105.786	89.485	92.61	91.805	95.995	85.445	86.77	93.65	92.61	88.4	88.165	88.4	86	90.725	88.4	89.15	87.45	96.825	95.88	102.14	97.255	94.465	94.875	97	90.455
1171	96.21	92.25	95.67	92.535	96.27	100.415	91.915	94.29	80.915	86.715	104.99	104.77	93.855	97.77	94.09	100.445	101.805	105.561	89.215	92.52	91.535	95.995	85.085	86.905	93.785	92.61	88.4	88.165	88.4	86.27	90.725	88.4	89.375	87.45	96.555	95.79	102.14	96.985	94.465	94.38	96.775	90.23
1172	95.94	91.98	95.67	92.535	96.27	100.415	91.69	94.65	80.915	86.715	105.26	104.68	93.585	97.77	94.09	100.445	101.805	105.696	89.215	92.61	91.535	95.86	85.31	86.905	94.145	92.52	88.4	88.165	88.4	86	90.725	88.4	89.15	87.54	96.06	95.385	101.735	96.985	94.24	94.875	96.775	90.59
1173	95.85	91.98	95.67	92.535	96.27	100.28	91.825	94.38	81.185	86.445	105.26	104.68	93.585	97.5	94.315	100.445	101.535	105.696	89.215	92.385	91.535	95.86	85.31	86.905	94.28	92.61	88.175	88.165	88.175	86	90.725	88.175	89.015	87.54	95.925	95.16	101.51	96.985	93.97	94.875	97	90.095
1174	96.21	92.25	95.67	92.535	96.27	100.28	91.69	94.65	80.915	86.715	105.26	104.68	93.585	97.275	94.315	100.445	101.94	105.291	89.08	92.61	91.535	95.995	85.31	86.905	94.37	92.52	88.4	88.165	88.4	86.135	90.995	88.4	89.015	87.675	95.925	95.16	101.87	97.255	94.24	95.235	96.775	90.455
1175	95.94	91.485	95.67	92.13	96.27	100.145	91.555	94.02	81.185	86.715	104.99	104.275	93.585	97.275	94.09	100.445	102.165	105.696	89.08	92.61	91.895	95.86	85.31	86.905	94.37	92.52	87.77	88.165	87.77	86	90.725	87.77	89.24	87.45	96.06	95.16	102.14	97.255	94.6	95.235	97	90.23
1176	95.94	92.385	95.535	92.535	96.27	100.415	91.555	94.155	81.185	86.715	104.99	104.275	93.585	97.5	94.315	100.355	102.165	105.291	88.855	92.745	91.535	95.59	85.085	86.635	94.37	91.89	88.175	88.435	88.175	85.64	90.725	88.175	89.15	87.045	95.655	94.89	101.87	97.255	94.105	95.1	97.135	89.825
1177	96.21	92.25	95.04	92.535	96.27	100.28	91.69	94.02	80.915	86.715	104.99	104.275	93.855	97.5	94.315	100.355	102.435	105.561	88.72	92.52	91.535	95.86	85.445	86.905	94.91	91.89	88.4	88.3	88.4	85.64	90.725	88.4	89.015	87.045	95.565	94.89	101.735	97.12	94.105	94.38	97	90.095
1178	96.345	91.98	95.535	92.265	96.27	100.28	91.825	94.02	81.185	86.715	104.99	104.275	93.855	97.5	94.315	100.58	102.165	105.291	88.945	92.745	91.535	95.995	85.31	86.635	94.64	91.89	87.77	88.435	87.77	85.91	90.725	87.77	89.015	87.54	95.565	95.25	102.14	97.255	94.465	94.38	96.775	89.96
1179	96.21	91.98	95.67	92.04	96.27	100.28	91.285	94.02	81.185	86.715	104.72	104.275	93.855	97.77	94.225	100.445	102.165	105.291	89.215	92.385	91.535	95.995	85.31	86.77	94.37	91.89	88.4	88.165	88.4	85.91	90.365	88.4	89.15	87.45	95.565	95.16	102.14	97.255	94.465	94.38	96.775	89.96
1180	96.21	92.52	95.445	92.04	96.27	100.28	91.555	93.885	81.185	86.715	104.99	104.275	93.945	97.77	94.09	100.445	102.3	104.796	89.215	92.385	91.535	96.085	85.31	86.77	94.505	92.52	87.77	88.57	87.77	85.91	90.5	87.77	89.015	87.54	95.295	95.385	102.005	97.255	94.465	94.875	96.775	90.095
1181	96.48	92.52	95.445	92.4	96.27	100.415	91.555	93.75	81.185	86.715	104.63	104.275	93.72	97.635	94.315	100.355	102.165	104.796	89.215	92.385	91.535	95.995	85.445	86.77	95	91.89	87.77	88.165	87.77	85.64	90.725	87.77	89.015	87.045	95.79	95.16	102.14	97.255	94.465	95.235	97	89.825
1182	96.57	92.61	95.535	92.13	96	100.28	91.555	94.02	80.915	86.715	104.72	104.275	94.08	98.13	94.315	100.445	101.94	104.796	89.215	92.25	91.535	95.995	85.31	86.77	95	92.52	88.04	88.165	88.04	85.64	90.5	88.04	89.24	87.045	95.655	95.385	102.14	97.615	94.465	95.235	97	89.735
1183	96.21	92.52	95.535	91.905	96	100.145	91.69	93.885	80.915	86.715	104.495	104.275	93.855	98.13	94.315	100.445	101.805	104.796	89.215	92.25	91.535	95.995	85.445	86.635	95	92.52	87.77	88.165	87.77	85.505	90.5	87.77	89.015	87.45	95.925	95.16	102.14	97.615	94.735	95.1	96.775	89.825
1184	95.85	92.52	95.445	91.5	96.27	100.505	91.825	94.02	80.915	86.715	104.99	104.275	94.08	98.13	94.315	100.445	101.805	104.796	88.945	92.25	91.535	95.995	85.58	86.905	95	92.52	87.77	88.57	87.77	85.505	90.5	87.77	89.24	87.045	95.925	95.25	102.14	97.255	94.6	94.38	97	89.96
1185	96.21	92.52	95.445	92.13	96.27	100.28	91.825	94.02	80.915	86.715	104.99	104.275	93.945	98.265	94.315	100.445	102.165	104.796	88.945	92.25	91.535	95.995	85.445	86.905	95.27	92.52	87.77	88.3	87.77	85.505	90.725	87.77	89.015	87.45	96.06	95.385	102.14	97.75	94.6	94.38	96.865	90.095
1186	96.57	91.98	95.535	92.13	96	100.28	91.825	94.02	81.185	86.58	104.495	104.14	93.945	98.4	94.225	100.85	102.165	104.796	89.08	92.25	91.4	95.995	85.715	86.905	95.405	92.52	87.77	88.165	87.77	86	90.725	87.77	88.88	87.45	96.06	95.385	102.77	97.75	94.465	94.38	96.775	90.095
1187	96.57	92.25	95.445	92.04	96.27	100.28	91.915	94.29	80.915	86.31	104.63	104.275	94.08	98.13	94.315	100.58	102.165	104.796	89.71	92.385	91.175	96.355	85.715	86.905	95.405	92.61	87.77	88.435	87.77	85.64	90.5	87.77	89.015	87.54	96.06	95.16	102.14	97.75	94.6	95.1	96.775	89.735
1188	96.57	91.98	95.445	91.5	96.27	100.28	91.69	94.02	81.185	86.445	104.63	104.68	94.08	98.13	94.315	100.445	102.165	104.796	89.98	92.25	91.535	96.085	85.58	86.995	95.54	93.015	87.77	88.435	87.77	85.64	90.725	87.77	89.15	87.045	96.06	95.25	102.23	97.75	94.6	95.235	96.775	89.825
1189	96.48	91.98	95.445	92.13	96.27	100.01	91.69	94.29	81.185	86.445	104.99	104.275	93.585	97.995	94.315	100.22	102.3	104.796	89.71	92.385	91.4	96.625	85.805	87.4	95.54	92.61	87.68	88.435	87.68	85.64	90.635	87.68	88.745	87.675	95.925	95.385	102.995	97.615	94.735	95.1	96.775	90.23
1190	96.57	91.485	95.535	92.265	96.27	100.28	91.69	94.02	81.185	86.445	104.495	104.14	93.585	98.13	94.315	100.445	102.3	104.796	89.71	92.61	91.175	96.355	85.715	87.4	95.54	92.61	87.68	88.435	87.68	85.64	90.995	87.68	89.015	87.45	96.06	95.385	102.995	97.75	94.96	95.1	96.775	90.23
1191	96.21	92.52	95.67	92.13	96.27	100.28	91.69	94.65	81.185	86.445	104.63	104.14	93.585	97.995	94.315	100.355	102.3	104.796	89.575	92.52	91.4	95.995	85.715	87.4	95.63	92.61	87.77	88.57	87.77	85.91	90.725	87.77	89.015	87.54	96.06	95.385	102.995	97.615	94.735	95.235	96.775	89.96
1192	96.21	92.52	95.445	92.04	96.495	100.28	91.69	94.02	81.185	86.445	104.99	104.275	93.585	97.995	94.315	100.355	102.57	104.796	89.485	92.385	91.535	95.725	85.58	86.905	95.27	92.61	88.04	88.57	88.04	85.64	90.725	88.04	89.015	87.54	95.925	95.25	102.635	97.75	94.735	95.235	96.775	90.095
1193	96.21	91.98	95.445	92.04	96.27	100.28	91.42	94.02	81.68	86.715	104.495	104.14	93.225	97.635	94.315	100.22	102.705	104.796	89.485	91.98	91.535	95.86	85.715	87.4	95.405	93.015	87.77	88.795	87.77	85.64	91.13	87.77	89.15	87.045	96.06	95.16	102.995	97.975	94.735	95.235	96.775	90.095
1194	96.345	91.485	95.04	92.04	96.27	100.28	91.42	94.02	81.95	86.445	104.63	104.275	93.585	97.77	94.09	100.22	102.57	104.796	89.575	91.98	91.175	95.995	85.805	86.905	95.54	92.61	87.77	88.66	87.77	85.64	91.265	87.77	89.24	87.045	95.655	95.52	102.995	97.75	94.96	95.235	97.135	90.23
1195	96.345	91.98	95.445	92.13	96.495	100.415	91.42	94.02	81.95	86.445	104.99	104.14	93.225	97.5	94.315	100.085	102.705	104.796	89.575	91.98	91.175	96.355	85.58	87.4	95.27	92.61	87.68	88.795	87.68	86	90.725	87.68	89.15	87.045	95.295	95.16	102.995	97.75	94.735	95.235	96.775	90.23
1196	96.705	92.52	95.445	92.04	96.63	100.64	91.555	94.02	82.04	86.445	104.495	104.14	93.225	97.5	94.315	99.815	102.57	104.796	89.485	91.98	91.175	96.355	85.58	86.905	95	92.61	87.41	88.66	87.41	85.64	90.725	87.41	89.015	87.045	95.16	95.025	102.995	97.615	94.6	95.235	97	90.455
1197	96.975	92.25	95.445	92.04	96.63	100.64	91.285	94.29	82.445	86.58	104.99	104.275	93.225	97.5	94.855	99.815	102.705	104.796	89.575	92.25	91.175	96.355	85.445	86.995	95.27	92.61	87.77	88.57	87.77	85.64	90.725	87.77	89.24	87.81	95.025	95.025	103.265	97.75	94.96	95.235	97	90.095
1198	96.705	92.25	95.445	92.13	96.9	100.415	91.195	94.29	82.445	86.715	104.72	104.275	93.09	97.5	94.72	99.95	102.57	104.796	89.845	92.385	91.535	96.085	85.445	86.905	95.27	92.61	87.77	88.57	87.77	85.91	90.725	87.77	89.015	87.54	94.53	95.16	102.995	97.75	94.96	95.235	97	89.825
1199	96.705	91.485	95.445	92.13	96.765	100.505	91.42	94.02	82.94	86.445	104.63	104.275	93.09	97.5	94.315	99.95	102.705	104.796	89.845	91.98	91.4	95.995	85.445	86.905	95	92.61	87.68	88.795	87.68	85.64	90.725	87.68	89.015	87.045	94.53	95.16	102.86	97.615	94.96	95.865	97	89.96
1200	96.705	91.98	95.445	92.13	96.9	100.505	91.42	94.02	82.94	86.58	104.99	104.275	93.225	97.5	94.72	100.085	102.93	104.796	89.71	91.98	91.535	95.995	85.445	86.77	94.37	92.52	87.68	88.57	87.68	85.64	90.725	87.68	89.015	87.45	94.305	95.25	102.995	97.615	95.23	95.235	96.775	90.095
1201	96.705	91.485	95.445	92.04	96.765	100.64	91.42	94.02	83.3	86.445	104.63	104.275	93.225	97.5	94.72	100.22	102.705	104.796	89.575	91.98	91.535	96.085	85.445	86.77	95	92.61	87.275	88.165	87.275	85.505	90.725	87.275	89.24	87.045	94.17	95.16	102.995	97.615	94.96	95.235	96.775	90.23
1202	96.21	92.25	95.445	91.905	96.9	100.775	91.42	94.29	82.94	86.715	104.63	104.275	93.225	97.77	94.855	99.95	103.065	104.661	89.485	92.25	91.175	95.995	85.445	86.275	94.37	92.61	87.275	88.57	87.275	85.64	90.725	87.275	89.15	87.045	93.9	95.385	102.995	97.615	94.96	95.235	96.775	90.095
1203	96.48	92.52	95.535	91.905	96.9	100.64	91.42	94.29	83.3	86.445	105.125	104.275	93.225	97.635	94.315	99.95	102.705	104.661	89.485	91.98	91.175	95.995	85.445	86.275	95	92.61	87.77	88.165	87.77	85.64	90.725	87.77	89.015	87.045	93.9	95.52	102.995	97.615	95.5	95.235	96.64	89.96
1204	96.21	91.98	95.67	91.77	97.035	100.775	91.69	94.29	83.3	86.445	104.99	104.275	93.225	97.635	94.855	99.59	102.705	104.526	89.485	91.98	91.04	96.22	85.715	86.005	95	92.61	87.275	88.165	87.275	85.505	90.725	87.275	89.015	87.045	93.9	95.88	103.4	97.75	95.5	95.865	96.775	90.095
1205	96.48	91.98	95.445	91.905	96.765	100.415	91.42	94.29	83.3	86.445	104.99	104.275	93.225	97.5	94.72	98.825	102.705	104.796	89.575	92.25	91.175	96.355	85.445	86.275	95	92.61	87.275	88.165	87.275	85.28	90.725	87.275	88.88	87.54	93.9	95.52	102.995	97.975	94.96	95.865	96.775	90.095
1206	96.21	91.98	95.445	92.13	96.9	100.775	91.555	94.29	83.3	86.445	104.99	104.275	93.225	97.5	94.945	99.59	102.705	104.526	89.575	92.25	91.175	95.995	85.445	86.77	95	92.61	87.05	87.67	87.05	85.64	90.995	87.05	89.15	87.45	93.9	95.52	102.995	97.975	94.96	95.865	96.775	89.825
1207	96.705	91.485	95.445	91.77	97.035	100.64	91.915	94.02	83.3	86.445	104.72	104.275	93.225	97.275	94.855	99.59	102.57	104.796	89.71	92.25	91.535	95.995	85.58	86.005	95	93.15	87.275	87.67	87.275	85.28	90.725	87.275	89.24	87.45	93.9	95.52	103.4	97.75	95.23	95.865	96.775	89.96
1208	96.705	91.98	95.445	91.635	97.035	100.775	91.285	94.29	83.3	86.31	104.72	104.14	93.225	97.635	94.855	98.825	102.57	104.526	89.845	91.98	91.4	95.86	85.58	86.275	95	93.015	86.78	87.67	86.78	85.145	90.725	86.78	89.015	87.45	94.305	95.79	103.4	97.75	94.96	95.865	96.865	89.825
1209	96.57	92.25	95.535	92.13	97.125	100.415	91.42	94.65	83.705	86.445	104.99	104.275	93.225	97.275	94.315	99.59	102.3	104.031	89.71	92.25	91.535	95.995	85.58	86.275	95	93.15	86.915	87.805	86.915	85.505	90.725	86.915	89.24	87.045	94.305	95.79	102.995	97.975	94.96	96.36	96.775	89.825
1210	96.705	92.25	95.445	92.13	96.9	100.415	91.42	94.29	83.3	86.445	104.72	104.68	93.225	97.275	94.315	99.95	102.705	104.526	89.575	91.98	91.535	95.995	85.58	86.275	95.27	93.375	87.05	87.94	87.05	85.28	90.725	87.05	89.015	87.045	94.305	95.79	102.86	97.975	94.96	95.865	97	89.825
1211	96.705	92.385	95.535	92.04	96.63	100.415	91.555	94.02	83.3	86.175	105.26	104.77	93.09	97.14	94.315	99.815	102.57	104.031	89.575	91.98	91.4	95.725	85.715	86.275	95.27	93.375	86.915	87.67	86.915	85.145	90.86	86.915	89.015	87.045	93.9	95.79	102.995	97.975	94.96	96.135	97	90.23
1212	96.57	92.52	95.445	92.04	97.035	100.64	91.69	94.02	83.3	86.31	104.99	104.275	92.955	97.275	94.315	99.95	102.435	104.436	89.215	91.98	91.4	95.995	85.58	86.005	95	93.375	86.645	88.165	86.645	85.145	90.995	86.645	89.015	87.045	94.305	95.88	102.995	97.75	94.96	96.36	97	89.96
1213	96.705	91.98	95.04	91.905	96.765	100.415	91.69	94.29	82.94	86.31	105.26	104.68	92.955	97.275	94.315	99.815	102.3	104.526	88.945	91.98	91.175	95.995	85.58	86.5	95	93.375	86.78	87.94	86.78	85.145	90.725	86.78	89.24	87.045	94.395	96.51	102.995	97.975	94.735	96.36	97	90.095
1214	96.705	91.98	95.445	92.13	96.9	100.415	91.555	94.02	83.3	86.31	104.99	104.275	92.955	97.275	94.315	100.085	102.57	104.661	89.215	91.98	91.175	96.085	85.58	86.275	95.405	93.15	86.645	87.805	86.645	85.145	90.995	86.645	89.24	87.045	94.305	96.645	102.86	98.11	94.735	96.36	97	89.825
1215	96.705	91.485	95.445	92.04	96.9	100.64	91.42	94.02	83.3	86.175	105.125	104.275	92.595	97.14	94.315	100.22	102.705	104.526	89.215	91.98	91.4	95.995	85.715	86.275	95.27	93.375	86.645	88.165	86.645	85.145	90.725	86.645	89.24	87.045	94.395	96.645	102.635	98.11	94.96	96.36	96.865	89.825
1216	96.705	91.485	95.535	91.635	97.125	100.505	91.42	94.02	82.94	86.085	104.72	104.68	92.685	97.14	94.09	99.95	102.705	104.796	89.485	91.98	91.175	95.995	85.715	86.635	95	93.375	86.78	87.67	86.78	84.875	90.725	86.78	89.015	87.54	94.305	96.645	102.635	98.11	94.96	96.765	97	89.825
1217	96.57	91.98	95.445	91.5	96.765	100.28	91.42	94.02	82.94	86.31	104.99	104.545	92.685	97.275	94.315	100.22	102.3	104.526	89.215	91.98	91.535	96.085	85.445	86.635	95	93.375	86.78	87.94	86.78	84.74	90.725	86.78	89.24	87.45	94.53	96.645	102.995	97.975	94.6	96.765	97	89.825
1218	96.705	92.385	95.445	92.13	96.765	100.505	91.42	94.155	82.94	86.31	105.125	104.275	92.685	97.14	94.315	100.22	102.165	104.661	89.575	91.98	91.895	95.995	85.58	86.275	95	93.375	86.645	87.67	86.645	84.875	91.265	86.645	89.015	87.45	94.395	96.645	102.635	98.11	94.735	96.9	97	90.095
1219	96.705	91.485	95.175	92.13	96.765	100.505	91.42	94.29	82.94	86.085	104.99	104.275	92.685	97.14	94.72	100.085	102.3	104.661	89.215	91.35	91.535	95.995	85.715	86.77	94.64	93.15	86.645	87.67	86.645	84.875	91.13	86.645	89.15	87.54	94.395	97.14	102.86	97.975	94.96	97.125	97	90.095
1220	96.57	91.485	95.445	91.635	96.765	100.415	91.69	94.29	83.21	86.31	104.495	104.275	92.955	97.14	94.315	99.95	102.435	104.661	89.35	91.98	91.535	95.725	85.715	86.635	94.91	93.375	86.645	87.67	86.645	84.875	91.265	86.645	88.88	87.045	95.025	97.14	102.995	97.975	94.96	97.125	97	89.825
1221	96.975	92.52	95.535	91.5	96.765	100.28	91.555	94.29	83.3	86.175	104.72	104.275	92.82	97.275	94.09	100.22	102.3	104.526	89.08	91.35	91.535	95.86	85.715	86.635	94.37	93.375	86.78	87.535	86.78	84.875	90.995	86.78	89.015	87.45	94.53	96.645	102.995	97.975	94.735	97.89	96.775	89.96
1222	96.84	92.52	95.535	92.04	96.495	100.28	91.42	94.29	82.94	86.31	104.63	104.275	92.685	97.275	94.09	99.815	102.165	104.661	89.215	91.35	91.535	96.085	85.58	86.77	94.37	93.24	86.645	87.31	86.645	84.875	90.995	86.645	88.88	87.045	94.395	96.645	102.635	97.975	95.23	97.62	97	90.23
1223	96.705	92.25	95.67	91.905	96.495	100.415	91.69	94.29	82.94	86.31	104.63	104.275	92.685	97.14	94.09	100.085	102.3	104.526	88.945	91.35	91.4	96.355	85.94	86.635	94.775	93.375	86.285	87.535	86.285	84.875	91.265	86.285	88.88	87.45	94.53	97.05	102.86	97.975	95.725	98.385	96.775	90.095
1224	96.345	92.52	95.67	91.5	96.63	100.415	91.69	94.02	83.3	86.445	104.72	104.275	92.82	97.14	93.46	99.95	101.94	104.526	88.945	91.35	91.535	96.085	85.58	86.5	95	93.015	86.645	87.67	86.645	84.74	90.995	86.645	88.88	87.045	94.53	97.05	102.635	97.975	95.86	98.79	97	90.23
1225	96.705	92.52	95.535	91.41	96.27	100.28	91.555	94.515	82.94	86.445	104.495	104.275	92.82	97.275	94.09	99.59	101.805	104.436	88.72	91.98	91.535	95.995	85.445	86.77	94.37	92.61	86.15	86.905	86.15	84.515	91.13	86.15	89.015	87.045	94.53	97.05	102.995	97.975	95.86	98.79	97	90.095
1226	96.84	92.745	95.67	91.905	96.27	100.01	91.42	94.02	83.3	86.445	104.63	104.275	93.09	97.14	93.46	99.95	102.165	104.031	88.315	91.98	91.535	95.995	85.58	86.635	94.505	93.015	86.15	87.31	86.15	84.65	91.13	86.15	89.015	87.045	94.53	96.645	102.14	97.975	95.86	99.555	97	90.23
1227	96.705	92.52	95.67	91.635	96.27	100.28	91.42	94.02	83.3	86.31	104.63	104.68	93.09	97.005	93.1	99.59	102.165	104.526	88.855	91.98	91.535	96.22	85.445	86.275	94.64	93.015	86.645	87.31	86.645	84.515	91.13	86.645	88.88	87.045	94.53	96.645	102.23	97.975	95.86	98.88	97	90.455
1228	96.705	92.745	96.075	91.14	96.27	100.415	91.825	94.02	83.3	86.31	104.495	104.275	92.955	97.14	93.955	99.59	102.3	104.661	88.945	91.98	91.895	96.355	85.445	86.635	94.37	93.015	86.15	87.31	86.15	84.74	90.995	86.15	89.15	87.045	94.53	96.645	102.86	97.885	96.355	99.555	97	90.455
1229	96.705	92.52	95.94	91.41	96.27	100.28	91.69	94.02	83.3	86.445	104.63	104.545	92.595	97.14	93.1	98.825	102.57	104.526	88.945	91.98	91.895	96.355	85.58	86.635	94.37	93.24	86.15	87.535	86.15	84.875	90.995	86.15	88.61	87.54	94.53	96.645	102.635	97.75	96.355	99.555	97	90.23
1230	96.705	92.745	95.535	91.905	96.27	100.415	91.42	94.02	83.705	86.31	104.72	104.275	92.685	96.87	93.46	98.825	101.94	104.526	88.945	91.98	91.535	96.085	85.31	86.275	94.64	93.015	86.285	87.31	86.285	84.515	90.86	86.285	88.88	87.045	94.395	96.645	102.635	97.975	96.355	98.88	97	90.23
1231	96.705	92.25	95.535	91.41	96.27	100.775	91.69	94.02	83.705	86.31	105.125	104.275	92.325	96.735	93.325	99.59	101.94	104.436	88.945	91.98	91.535	96.085	85.94	86.275	94.37	93.15	86.015	87.31	86.015	84.65	90.995	86.015	88.88	87.045	94.395	96.285	102.635	97.75	95.86	98.655	97	90.23
1232	96.57	92.385	96.075	91.41	96	100.415	91.825	94.02	83.3	86.31	104.99	104.275	92.325	96.87	93.46	98.825	102.3	104.526	88.45	91.98	91.535	96.625	85.58	86.77	95	93.24	86.015	87.175	86.015	84.65	91.265	86.015	89.015	87.54	94.17	96.15	102.23	97.75	95.86	98.79	97	90.59
1233	96.21	91.98	95.535	91.41	96.27	100.64	91.825	94.29	83.3	85.95	104.99	104.14	92.325	97.005	94.09	99.59	102.57	104.661	88.945	92.25	91.535	96.355	85.58	86.77	94.775	93.15	86.015	86.905	86.015	84.875	91.265	86.015	89.15	87.045	94.395	96.285	102.635	97.885	95.86	98.655	97	90.59
1234	96.57	92.52	95.67	91.905	96.27	100.775	91.915	94.02	83.3	86.31	104.72	104.275	92.325	97.005	94.09	99.59	102.705	104.796	88.72	92.385	91.895	96.355	85.445	86.275	94.37	93.015	86.015	86.905	86.015	84.515	91.355	86.015	89.015	87.54	94.395	96.285	102.14	97.615	95.86	98.385	96.775	90.59
1235	96.705	92.25	95.67	91.5	96.135	100.775	91.915	94.02	83.21	86.31	104.99	104.275	92.685	97.14	94.09	99.59	102.705	104.796	88.45	92.25	92.165	96.355	85.445	86.275	94.37	93.15	86.015	86.905	86.015	84.515	91.49	86.015	88.88	87.045	94.395	96.645	102.14	97.615	95.5	98.025	97	90.455
1236	96.705	91.485	95.535	91.5	95.775	100.775	91.915	94.29	83.3	86.445	104.72	104.275	92.685	97.14	94.09	98.825	102.705	104.796	88.45	92.25	92.165	96.355	85.31	86.005	94.37	93.15	86.015	86.77	86.015	84.65	91.625	86.015	89.015	87.45	94.305	96.51	102.14	97.885	94.96	98.16	97	90.455
1237	96.84	91.98	95.67	91.635	96.27	100.775	91.915	94.155	82.94	86.31	104.72	104.14	92.82	97.275	94.09	99.59	102.705	104.796	88.45	92.385	91.535	96.355	85.58	86.005	95	93.24	86.015	86.905	86.015	84.74	91.49	86.015	88.88	87.045	94.53	96.15	102.23	97.75	95.23	97.62	97	90.59
1238	96.84	91.485	95.445	92.04	96.27	101.045	91.915	94.38	82.94	86.31	104.855	104.275	92.685	97.275	94.09	99.95	102.705	104.796	88.72	92.25	91.535	96.355	85.58	86.635	95	93.375	86.015	86.545	86.015	84.515	91.265	86.015	89.24	87.45	94.395	95.88	102.14	97.75	95.23	97.62	96.775	90.23
1239	96.975	91.98	95.535	91.635	96.27	101.045	91.915	94.515	82.94	86.31	104.99	104.14	92.325	97.275	94.315	99.59	102.3	104.796	88.855	92.25	91.895	96.625	85.58	86.275	95	93.375	86.015	86.545	86.015	84.74	91.13	86.015	88.88	87.45	94.395	95.88	102.14	97.615	94.96	97.62	97	90.23
1240	96.57	92.25	95.67	91.905	96.27	100.775	91.915	94.02	83.21	86.175	104.99	104.275	92.685	97.275	94.09	99.59	102.705	104.796	88.72	91.98	91.805	96.625	85.175	86.635	95	93.15	85.88	86.545	85.88	84.74	91.265	85.88	89.015	87.045	94.395	95.88	102.005	97.615	94.96	97.125	97	90.455
1241	96.84	91.98	95.535	91.905	96.27	101.135	91.915	94.515	82.94	86.175	104.855	104.275	92.325	97.14	93.955	99.815	102.57	104.796	88.72	91.98	91.535	96.715	85.58	86.275	94.64	93.24	86.015	86.275	86.015	84.875	91.355	86.015	89.24	87.045	94.395	95.88	102.23	97.75	95.23	97.125	96.775	89.96
1242	96.975	91.98	95.535	91.635	96.27	100.64	91.915	94.65	82.94	86.31	104.99	104.14	92.325	97.275	94.315	99.59	102.57	104.661	88.45	91.98	91.535	96.715	85.58	86.77	94.64	93.15	86.15	86.275	86.15	84.875	91.13	86.15	89.015	87.045	94.53	95.88	102.14	97.885	95.23	97.395	96.775	90.23
1243	96.84	92.52	95.67	92.04	96	100.64	91.915	94.515	82.94	86.445	104.99	104.14	92.325	97.5	94.09	99.59	102.57	104.661	88.945	91.98	91.535	96.715	85.715	86.77	95	93.15	86.15	85.645	86.15	85.01	90.86	86.15	88.88	87.045	94.395	95.88	102.14	97.975	95.23	97.395	96.775	90.095
1244	96.84	91.98	95.535	92.04	96	100.775	91.915	94.515	82.94	86.715	104.855	104.14	92.325	97.5	94.09	99.59	102.165	104.436	88.945	91.98	91.895	96.715	85.445	86.905	95	93.015	86.015	85.645	86.015	85.145	90.995	86.015	89.15	87.045	94.395	95.88	102.14	97.615	95.23	97.53	97	90.455
1245	96.975	91.485	95.535	91.905	96	100.775	91.915	94.92	82.94	86.445	104.63	104.14	92.685	97.275	94.09	99.59	102.3	104.526	88.945	91.98	91.4	96.625	85.445	86.77	95	93.15	86.015	86.275	86.015	84.875	90.725	86.015	88.88	87.54	94.395	95.52	102.005	97.75	95.59	97.755	97.135	90.455
1246	96.705	91.485	95.535	91.905	96	100.775	91.915	94.65	82.94	86.445	104.99	104.14	92.325	97.14	94.09	99.59	101.535	104.796	89.08	91.98	91.535	96.625	85.445	86.905	94.37	93.015	86.15	85.645	86.15	85.01	90.725	86.15	89.24	87.045	94.395	95.52	102.14	97.615	95.59	98.025	97	90.455
1247	96.57	91.98	95.445	91.905	95.865	101.135	91.825	94.92	82.58	86.445	104.63	104.14	92.325	97.275	93.955	99.59	102.3	104.661	89.215	92.25	91.535	96.625	85.58	86.995	94.64	93.015	86.15	86.14	86.15	84.875	90.995	86.15	89.24	87.045	94.395	95.385	102.14	97.75	95.725	97.89	97	90.095
1248	96.345	91.485	95.67	91.635	95.64	100.775	91.69	94.65	82.445	86.31	104.63	104.14	92.1	97.275	93.955	98.825	102.165	104.796	89.215	92.25	91.895	96.715	85.58	86.905	94.64	93.015	86.285	85.015	86.285	84.515	90.995	86.285	89.24	87.045	94.53	95.25	102.14	97.75	95.86	97.755	97	90.23
1249	96.705	91.485	95.67	91.905	95.64	101.045	91.825	94.65	82.445	86.445	104.99	104.14	92.1	97.14	93.82	99.59	102.3	104.526	89.08	91.98	91.805	97.48	85.445	87.4	94.91	93.015	86.015	84.79	86.015	84.875	90.995	86.015	89.015	87.045	94.53	95.385	101.87	97.75	95.725	98.025	97	90.455
1250	96.21	91.98	95.445	92.04	95.64	101.045	91.825	94.65	82.445	86.31	104.72	104.14	92.325	97.275	93.1	98.825	101.805	104.031	89.215	91.98	91.895	96.715	85.445	87.4	94.775	92.61	86.285	85.015	86.285	84.875	91.13	86.285	89.015	87.045	94.53	95.385	102.14	97.615	95.86	98.385	97	90.455
1251	96.345	92.52	95.535	91.77	95.64	100.775	91.915	94.65	82.175	86.175	104.99	104.14	92.1	97.275	93.46	99.59	101.535	104.436	89.575	91.98	91.805	96.625	85.58	86.995	94.64	92.61	86.285	85.015	86.285	84.515	91.13	86.285	88.88	87.045	94.395	95.025	102.14	97.75	95.86	97.89	97	90.23
1252	96.705	91.485	96.075	91.905	95.64	100.775	91.69	94.65	82.58	86.31	104.99	104.14	92.1	97.14	93.1	99.59	102.3	104.526	89.215	91.98	91.535	96.625	85.715	87.4	95	93.015	86.285	84.79	86.285	84.875	90.995	86.285	89.15	87.045	94.395	95.025	102.005	97.75	95.725	98.025	97	90.455
1253	96.705	92.52	95.535	92.04	95.235	100.775	91.915	94.65	82.445	86.175	104.63	104.14	92.1	97.275	93.955	99.815	102.3	104.796	89.575	91.35	91.535	96.715	85.58	87.4	94.37	93.015	86.015	84.79	86.015	84.515	91.265	86.015	89.015	87.54	94.53	94.755	101.87	97.615	95.725	98.16	97	90.455
1254	96.975	92.52	95.445	92.04	95.505	101.045	91.915	94.515	82.445	86.175	104.495	104.14	92.325	97.14	93.955	99.95	102.3	104.526	89.215	91.98	91.535	96.625	85.445	87.4	95	93.015	86.285	84.52	86.285	84.515	91.49	86.285	89.15	87.45	94.53	94.755	101.87	97.615	95.86	98.025	97	90.455
1255	96.705	92.52	95.445	92.13	95.37	100.775	92.05	94.65	82.04	86.085	104.99	104.14	92.1	97.14	94.09	99.95	102.165	104.436	89.575	91.98	91.535	97.48	85.58	87.625	95	92.61	86.285	84.52	86.285	84.515	91.49	86.285	89.015	87.45	94.53	94.755	101.735	97.615	95.86	98.025	97	90.23
1256	97.11	92.88	95.67	92.13	95.64	101.045	91.915	94.65	82.04	86.31	104.63	104.14	92.325	97.275	94.315	99.815	102.3	104.031	89.575	91.98	91.895	96.625	85.715	87.4	94.37	92.61	86.15	84.025	86.15	84.515	91.355	86.15	89.24	87.045	94.935	94.755	101.87	97.615	95.725	98.16	97	90.455
1257	96.84	92.745	95.67	92.265	95.1	100.64	92.05	94.785	82.04	86.31	104.99	104.14	92.325	97.14	94.09	99.815	101.94	103.896	89.845	91.98	91.805	96.625	85.58	87.4	94.37	92.61	86.15	84.025	86.15	84.515	91.265	86.15	89.015	87.81	94.53	95.025	101.51	97.615	95.86	98.025	97	90.455
1258	96.975	92.88	96.075	92.265	95.505	100.64	92.05	94.65	82.04	86.445	104.72	103.915	92.1	97.14	94.09	100.22	101.805	104.031	89.98	91.98	91.535	96.625	85.58	87.4	94.91	93.015	86.015	83.89	86.015	84.515	91.265	86.015	89.24	87.045	94.935	94.755	101.51	97.255	95.86	98.25	97.405	90.59
1259	96.975	92.745	95.535	92.04	95.64	100.64	92.05	94.65	82.445	86.31	104.495	104.14	92.325	97.275	94.225	100.355	101.94	104.031	89.98	91.98	91.895	96.625	85.445	87.4	94.91	92.61	86.015	83.89	86.015	84.515	91.265	86.015	89.15	87.045	94.935	94.53	101.51	97.615	95.725	98.025	97	90.455
1260	96.57	92.52	95.445	91.77	95.64	100.415	92.05	94.65	82.04	86.31	104.63	104.14	92.1	97.275	94.315	100.445	102.3	104.526	89.575	91.35	91.895	96.625	85.715	87.4	94.64	92.52	86.285	84.025	86.285	84.74	91.265	86.285	89.015	87.045	94.53	94.53	101.87	97.615	95.86	98.025	97	90.095
1261	96.975	93.015	95.445	92.13	95.64	100.28	91.915	94.92	82.445	86.175	104.495	103.78	92.1	97.275	94.315	100.445	102.3	104.436	89.485	91.35	91.895	96.625	85.445	86.905	95	92.61	86.15	83.53	86.15	84.74	91.13	86.15	89.015	87.045	95.025	94.26	101.24	97.615	95.5	98.025	97	90.455
1262	96.84	92.52	95.535	92.13	95.505	100.415	91.915	94.65	82.445	86.445	104.63	104.14	92.1	97.14	94.315	100.445	102.165	104.436	89.71	91.35	91.895	96.625	85.085	87.4	94.64	92.61	86.015	83.26	86.015	84.515	91.13	86.015	89.24	87.045	95.025	93.99	101.51	97.255	95.5	98.025	97	90.455
1263	97.11	93.015	95.67	91.77	95.235	100.415	91.915	94.785	82.04	85.95	104.495	103.51	92.1	97.14	94.09	100.445	101.805	104.436	89.575	91.35	91.895	96.625	85.31	87.4	94.91	93.015	86.285	83.26	86.285	84.515	90.995	86.285	89.015	87.045	94.53	94.125	101.51	97.255	95.23	98.025	97	90.095
1264	97.11	92.52	95.67	91.905	95.1	100.28	91.915	94.65	82.445	85.68	104.72	104.14	92.1	97.275	94.09	100.445	101.805	104.436	89.575	91.98	91.895	96.355	85.31	86.905	95.27	93.15	86.285	83.53	86.285	84.65	90.995	86.285	89.24	87.045	95.025	93.99	101.24	97.255	95.23	98.16	97	90.095
1265	96.975	92.88	95.445	92.13	95.37	100.28	91.915	94.65	82.04	85.545	104.63	104.14	91.83	97.275	94.315	100.445	101.94	104.031	89.35	91.35	91.805	96.715	85.31	86.995	95.27	93.015	86.015	83.53	86.015	84.65	90.86	86.015	88.88	87.045	94.935	94.125	101.375	97.615	95.23	98.16	97	90.455
1266	97.335	92.88	95.445	92.04	95.235	100.415	91.915	94.515	82.04	85.545	104.495	104.14	91.965	97.275	94.315	100.445	101.805	104.031	89.71	91.98	91.895	96.625	85.445	87.4	95	92.61	86.015	83.53	86.015	84.875	90.86	86.015	89.15	87.045	94.53	94.125	101.735	97.75	94.96	97.755	97	90.095
1267	97.47	93.015	95.67	91.905	95.505	100.28	91.915	94.65	82.04	85.545	104.495	103.78	91.965	97.275	94.315	100.58	101.805	103.671	89.98	91.98	91.895	96.625	85.31	87.4	95	92.52	86.15	83.53	86.15	85.28	90.725	86.15	89.015	87.045	94.53	93.99	101.375	97.255	94.96	97.89	96.775	89.825
1268	97.47	93.015	95.67	92.04	95.64	100.01	91.69	94.515	82.04	85.95	104.495	103.51	91.83	97.275	94.315	100.85	102.165	103.671	89.71	91.98	91.895	96.625	85.175	87.4	95	92.61	86.285	83.89	86.285	85.28	90.725	86.285	89.015	87.045	94.53	93.99	101.51	97.255	94.96	97.89	97	90.23
1269	97.11	93.015	96.075	92.13	95.37	100.64	91.915	94.29	82.04	85.68	104.495	103.51	91.965	97.275	94.09	100.85	101.805	103.896	89.845	91.98	91.895	96.715	85.085	87.4	95	93.015	86.285	84.16	86.285	85.28	91.265	86.285	89.015	87.045	94.395	93.9	101.87	97.255	94.735	97.755	97.135	90.455
1270	97.47	93.015	95.67	92.13	95.64	100.28	91.915	94.515	82.04	86.085	104.63	103.78	92.1	97.275	94.09	100.85	101.805	104.031	89.71	91.35	91.535	96.625	85.175	87.4	95.27	93.15	86.285	84.385	86.285	85.505	90.995	86.285	88.88	87.045	94.935	93.9	101.51	97.255	94.735	97.62	97.135	90.455
1271	97.605	93.24	96.165	91.635	95.37	100.415	91.915	94.65	81.95	85.545	104.495	103.78	92.1	97.275	94.09	100.985	101.94	103.671	89.845	91.98	91.175	96.715	85.445	87.4	95.27	93.015	86.285	84.385	86.285	85.505	90.995	86.285	88.88	87.045	94.53	93.63	101.375	97.615	94.735	98.025	97.135	90.59
1272	97.47	93.24	95.67	92.13	95.505	100.415	91.825	94.515	82.04	85.545	104.495	103.915	92.1	97.5	94.09	101.345	101.805	103.671	89.98	91.98	91.535	96.625	85.085	87.4	95.27	93.015	86.285	84.25	86.285	85.505	90.725	86.285	89.015	87.45	94.395	93.9	101.375	97.615	94.6	98.025	97.405	90.455
1273	97.47	93.24	96.075	92.04	95.235	100.415	91.915	94.29	82.04	85.545	104.495	103.51	92.1	97.5	94.09	101.21	101.805	103.671	89.845	91.98	91.175	96.625	85.445	86.905	95	93.015	86.51	84.25	86.51	85.505	91.265	86.51	88.88	87.45	94.53	93.765	101.51	97.615	94.6	97.89	97.135	90.59
1274	97.335	93.24	96.165	92.13	95.37	100.415	92.05	94.29	81.95	85.545	104.495	103.51	92.1	97.635	94.09	101.345	101.805	103.266	89.845	92.25	91.535	96.715	85.175	87.4	95	93.375	86.645	84.16	86.645	85.64	90.995	86.645	89.15	87.675	94.395	93.765	101.51	97.615	94.465	97.62	97	90.59
1275	97.335	93.24	95.67	92.13	95.1	100.28	92.05	94.65	82.04	85.455	104.495	103.78	92.325	97.275	94.315	101.345	102.3	103.536	89.71	92.25	91.4	96.715	85.31	87.4	95.27	93.015	86.285	84.025	86.285	85.64	91.13	86.285	89.015	87.54	94.53	93.495	101.51	97.255	94.6	97.62	97	90.455
1276	97.335	93.24	96.165	91.905	95.505	100.505	91.915	94.65	81.68	85.545	104.99	103.51	92.1	97.5	94.09	101.345	102.165	103.671	90.115	92.25	91.535	96.715	85.58	87.625	95.54	93.24	86.285	84.385	86.285	85.64	90.995	86.285	89.015	87.81	95.025	93.63	101.24	97.255	94.6	97.89	97.405	90.59
1277	97.11	93.24	95.67	92.13	95.505	100.64	91.915	94.65	81.815	85.68	104.495	103.51	92.1	97.5	94.09	101.975	101.805	104.031	89.845	92.25	91.04	96.625	85.445	87.76	95	93.015	86.285	84.385	86.285	85.64	90.995	86.285	89.24	87.45	94.53	93.765	101.375	97.255	94.735	97.53	97	90.725
1278	97.11	92.88	96.075	92.13	95.505	100.415	91.915	94.515	81.68	85.68	104.495	104.14	92.1	97.275	94.09	101.975	101.445	103.671	89.98	92.25	91.175	96.625	85.58	87.625	95.54	93.15	86.645	84.385	86.645	85.64	91.13	86.645	89.24	87.45	94.395	93.36	101.24	97.255	94.465	97.89	97	90.455
1279	97.47	93.24	95.67	92.4	95.505	100.64	91.915	94.65	81.455	85.545	104.63	103.78	92.1	97.275	94.315	102.11	101.535	103.671	89.98	91.98	91.175	96.625	85.31	87.625	95.54	93.15	86.285	84.385	86.285	85.64	90.995	86.285	89.24	87.81	94.395	93.36	101.24	97.255	94.465	97.62	97.135	90.725
1280	97.11	92.88	95.67	92.13	95.505	100.505	91.915	94.65	81.68	85.545	104.72	104.14	92.1	97.635	93.955	102.245	101.805	103.671	89.98	92.25	91.175	96.625	85.445	87.4	95.63	93.24	86.285	84.385	86.285	85.505	90.725	86.285	89.015	87.54	94.395	93.135	101.375	97.255	94.735	97.89	97.405	90.725
1281	97.11	93.24	95.67	92.04	95.505	100.28	91.915	94.29	81.185	85.455	104.495	104.14	92.325	97.14	94.225	102.605	101.445	103.671	89.98	91.98	91.04	96.625	85.445	87.625	95.63	93.15	86.285	84.52	86.285	85.28	90.995	86.285	89.015	87.045	94.53	93.27	101.51	97.255	94.735	97.89	97.135	90.455
1282	97.335	93.24	95.04	92.13	95.37	100.415	91.915	94.65	81.545	85.455	104.495	104.275	92.1	97.275	94.09	102.605	101.445	103.536	89.71	92.25	90.77	96.625	85.175	87.4	95.765	93.15	86.285	84.52	86.285	85.01	90.725	86.285	89.375	87.45	94.305	92.865	101.51	97.255	94.735	97.755	97.495	90.725
1283	97.47	92.88	95.445	92.13	95.505	100.28	91.915	94.65	81.185	85.32	104.495	104.14	91.965	97.275	94.09	102.875	101.31	103.671	89.845	91.98	91.04	96.625	85.175	87.625	95.405	93.24	86.015	84.52	86.015	85.145	90.5	86.015	89.24	87.45	94.305	93.135	101.375	96.985	94.6	97.62	97.405	90.725
1284	97.47	93.015	95.67	91.905	95.235	100.64	91.915	94.29	81.455	85.455	104.495	104.14	92.1	97.005	94.09	102.875	101.445	103.671	89.575	91.98	91.175	96.625	85.31	87.4	95.27	93.015	86.015	84.52	86.015	85.28	90.725	86.015	89.375	87.045	94.305	93	101.24	96.85	94.735	98.16	97.495	90.725
1285	97.335	93.015	95.67	92.4	95.505	100.28	91.915	94.29	81.455	85.455	104.495	104.275	92.1	97.14	94.09	102.875	101.31	103.896	89.485	91.98	91.04	96.625	85.58	87.4	95.63	93.24	86.015	84.52	86.015	85.145	90.5	86.015	89.24	87.045	94.305	92.73	101.375	96.985	94.735	97.89	97.135	90.86
1286	97.47	92.745	95.535	92.13	95.865	100.01	91.915	94.29	81.185	85.455	104.495	104.275	92.1	97.14	94.09	102.875	101.31	104.031	89.485	91.98	91.04	96.625	85.445	87.535	95.765	93.15	86.015	84.79	86.015	84.875	90.635	86.015	88.88	87.045	94.305	93.27	101.24	96.85	94.735	97.62	97.405	90.86
1287	97.74	93.15	95.535	92.265	95.64	100.01	91.915	94.02	81.185	85.455	104.495	104.275	92.1	97.14	93.82	103.235	101.445	104.031	89.215	91.35	90.77	96.625	85.175	87.4	95.9	93.015	86.015	84.79	86.015	84.875	90.725	86.015	89.015	87.045	94.305	93.27	100.745	97.255	94.735	97.89	97	90.725
1288	97.605	93.015	95.445	92.13	96.27	100.01	91.825	94.29	81.185	85.455	104.72	104.275	92.1	97.005	93.46	102.875	101.31	103.671	88.945	91.98	90.635	96.625	85.31	87.4	95.765	93.24	86.015	84.52	86.015	85.01	90.725	86.015	89.015	87.045	94.305	93.27	100.745	96.85	94.96	98.025	97.495	90.725
1289	97.47	92.88	95.445	91.905	96.63	99.785	91.69	94.02	81.455	85.545	104.495	104.275	91.965	97.14	94.09	102.875	101.31	103.671	89.08	91.35	90.77	96.625	85.58	87.4	95.765	93.015	86.015	84.52	86.015	84.74	90.5	86.015	89.015	87.045	94.305	93.27	101.24	97.12	94.96	98.025	97.405	90.86
1290	97.47	93.015	95.67	92.4	96.63	99.875	91.825	94.38	81.455	85.545	104.495	104.68	92.1	97.005	93.46	102.875	101.31	103.671	89.08	91.35	90.77	96.355	85.31	87.4	95.63	93.15	86.015	84.52	86.015	84.515	90.725	86.015	89.015	87.045	94.305	93.27	101.24	97.255	94.96	98.16	97.495	90.725
1291	97.605	93.15	95.535	92.13	96.63	100.01	91.69	94.02	81.545	85.455	104.63	104.275	92.1	97.275	93.46	102.875	101.31	104.031	89.35	91.98	91.04	96.625	85.31	86.905	95.405	93.015	86.015	84.79	86.015	84.515	90.725	86.015	89.015	87.045	94.305	93.27	101.24	97.12	94.735	98.025	97.495	90.86
1292	97.47	93.15	95.67	91.905	96.63	99.875	91.915	94.29	81.185	85.32	104.495	104.68	92.325	97.275	94.09	102.875	101.445	103.896	89.485	91.35	90.77	96.625	85.445	86.905	95.63	92.61	86.015	84.79	86.015	84.515	90.725	86.015	89.24	87.045	94.305	93.36	101.105	97.255	95.23	98.25	97.135	90.86
1293	97.47	92.88	95.67	92.13	97.035	100.01	91.915	94.02	81.185	85.455	104.495	104.275	92.1	97.275	93.955	102.875	101.175	104.031	89.215	91.98	91.04	96.625	85.175	86.905	95.54	92.61	86.015	84.79	86.015	84.515	90.995	86.015	89.15	87.045	94.305	93.27	101.24	96.985	94.96	98.16	97	90.725
1294	97.47	93.24	95.445	92.13	96.765	100.01	91.915	94.02	81.185	85.455	104.72	104.68	92.1	97.275	94.09	102.875	101.31	103.671	89.35	91.98	90.905	96.355	85.31	87.4	95.63	92.61	86.015	84.79	86.015	84.515	91.13	86.015	89.015	87.45	94.395	93.36	100.745	97.255	94.96	98.025	97.135	90.725
1295	98.1	93.24	95.535	92.13	97.125	100.01	91.915	94.02	81.185	85.185	104.495	104.77	92.1	97.275	93.595	102.875	101.31	103.671	89.215	91.98	90.77	96.355	84.95	86.905	95.405	92.61	86.015	85.645	86.015	84.515	90.995	86.015	88.745	87.045	94.305	93.27	101.105	97.255	95.23	98.025	97.135	90.59
1296	97.605	92.88	95.535	92.04	96.9	100.01	91.915	93.885	81.185	85.455	104.63	104.905	92.1	97.005	93.46	102.875	101.31	103.671	89.575	91.35	90.77	96.625	85.31	87.4	95	92.61	86.285	85.645	86.285	84.245	91.13	86.285	89.015	87.45	94.305	93.27	101.375	96.85	94.96	98.025	97.135	90.725
1297	97.47	93.015	95.67	92.265	97.125	99.875	91.915	94.02	81.185	84.915	104.495	104.77	91.965	97.005	94.09	102.875	101.31	103.896	89.35	91.35	90.77	96.625	85.31	87.4	95.405	93.015	86.015	86.14	86.015	84.245	91.13	86.015	88.88	87.45	94.305	93.27	101.375	96.985	94.96	98.025	97	90.725
1298	97.74	93.24	95.445	92.13	97.26	100.01	91.915	94.02	81.455	85.455	104.63	104.68	92.1	97.275	93.82	102.875	101.31	104.031	88.945	91.35	90.77	96.625	85.175	86.905	95.63	93.15	86.15	86.545	86.15	84.515	90.995	86.15	88.88	87.45	94.395	93.135	101.375	97.12	94.96	97.755	97.135	90.725
1299	97.74	93.24	95.445	92.04	97.26	99.785	91.915	94.02	81.68	85.455	104.495	104.275	91.965	97.005	93.955	102.875	101.445	104.031	89.215	91.35	90.635	96.625	85.445	86.77	95.405	93.015	86.285	86.545	86.285	84.38	90.725	86.285	89.015	87.45	94.395	92.865	101.51	97.255	94.735	97.89	97.405	90.59
1300	97.47	93.015	95.535	92.13	97.665	99.875	92.05	94.02	81.68	85.545	104.495	104.275	91.965	96.87	94.09	102.875	101.445	104.031	89.485	91.35	90.77	96.355	85.445	86.77	95	92.61	86.015	87.31	86.015	84.38	90.725	86.015	88.88	87.045	94.395	93.135	101.375	97.255	94.96	97.89	97.495	90.725
1301	97.74	93.24	95.67	92.13	97.53	99.785	91.915	94.29	81.68	85.545	104.225	104.275	91.965	97.005	94.09	102.875	101.31	103.896	89.575	91.35	90.77	96.625	85.445	87.4	95	93.15	86.015	87.535	86.015	84.515	90.995	86.015	89.015	87.315	94.395	93	100.745	96.985	94.96	97.395	97.495	90.59
1302	98.1	93.24	95.535	92.13	97.665	99.875	91.915	94.02	81.68	85.545	104.63	104.275	92.1	96.735	94.09	102.875	101.445	104.031	89.215	91.35	91.04	96.625	85.31	86.995	95.27	93.015	86.15	87.94	86.15	84.65	90.725	86.15	89.015	87.045	94.53	93.27	100.745	97.12	94.96	97.62	97.405	90.725
1303	97.74	93.51	95.535	92.13	98.295	100.01	91.915	94.02	81.68	85.68	104.495	104.275	92.1	96.645	94.09	102.875	101.445	104.031	89.485	91.35	90.905	96.625	85.58	86.905	95.27	93.015	86.15	88.165	86.15	84.74	90.635	86.15	89.15	87.045	94.53	93.135	101.105	96.85	94.96	97.89	97.495	90.725
1304	97.605	93.24	95.535	92.13	98.16	100.01	91.915	94.02	81.455	85.545	104.36	104.275	92.1	96.645	94.09	102.875	101.535	104.031	89.35	91.35	90.77	96.22	85.58	87.4	95.27	93.015	86.15	88.435	86.15	84.515	90.635	86.15	88.88	87.045	94.935	93.135	101.105	97.255	95.5	98.025	97.405	90.59
1305	97.74	93.24	95.67	92.265	98.385	99.785	91.915	94.02	81.185	85.68	104.495	104.68	91.965	96.645	93.955	102.875	101.445	104.031	89.485	91.26	90.41	96.355	85.445	87.4	95	93.015	86.285	88.66	86.285	84.74	90.5	86.285	89.15	87.045	95.025	93.36	101.24	97.255	95.725	97.89	97.405	90.725
1306	97.605	93.24	95.67	92.265	98.52	100.01	91.915	94.02	81.68	85.545	104.495	104.68	92.1	96.645	94.09	102.875	101.31	103.896	89.215	91.26	90.77	96.625	85.58	87.4	95.27	93.015	86.285	88.93	86.285	84.875	90.5	86.285	88.88	87.045	95.295	93.36	100.745	96.85	95.86	98.16	97	90.59
1307	97.74	93.51	95.67	92.13	98.655	100.01	91.825	94.02	81.185	85.95	104.495	104.275	91.965	96.87	94.09	102.875	101.31	104.031	89.35	90.99	90.41	96.625	85.445	86.995	95	93.015	86.285	88.795	86.285	84.875	90.5	86.285	89.015	87.045	95.16	93.495	100.745	97.615	95.86	98.025	97.495	90.725
1308	97.47	93.24	95.535	92.4	99.15	99.65	91.69	94.02	81.185	85.68	104.495	104.275	91.83	96.645	94.09	102.875	101.31	103.896	89.35	90.63	90.77	96.625	85.715	87.4	94.37	93.015	86.285	89.56	86.285	84.875	90.5	86.285	89.15	87.045	95.43	93.495	100.745	97.255	95.86	98.385	97.495	90.59
1309	97.605	93.15	95.67	92.535	99.15	99.515	91.69	94.02	81.455	85.95	104.225	104.275	91.965	96.645	93.955	102.74	101.31	104.031	89.575	90.72	90.635	96.355	85.715	87.4	94.64	93.015	86.285	89.56	86.285	84.875	90.725	86.285	89.015	87.045	95.655	93.36	101.105	96.85	95.86	98.52	97.405	90.725
1310	97.74	93.51	95.67	92.4	99.285	99.38	91.825	94.02	81.185	85.68	104.495	104.275	91.965	96.87	94.09	102.875	101.31	103.806	89.35	90.855	90.77	96.355	85.805	87.4	94.37	92.61	86.285	89.56	86.285	84.875	90.725	86.285	89.015	87.045	95.79	93.36	100.745	96.985	95.86	98.655	97.405	90.59
1311	97.74	93.645	96.075	92.13	99.285	99.65	91.42	94.02	81.185	85.545	104.36	104.77	91.965	96.87	94.09	102.605	101.445	103.671	89.575	91.26	90.77	96.355	85.94	87.625	94.37	92.61	86.645	90.055	86.645	85.28	91.13	86.645	89.015	87.045	95.925	93.9	100.745	96.985	95.86	98.25	97.495	90.725
1312	97.47	93.24	95.535	92.535	99.285	99.38	91.42	94.02	81.185	85.68	104.09	104.275	91.965	96.87	94.315	102.605	101.31	103.896	89.575	90.99	90.77	95.995	85.715	87.625	94.64	93.015	86.645	90.055	86.645	85.28	90.995	86.645	88.88	87.045	96.06	94.125	100.745	96.985	95.725	98.025	97.405	90.725
1313	97.605	93.645	95.445	92.67	99.285	99.515	91.42	94.02	81.185	85.68	104.225	104.68	92.1	97.005	94.09	102.875	101.31	103.806	89.575	91.26	90.77	96.355	85.94	87.76	94.37	92.61	86.15	90.19	86.15	85.28	91.13	86.15	89.24	87.045	96.42	93.765	100.745	97.255	95.725	98.25	97.405	90.725
1314	97.47	93.645	95.67	92.4	99.915	99.38	91.42	94.02	80.915	85.545	104.09	104.68	91.965	96.735	94.09	102.875	101.31	103.671	89.485	91.26	90.77	96.355	85.94	87.625	94.28	93.015	86.285	90.46	86.285	85.145	91.13	86.285	89.015	87.045	96.555	93.9	100.745	97.255	95.5	98.385	97.135	90.59
1315	97.605	93.375	95.67	92.4	99.285	99.245	91.42	94.02	81.185	85.455	104.09	104.275	91.965	97.005	94.09	102.875	101.31	103.671	89.575	90.855	90.41	96.355	85.715	87.625	94.28	93.015	86.285	90.595	86.285	85.145	90.725	86.285	88.88	87.045	97.185	94.125	100.745	96.985	95.23	97.89	97	90.455
1316	97.47	93.51	95.67	92.535	99.915	99.515	91.555	94.02	81.185	85.68	104.09	104.275	91.83	97.005	94.09	102.875	101.31	103.896	89.215	90.99	90.41	96.355	85.715	87.76	94.37	93.15	86.285	90.595	86.285	84.875	91.265	86.285	89.15	87.045	97.05	93.9	100.745	96.85	95.5	97.755	97	90.59
1317	97.74	93.51	95.67	92.265	99.915	99.245	91.285	94.02	80.915	85.545	104.225	104.275	91.83	96.87	94.315	102.875	101.31	103.896	89.215	90.855	90.275	95.995	85.805	87.4	95	93.15	86.285	90.955	86.285	84.875	91.355	86.285	88.88	87.045	97.05	93.99	100.745	97.255	95.23	97.89	97.405	90.455
1318	97.605	93.51	95.67	92.535	99.915	99.515	91.555	94.02	81.185	85.68	104.09	104.14	91.83	96.87	93.955	102.875	101.445	103.671	88.945	90.63	90.635	96.085	85.715	87.4	94.505	93.24	86.15	90.82	86.15	85.145	91.49	86.15	89.15	87.45	97.455	93.9	100.745	97.12	94.96	97.755	97.405	90.59
1319	97.74	93.645	95.67	92.76	99.915	99.38	91.825	93.885	80.915	85.68	104.09	104.275	91.965	96.645	94.09	103.37	101.31	103.806	89.215	90.63	90.41	96.22	85.715	87.4	95	93.15	86.285	90.595	86.285	85.145	91.265	86.285	88.88	87.54	97.545	93.99	100.745	96.985	94.96	97.62	97.495	90.455
1320	97.605	93.915	95.535	92.76	100.05	99.38	91.915	94.02	81.185	86.31	104.225	104.275	91.965	96.87	94.09	103.37	101.31	103.671	89.35	90.63	90.635	96.355	85.58	87.625	94.37	93.15	86.645	90.82	86.645	85.64	91.13	86.645	89.15	87.45	98.175	93.9	101.105	97.255	94.96	97.53	97.405	90.455
1321	97.74	93.645	95.67	92.535	100.05	99.38	91.69	94.02	80.915	85.95	104.09	104.275	91.695	96.645	94.09	103.37	101.31	103.671	89.08	90.855	90.275	96.085	85.58	87.4	94.37	93.375	86.645	90.685	86.645	85.145	90.725	86.645	89.015	87.045	97.545	94.125	100.745	97.255	94.96	97.53	97	90.455
1322	97.74	93.645	96.165	92.535	100.05	99.38	91.825	94.02	80.915	86.175	104.09	104.14	91.695	96.87	94.09	103.37	101.04	103.266	89.35	90.855	90.275	95.995	85.445	87.535	95	93.375	86.645	90.955	86.645	85.28	91.13	86.645	89.015	87.54	97.545	93.765	100.745	97.255	94.96	97.125	97	90.725
1323	97.605	94.005	95.67	92.535	100.05	99.38	91.69	94.02	81.185	86.31	104.225	104.14	91.83	96.645	94.09	103.505	101.31	103.266	89.215	90.63	90.77	95.86	85.445	87.4	95.27	93.15	86.915	90.955	86.915	85.505	90.725	86.915	89.15	87.45	97.455	93.63	101.105	97.255	94.96	97.89	97.405	90.59
1324	97.74	93.645	95.67	92.895	100.41	99.38	91.69	94.02	81.185	85.95	104.495	104.14	91.695	96.645	94.225	103.37	101.175	103.176	89.215	90.63	90.41	95.86	85.715	87.4	94.64	93.24	86.78	90.955	86.78	85.505	90.995	86.78	89.15	87.045	97.545	93.495	101.105	97.75	94.96	97.755	97	90.455
1325	97.47	93.645	96.075	92.535	100.05	99.38	91.915	94.02	81.185	86.31	104.09	104.14	91.965	96.735	94.09	103.37	101.175	102.906	89.35	90.63	90.77	95.995	85.715	87.4	94.37	92.61	86.915	90.955	86.915	85.145	90.725	86.915	89.015	87.45	97.05	93.63	101.24	97.885	94.96	97.62	97.405	90.455
1326	97.605	93.915	96.165	92.535	100.05	99.38	91.69	93.885	80.915	86.175	104.495	104.14	91.56	96.645	93.955	103.37	101.175	103.176	89.215	90.63	90.275	95.995	85.445	87.4	94.37	93.015	87.05	91.315	87.05	85.64	90.725	87.05	88.88	87.45	97.185	93.9	101.105	97.975	95.23	97.62	97.495	90.455
1327	97.47	93.645	95.535	92.76	100.05	99.65	91.69	93.75	81.455	86.31	104.225	104.14	91.83	96.645	94.09	103.37	101.31	103.176	89.215	90.63	90.635	95.995	85.31	86.905	94.37	93.015	86.915	91.225	86.915	85.28	90.5	86.915	89.015	87.045	97.545	93.9	101.375	98.11	95.5	97.89	97.495	90.59
1328	97.47	93.645	95.67	92.895	100.05	99.515	91.69	93.75	81.455	86.31	104.225	104.14	91.965	96.51	94.225	103.505	101.04	103.266	89.215	90.495	90.41	96.085	85.58	87.4	94.37	92.61	86.915	91.225	86.915	85.28	90.365	86.915	89.15	87.045	97.05	93.765	101.51	98.605	95.23	97.755	97.405	90.455
1329	97.47	93.645	96.075	92.76	100.05	99.515	91.555	93.885	81.68	86.445	104.495	104.14	91.695	96.51	94.09	103.37	101.31	103.266	89.35	90.63	90.77	96.085	85.445	87.4	94.37	92.61	86.915	91.315	86.915	85.145	90.635	86.915	88.88	87.045	97.455	93.765	101.51	98.245	94.96	97.62	97.405	90.455
1330	97.335	93.645	95.67	92.895	100.05	99.875	91.42	94.02	81.68	86.715	104.495	104.14	91.83	96.51	94.09	103.37	101.04	103.266	89.215	90.63	90.635	95.995	85.31	87.4	94.37	92.61	86.915	91.315	86.915	85.145	90.5	86.915	89.24	87.045	97.545	93.36	101.735	98.245	95.23	97.395	97.495	90.455
1331	97.47	93.24	95.445	92.895	100.05	99.65	91.42	93.75	82.04	86.445	104.09	104.14	91.56	96.51	94.09	103.37	101.04	103.671	89.35	90.225	90.635	95.86	85.715	87.4	95.27	92.61	86.645	91.225	86.645	85.28	90.5	86.645	89.15	87.45	97.545	93.495	101.87	98.74	94.96	97.53	97.495	90.59
1332	97.47	93.51	96.075	93.165	100.05	99.875	91.42	94.02	82.04	86.715	104.495	103.78	91.695	96.645	94.09	103.37	101.04	103.266	89.485	90.09	90.41	95.995	85.31	86.995	95.54	92.61	86.645	91.315	86.645	85.145	90.5	86.645	89.15	87.45	97.185	93.63	101.87	98.875	94.96	97.125	97.495	90.23
1333	97.47	93.51	96.165	93.165	100.05	99.65	91.195	93.525	82.445	86.715	104.225	104.14	91.56	96.51	94.09	102.875	101.04	103.266	89.485	90.225	90.635	95.995	85.31	87.4	95.54	92.61	86.645	91.315	86.645	85.145	90.5	86.645	89.15	87.045	97.545	93.36	102.14	98.875	94.96	97.62	97.495	90.455
1334	97.47	93.51	96.165	93.165	100.05	100.01	91.42	93.75	82.805	86.715	104.09	104.14	91.56	96.645	94.09	102.875	101.04	103.671	89.215	90.225	90.635	95.995	85.085	87.4	95.765	93.015	86.645	91.315	86.645	84.875	90.725	86.645	89.15	87.045	97.545	93.36	102.14	99.28	94.735	97.26	97.495	90.23
1335	97.47	93.51	95.94	93.3	100.05	99.875	91.285	93.885	82.94	86.715	104.225	103.915	91.47	96.51	93.955	102.875	101.175	103.536	89.215	90.09	90.275	95.995	85.31	87.4	95.9	93.15	86.15	91.225	86.15	85.145	90.725	86.15	89.24	87.045	97.545	93.36	102.14	98.875	94.6	97.125	97.405	90.59
1336	97.47	93.51	96.075	93.3	99.915	99.875	91.42	93.75	82.805	86.715	104.225	103.51	91.83	96.645	93.955	102.875	101.31	103.536	89.08	90.36	90.77	95.995	85.445	87.4	96.395	93.015	86.645	91.225	86.645	84.875	90.725	86.645	88.88	87.045	97.545	93.63	102.23	99.64	94.96	97.125	97.495	90.455
1337	97.47	93.24	96.165	93.165	100.05	100.01	91.42	94.02	82.94	86.715	104.09	104.14	91.695	96.645	93.82	103.1	101.04	103.266	89.215	90.225	90.41	95.995	85.58	87.4	96.395	93.15	86.645	91.315	86.645	85.01	90.725	86.645	89.015	87.045	97.545	93.135	102.995	99.775	94.96	97.125	97.405	90.455
1338	97.335	93.24	95.67	93.165	100.05	100.01	91.69	93.885	83.3	86.715	104.225	104.14	91.695	96.645	94.09	103.37	101.31	103.266	89.215	90.495	90.545	95.995	85.58	87.4	96.89	93.015	86.645	91.315	86.645	84.875	90.995	86.645	89.015	87.045	97.455	93.27	103.4	99.64	94.735	96.9	97.495	90.59
1339	97.11	93.51	95.67	93.165	99.915	100.01	91.42	93.75	83.57	86.715	104.09	103.78	91.335	96.645	94.09	102.875	101.04	103.671	89.215	90.63	90.77	95.86	85.58	87.625	96.89	93.015	86.645	91.315	86.645	84.875	90.5	86.645	88.88	87.45	97.05	93.135	103.4	99.37	94.465	96.9	97.405	90.59
1340	97.605	93.24	96.165	93.3	99.915	99.875	91.69	93.75	83.705	87.21	104.225	103.51	91.335	96.645	94.225	103.235	101.175	103.536	89.575	90.36	90.41	95.995	85.445	87.4	97.025	93.15	86.78	91.315	86.78	84.875	90.5	86.78	89.015	87.45	97.05	93.27	103.4	99.775	94.735	96.9	97.135	90.59
1341	97.47	93.24	95.67	93.165	99.915	99.875	91.69	93.885	83.93	86.715	104.495	103.78	91.335	96.645	93.955	102.875	101.04	103.536	89.575	90.225	90.635	95.995	85.31	87.625	96.89	93.15	86.78	91.315	86.78	84.875	90.365	86.78	88.88	87.045	96.825	93.27	103.76	100	94.96	96.9	97.495	90.59
1342	97.605	93.24	95.67	92.895	99.915	99.785	91.915	93.885	84.065	87.21	104.09	104.14	91.47	96.51	94.225	103.235	100.905	103.266	89.575	89.865	90.77	95.995	85.58	87.625	97.295	93.375	86.645	91.315	86.645	84.74	90.5	86.645	89.015	87.045	97.05	93.36	104.255	99.775	94.96	96.9	97.405	90.59
1343	97.47	93.24	96.165	93.3	99.555	99.875	91.915	94.02	84.335	87.21	104.225	103.285	91.695	96.645	94.225	102.875	101.175	103.176	89.485	90.225	90.275	95.995	85.445	87.76	97.16	93.15	86.78	90.955	86.78	84.65	90.5	86.78	88.88	87.045	96.825	92.865	104.39	99.64	94.96	96.9	97.495	90.59
1344	97.47	93.645	96.075	93.165	99.915	99.515	91.825	93.75	84.47	87.21	104.09	103.78	91.695	96.87	93.595	102.875	101.04	103.266	89.575	89.865	90.41	95.86	85.445	87.625	97.295	93.24	86.78	91.315	86.78	84.65	90.365	86.78	89.24	87.045	97.05	92.865	104.39	99.37	95.23	96.9	97.495	90.455
1345	97.335	93.51	95.67	93.3	99.915	99.785	91.69	93.885	84.965	87.975	104.36	103.51	91.695	96.87	94.09	102.875	100.905	103.266	89.215	90.225	90.545	95.995	85.58	87.76	97.16	93.015	86.78	91.315	86.78	84.74	90.095	86.78	89.015	87.045	97.05	92.865	104.12	99.775	94.96	97.125	98.125	90.455
1346	97.47	93.645	95.67	93.3	99.645	99.785	91.915	94.02	84.695	87.21	104.225	103.78	91.335	96.735	93.955	102.875	100.905	103.266	89.215	90.225	90.77	95.995	85.58	87.625	96.395	93.015	86.915	91.315	86.915	84.74	90.095	86.915	89.015	87.54	96.825	93.27	104.525	99.775	94.96	97.125	97.495	90.455
1347	97.47	93.24	96.165	93.3	99.285	99.515	91.915	93.885	84.47	88.335	104.09	103.51	91.56	96.735	94.09	102.605	101.175	103.266	89.485	90.36	90.77	95.995	85.445	87.76	96.665	93.015	86.915	91.315	86.915	84.875	90.5	86.915	89.015	87.045	97.05	93.135	104.525	99.37	94.96	97.125	97.495	90.455
1348	97.47	93.51	96.075	93.3	99.645	99.785	91.915	93.885	84.47	87.975	104.495	103.78	91.47	96.735	94.09	102.875	101.175	103.266	89.575	90.63	90.77	95.995	85.58	87.76	96.89	93.15	86.915	91.315	86.915	84.74	90.005	86.915	89.015	87.045	97.05	93.36	104.39	99.01	94.96	97.125	97.405	90.095
1349	97.47	93.645	96.075	93.3	99.645	100.01	91.915	93.885	85.1	87.21	104.225	103.78	91.695	96.87	93.325	102.605	101.31	103.536	89.71	90.09	90.77	95.86	85.715	87.625	96.8	93.015	86.78	90.955	86.78	84.875	89.87	86.78	89.15	87.045	97.05	92.865	104.39	99.01	94.96	96.99	97.135	90.455
1350	97.335	93.645	96.075	93.525	99.645	100.28	91.915	93.885	85.1	88.2	104.09	104.14	91.56	96.735	93.955	102.605	100.905	103.266	89.98	90.225	90.635	95.86	85.31	87.535	95.9	92.61	86.915	90.955	86.915	84.74	90.005	86.915	88.88	87.045	97.05	92.865	104.525	99.01	94.96	97.125	97.495	90.23
1351	97.335	93.645	96.165	93.3	99.645	99.875	91.825	93.75	85.19	88.2	104.225	104.14	91.335	96.51	93.82	102.74	101.31	103.671	89.845	90.225	90.275	95.995	85.175	87.76	95.9	93.15	86.645	91.315	86.645	84.65	90.095	86.645	89.015	87.045	96.825	93	104.525	99.37	94.96	97.125	97	90.095
1352	97.47	93.645	96.075	93.3	99.285	100.01	91.69	93.885	85.19	88.47	104.09	103.78	91.56	96.375	94.09	102.605	101.175	103.266	89.845	90.225	90.77	95.725	85.31	87.625	95.9	93.015	86.915	90.685	86.915	84.74	90.5	86.915	89.015	87.045	97.05	93.27	104.525	99.37	94.96	97.125	97	90.095
1353	97.11	93.51	95.67	93.165	99.555	99.875	91.69	94.02	85.19	88.47	104.225	104.14	91.695	96.87	94.09	102.605	101.31	103.671	89.845	90.36	90.41	95.995	85.445	87.4	95.9	93.015	86.78	90.82	86.78	84.875	90.095	86.78	89.015	87.045	97.05	93.135	103.895	99.01	94.87	97.125	97.135	90.095
1354	97.11	93.51	95.67	93.165	99.285	99.875	91.69	93.885	85.19	88.335	104.225	103.51	91.695	96.735	94.09	102.74	101.175	103.671	89.71	90.225	90.41	95.86	84.95	87.4	95.9	93.15	86.78	90.82	86.78	84.74	90.5	86.78	89.015	87.045	97.05	93.27	104.12	99.28	94.96	97.26	97.405	90.23
1355	97.605	93.645	95.67	93.165	99.285	99.785	91.915	93.885	85.19	88.335	104.225	103.78	91.335	96.645	94.09	102.74	101.175	103.266	89.71	90.225	90.275	95.995	85.31	87.4	95.9	93.15	86.645	90.685	86.645	84.875	90.5	86.645	88.88	87.045	96.825	93.27	103.4	99.37	94.96	96.99	97.135	90.095
1356	97.335	93.645	95.67	93.165	99.285	100.01	91.69	93.885	85.19	88.2	104.225	103.915	91.47	96.375	94.09	102.605	101.31	103.266	89.98	90.225	90.77	95.86	85.175	87.4	95.9	93.15	86.645	91.225	86.645	84.515	90.5	86.645	88.88	87.45	96.42	93.135	103.895	98.875	95.365	97.125	97	90.23
1357	97.335	93.645	95.535	93.165	99.645	99.785	91.915	94.02	85.19	87.975	104.495	103.915	91.695	96.51	94.225	102.875	101.31	103.266	89.98	90.63	90.41	95.995	85.175	87.625	95.9	93.015	86.78	90.82	86.78	84.875	90.725	86.78	89.015	86.91	96.825	93.27	104.255	99.01	95.23	97.125	97	90.23
1358	97.335	93.915	96.165	92.895	99.915	99.875	91.69	93.885	85.325	88.2	104.225	103.78	91.335	96.51	94.09	102.74	101.31	103.266	89.71	90.495	90.41	95.725	85.445	87.4	95.9	93.15	86.78	90.955	86.78	84.65	90.725	86.78	88.88	87.045	96.825	93.27	104.39	98.74	95.23	97.125	97	90.23
1359	97.335	93.645	95.67	93.3	99.285	99.785	91.915	93.885	85.325	88.335	104.225	103.78	91.695	96.51	94.09	102.605	101.31	103.671	89.98	90.495	90.77	95.86	84.95	87.4	95.9	93.24	86.915	90.595	86.915	84.74	90.995	86.915	88.745	87.045	96.825	93.36	104.525	98.74	95.23	97.125	97.495	90.095
1360	97.11	93.645	95.535	93.165	99.555	99.875	91.825	93.885	85.19	87.975	104.09	103.51	91.695	96.645	94.09	102.47	101.175	103.266	90.34	90.225	90.275	95.59	85.31	87.4	95.9	93.15	86.78	90.82	86.78	84.38	90.995	86.78	88.88	87.045	96.825	93.36	105.02	98.515	94.96	97.125	97.495	90.095
1361	97.11	93.645	95.67	93.3	99.285	99.785	91.915	94.02	85.19	87.975	104.09	103.51	91.47	96.735	94.315	102.11	101.175	103.266	90.205	90.225	90.77	95.86	85.445	86.905	95.9	93.015	86.915	90.595	86.915	84.515	90.725	86.915	89.015	87.045	96.69	93.495	104.525	98.515	94.96	97.26	97.405	89.825
1362	97.335	93.645	95.67	93.165	99.915	99.65	91.69	94.02	85.1	87.975	104.225	104.14	91.695	96.645	94.225	102.605	101.175	103.671	90.205	89.865	90.41	95.995	85.31	86.995	95.9	93.015	86.78	90.955	86.78	84.515	90.725	86.78	89.015	87.045	96.555	93.36	104.39	98.515	95.23	97.125	97.495	90.455
1363	97.11	93.24	95.175	93.165	99.285	99.515	91.915	94.02	84.965	87.975	104.09	103.51	91.335	96.735	94.225	102.605	101.31	103.266	89.98	89.865	90.275	95.86	85.175	87.4	95.9	92.61	86.915	90.955	86.915	84.515	90.635	86.915	89.15	87.045	96.42	93.9	103.76	98.74	95.23	97.26	97.405	90.23
1364	97.11	93.24	95.535	93.3	99.555	99.515	91.825	94.02	85.1	87.975	104.225	103.51	91.83	96.735	94.09	102.47	101.31	103.671	89.71	89.865	90.275	95.86	85.175	87.4	95.9	92.61	86.78	90.955	86.78	84.245	90.725	86.78	89.24	87.54	96.555	93.99	104.255	98.875	95.23	97.26	97	89.96
1365	97.335	93.51	95.67	92.895	99.645	99.515	91.69	94.02	84.965	87.975	104.09	103.51	91.56	96.735	94.09	102.605	101.31	103.266	89.215	89.865	90.275	95.995	85.085	86.995	96.17	92.61	86.915	90.82	86.915	84.38	90.365	86.915	89.24	87.045	96.06	94.26	104.12	99.28	95.365	97.125	97	89.825
1366	97.335	93.51	95.67	92.895	99.915	99.875	91.915	94.02	85.19	87.975	104.225	104.14	91.83	96.87	94.09	102.74	101.175	103.536	88.945	89.865	90.275	95.86	85.445	87.4	95.9	92.61	86.915	90.82	86.915	84.38	90.5	86.915	89.15	87.045	96.555	93.99	104.12	98.875	95.23	97.26	97	90.095
1367	97.11	93.645	95.535	92.895	99.645	99.875	91.915	94.02	84.965	87.975	104.225	103.51	91.56	96.735	94.09	102.875	101.31	103.266	88.945	89.865	90.275	95.995	85.31	87.4	96.395	92.61	86.915	90.955	86.915	84.74	90.5	86.915	89.24	87.045	96.42	94.125	104.525	99.01	95.5	97.26	96.775	90.23
1368	97.11	93.24	95.535	93.165	99.555	100.01	91.915	94.29	84.83	87.975	104.09	103.51	91.83	96.87	94.09	102.875	101.175	103.671	88.945	89.865	90.77	95.995	85.175	87.4	95.9	93.15	86.915	90.955	86.915	84.65	90.095	86.915	89.15	87.045	96.06	93.99	104.525	99.37	95.23	97.395	96.775	90.095
1369	97.47	93.24	95.445	92.895	99.645	99.875	91.825	94.02	84.965	87.975	104.225	104.14	91.695	96.735	94.09	102.74	101.31	103.536	89.215	89.37	90.275	95.86	85.085	87.4	95.9	93.015	87.05	90.955	87.05	84.515	90.095	87.05	89.015	87.045	96.42	93.99	104.525	99.37	94.96	97.125	96.775	90.095
1370	97.47	93.24	95.445	93.165	99.555	100.01	91.69	94.02	84.83	87.21	104	103.51	91.56	96.645	94.09	102.875	101.31	103.536	89.485	89.37	90.275	95.59	85.31	87.76	95.9	93.015	86.915	90.955	86.915	84.65	89.87	86.915	89.015	87.045	96.42	93.99	104.525	99.37	95.23	97.26	96.775	89.96
1371	97.11	93.51	95.445	93.165	99.285	99.515	91.915	94.02	84.47	87.21	104.225	104.14	91.47	96.51	94.09	102.74	101.31	103.266	88.945	89.37	90.275	95.725	85.31	87.76	95.9	93.15	87.05	90.955	87.05	84.515	89.87	87.05	89.15	87.045	96.555	93.99	104.525	100	95.23	97.395	96.775	89.825
1372	97.335	93.915	95.535	92.76	99.285	99.785	91.915	94.02	84.47	87.975	104.09	103.51	91.56	96.645	93.955	102.74	101.31	103.266	89.215	89.865	90.005	95.86	85.58	87.625	96.395	93.15	86.915	90.685	86.915	84.515	89.6	86.915	89.015	87.045	96.06	93.99	104.525	99.775	95.5	97.395	96.775	90.095
1373	97.11	93.51	95.445	92.895	99.555	100.01	91.915	94.29	84.47	87.21	104.09	103.51	91.335	96.87	94.09	102.875	101.04	103.266	88.855	89.865	90.005	95.995	85.715	87.535	95.9	93.15	87.05	90.82	87.05	84.74	89.6	87.05	89.15	87.045	96.825	93.9	104.525	99.91	95.59	97.395	96.775	89.96
1374	97.47	93.24	95.04	92.895	99.915	99.875	91.915	94.515	84.335	87.975	104.225	104.14	91.335	96.645	94.315	102.605	101.175	103.176	88.945	89.865	90.14	96.355	85.715	87.76	95.9	93.375	87.05	90.595	87.05	84.74	89.87	87.05	88.745	86.91	96.42	93.765	104.525	99.775	95.5	97.125	96.775	90.095
1375	97.605	93.24	95.445	93.165	99.285	100.01	91.915	94.515	84.335	87.975	104.225	103.915	91.83	96.645	94.09	102.875	101.31	103.266	88.945	89.865	90.275	96.085	85.58	87.76	96.395	93.24	86.915	90.595	86.915	84.875	90.005	86.915	89.015	87.045	96.42	93.63	104.525	99.775	95.5	97.125	97	90.095
1376	97.47	93.51	95.535	92.76	99.15	99.875	91.915	94.65	84.2	87.21	104.09	103.51	91.695	96.51	94.09	102.605	101.175	103.266	88.945	89.865	90.14	96.355	85.58	87.76	96.395	93.24	87.05	90.685	87.05	84.875	89.87	87.05	88.88	87.045	96.42	93.9	104.525	100	95.5	97.62	97	90.23
1377	97.605	93.24	95.04	92.895	99.285	99.785	91.915	94.65	84.2	87.975	104.36	104.14	91.335	96.645	94.315	102.875	101.04	103.266	89.215	90.09	90.275	95.995	85.58	87.76	95.9	93.24	86.915	90.82	86.915	84.875	90.095	86.915	88.88	87.045	96.555	93.63	104.525	99.64	95.5	97.26	96.865	90.455
1378	97.47	93.24	95.04	93.165	99.285	99.785	91.915	94.515	84.335	87.975	104.09	103.51	91.695	96.51	94.09	102.47	101.175	103.266	89.08	90.09	90.275	95.995	85.715	87.625	96.395	93.24	86.915	90.685	86.915	84.875	90.095	86.915	88.745	86.91	96.285	93.36	104.39	99.91	95.5	97.395	96.775	90.23
1379	97.47	93.51	95.535	92.895	99.285	100.01	91.915	94.515	84.2	87.975	104.495	104.14	91.695	96.51	94.315	102.74	101.31	103.266	88.945	89.865	90.275	95.995	85.715	87.76	95.9	93.375	86.915	90.685	86.915	84.875	90.005	86.915	88.745	86.91	96.42	93.63	104.12	99.775	95.23	97.395	97	90.095
1380	97.47	93.645	95.445	92.76	99.285	99.515	91.915	94.65	84.065	87.21	104.495	104.14	91.47	96.645	94.09	102.875	101.31	103.266	88.945	89.865	90.275	96.085	85.445	87.625	96.395	93.375	86.915	90.82	86.915	85.145	90.005	86.915	89.015	87.045	96.06	93.36	104.12	99.64	95.5	97.395	96.775	90.23
1381	97.47	93.645	95.445	92.76	99.285	99.515	91.825	94.65	84.065	87.21	104.09	104.14	91.56	96.51	94.09	102.74	101.445	103.266	88.72	89.595	90.275	96.355	85.805	87.76	96.17	93.375	87.05	90.595	87.05	85.145	90.005	87.05	88.88	87.045	96.06	93.36	103.76	99.91	95.23	97.26	97	90.095
1382	97.47	93.24	95.445	93.165	99.15	99.785	91.915	94.515	84.2	87.21	104.09	104.275	91.695	96.87	94.09	102.605	101.445	103.266	88.945	89.865	90.005	96.355	85.445	87.76	95.9	93.24	86.915	90.46	86.915	84.875	90.005	86.915	89.015	86.91	96.06	93.27	104.39	99.775	95.5	97.125	96.775	90.23
1383	97.47	93.51	95.445	92.895	99.285	99.785	91.69	94.65	84.2	87.21	104.495	104.14	91.335	96.645	93.955	102.47	101.445	103.671	88.945	89.865	90.275	96.355	85.445	87.625	95.9	93.15	86.78	90.595	86.78	84.875	90.095	86.78	88.88	87.045	96.06	93.27	103.76	99.775	95.5	97.53	96.775	90.095
1384	97.335	93.51	95.445	92.76	99.15	99.785	91.825	94.515	84.335	87.975	104.495	104.275	91.83	96.645	94.09	102.605	101.445	103.266	89.08	89.73	90.14	96.355	85.31	87.4	95.9	93.15	86.78	90.82	86.78	84.875	90.095	86.78	88.745	87.45	96.06	93.495	103.76	100	95.725	97.395	96.775	90.455
1385	97.47	93.645	95.04	92.895	99.15	99.785	91.915	94.515	84.065	87.21	104.495	104.275	91.695	96.645	93.46	102.605	101.805	103.671	88.945	89.595	90.41	96.355	85.58	87.4	95.9	93.15	86.915	90.685	86.915	84.74	90.095	86.915	88.745	87.045	96.06	93.36	102.995	100	95.5	97.395	97	90.095
1386	97.47	93.24	95.04	93.165	99.15	100.01	91.69	94.29	84.2	87.975	104.495	104.68	91.335	96.645	93.955	102.875	101.805	103.671	89.08	90.225	90.275	96.355	85.445	87.625	95.9	93.15	86.915	90.595	86.915	84.74	90.005	86.915	88.745	87.045	96.06	93.36	102.995	99.775	95.725	97.395	97	90.095
1387	97.335	93.24	95.445	93.165	99.15	100.01	91.69	94.515	84.335	87.21	104.495	104.275	91.335	96.645	93.955	102.605	101.805	103.671	89.215	89.865	90.275	96.355	85.175	87.4	95.9	93.24	87.275	90.595	87.275	84.515	90.095	87.275	88.745	87.045	96.06	93.36	102.995	100	95.5	97.125	96.775	89.96
1388	97.47	93.645	95.04	93.3	98.925	99.875	91.69	94.515	84.065	87.21	104.495	104.275	91.56	96.735	93.955	102.47	101.535	103.671	89.215	89.865	90.275	96.625	85.175	87.625	95.9	93.15	87.05	90.46	87.05	84.38	90.005	87.05	88.88	87.45	96.06	93.27	102.635	99.775	95.725	97.26	96.775	89.735
1389	97.605	93.24	95.175	93.165	99.285	100.01	91.69	94.65	84.065	87.21	104.495	104.275	91.335	96.645	94.09	102.74	101.535	103.671	89.485	89.595	90.275	96.355	84.68	87.4	95.765	92.61	87.275	90.595	87.275	84.245	90.095	87.275	89.015	87.045	96.06	93.36	102.635	99.775	95.59	97.395	96.775	89.825
1390	97.47	93.24	95.535	92.76	98.925	99.875	91.69	94.515	84.2	87.21	104.63	104.77	91.335	96.51	93.46	102.605	101.445	103.266	89.485	89.865	90.41	96.625	84.95	87.4	95.765	93.015	87.275	90.46	87.275	84.245	90.005	87.275	89.015	87.045	96.555	93.27	102.14	100	95.86	97.26	96.775	89.825
1391	97.335	93.24	95.04	92.895	99.285	100.01	91.69	95.01	83.93	87.21	104.495	104.77	91.335	96.51	94.09	102.47	101.445	103.671	89.215	89.37	90.41	96.625	84.68	87.4	95.9	93.015	87.275	90.595	87.275	84.38	90.005	87.275	88.88	87.045	96.42	93.27	102.005	99.775	95.725	97.395	96.775	90.095
1392	97.605	93.015	95.445	92.895	98.925	99.875	91.915	95.01	83.93	87.21	104.495	104.905	91.335	96.51	94.09	102.47	101.445	103.266	89.35	89.865	90.77	96.625	85.085	86.995	95.63	93.015	87.275	90.595	87.275	84.38	90.095	87.275	89.015	87.45	96.06	93.36	102.14	99.37	95.725	97.125	97	90.455
1393	97.47	93.24	95.445	93.165	99.15	99.785	91.915	95.01	83.93	87.21	104.495	104.905	91.335	96.24	94.09	102.74	101.445	103.266	89.215	89.37	90.275	96.625	84.68	87.4	95.63	92.61	87.05	90.595	87.05	84.38	90.095	87.05	89.15	87.045	96.42	93.36	101.735	99.775	95.5	97.125	96.775	89.96
1394	97.47	93.24	95.04	92.535	99.15	99.785	92.05	95.01	84.065	86.715	104.63	104.68	91.335	96.645	94.09	102.605	101.175	103.266	89.485	89.865	90.41	96.625	84.68	86.905	95.27	92.61	87.14	90.46	87.14	84.38	89.87	87.14	89.015	87.045	95.925	93.135	101.375	99.775	95.5	97.125	96.775	90.095
1395	97.47	93.24	95.04	93.165	99.285	99.875	92.185	95.55	83.93	87.21	104.495	104.77	91.335	96.51	94.09	102.875	101.445	103.536	89.485	89.865	90.41	96.625	84.68	86.905	95.54	92.61	87.41	90.595	87.41	84.38	90.005	87.41	89.15	87.45	96.06	93.27	101.51	99.37	95.5	97.26	96.775	89.465
1396	97.47	93.24	95.04	92.895	99.15	99.875	92.185	95.01	83.705	86.715	104.72	104.905	91.335	96.51	94.09	102.605	101.31	103.536	89.215	88.83	90.77	96.625	84.95	87.4	95.63	93.15	87.275	90.46	87.275	84.515	89.87	87.275	88.88	87.045	96.06	93.135	101.375	99.37	95.725	97.125	96.775	89.96
1397	97.605	93.24	95.04	92.895	98.79	99.38	92.815	95.28	83.93	86.715	104.495	104.77	91.335	96.645	94.315	102.47	101.445	103.536	88.945	88.83	90.77	95.995	84.68	86.905	95.63	93.015	87.275	90.19	87.275	84.38	89.87	87.275	89.15	87.54	96.06	93.27	101.51	99.28	95.5	97.125	97	89.735
1398	97.47	93.24	95.04	92.76	98.925	99.785	92.185	95.145	83.93	86.715	104.495	104.68	91.335	96.645	94.09	102.605	101.445	103.536	89.215	89.865	90.275	96.085	84.68	87.4	95.765	93.015	87.41	90.46	87.41	84.38	89.87	87.41	89.015	87.045	96.06	93.135	101.105	99.64	95.23	96.99	97	89.825
1399	97.47	93.24	95.04	93.165	99.15	99.785	92.455	95.145	83.705	86.715	104.495	104.77	91.335	96.645	94.09	102.605	101.31	103.671	89.35	89.37	90.275	96.085	84.95	87.4	95.765	93.015	87.275	90.19	87.275	84.245	89.87	87.275	89.015	87.045	95.925	93.36	101.24	99.37	95.23	96.9	97	89.825
1400	97.335	93.015	95.445	92.67	98.925	99.38	92.455	95.28	83.705	86.715	104.225	104.77	91.335	96.645	94.09	102.245	101.445	103.671	89.485	89.37	90.275	96.355	85.175	87.4	95.63	93.015	87.275	90.19	87.275	84.245	89.735	87.275	89.24	87.045	95.925	93.36	100.745	99.775	95.5	96.99	96.775	89.825
1401	97.47	92.88	95.445	92.535	98.79	99.245	92.05	95.145	83.3	86.715	104.495	104.68	91.335	96.375	94.09	102.605	101.445	103.671	89.575	89.595	90.275	96.085	84.68	86.905	95.63	93.015	87.05	90.055	87.05	84.245	89.87	87.05	89.015	87.045	96.06	93.27	101.105	99.775	95.5	97.125	96.775	89.735
1402	97.47	93.24	95.445	92.895	98.79	99.38	92.05	95.01	83.3	86.715	104.495	104.77	91.335	96.51	94.09	102.605	101.31	103.266	89.215	89.865	90.275	96.22	85.085	87.4	95.765	93.15	86.78	89.83	86.78	84.38	89.24	86.78	89.15	87.045	96.06	93.27	101.24	99.37	94.96	97.125	97	89.825
1403	97.47	93.24	95.445	92.76	98.52	99.38	91.915	95.01	83.3	86.715	104.495	104.68	91.335	96.645	94.315	102.605	101.31	103.266	89.485	89.37	90.275	96.355	85.085	86.905	95.63	93.015	86.915	90.19	86.915	84.11	89.24	86.915	89.24	87.45	96.06	93.27	101.105	99.37	95.23	97.26	97	89.96
1404	97.47	92.88	95.445	92.76	98.52	99.38	92.05	95.01	83.3	86.715	104.495	104.545	91.335	96.51	94.09	102.11	101.31	103.671	89.35	89.595	90.275	95.995	85.445	86.77	95.765	93.24	87.14	89.83	87.14	84.515	89.105	87.14	89.15	87.315	95.925	93.36	100.745	99.64	95.365	97.125	97	89.825
1405	97.335	92.88	95.04	92.535	98.79	99.155	92.05	95.01	83.3	86.715	104.495	104.275	91.335	96.51	94.09	102.11	101.31	103.266	89.215	89.37	90.275	95.995	85.31	86.635	95.765	92.61	87.05	90.055	87.05	84.515	89.24	87.05	89.24	87.045	96.06	93.495	100.745	99.775	95.5	97.62	96.775	89.825
1406	97.47	92.88	95.04	92.76	98.52	99.155	91.915	95.01	83.3	86.715	104.63	104.68	91.335	96.51	94.09	102.47	101.31	103.266	89.215	89.865	90.77	96.085	85.175	86.995	95.765	93.015	87.05	90.055	87.05	84.515	89.105	87.05	89.24	87.045	96.06	93.495	101.105	99.775	95.5	97.62	96.775	89.735
1407	97.335	93.015	95.445	92.535	98.79	99.245	91.915	95.01	83.21	86.715	104.72	104.77	91.335	96.375	94.09	102.11	101.04	103.266	89.485	89.865	90.905	95.995	85.31	87.4	95.9	93.15	86.915	89.56	86.915	84.515	89.6	86.915	89.375	87.045	96.06	93.36	100.745	99.37	95.5	97.125	96.775	89.825
1408	97.47	93.015	95.535	92.76	98.79	99.155	92.05	95.01	82.94	86.715	104.495	104.77	91.2	96.105	93.82	102.11	101.175	103.671	89.215	89.865	90.41	96.085	85.445	86.995	95.765	93.15	87.05	90.19	87.05	84.515	89.6	87.05	89.15	87.45	96.06	93.36	101.105	99.37	95.5	97.26	96.775	89.825
1409	97.47	92.88	95.04	92.76	98.655	99.155	92.05	94.65	82.94	86.715	104.63	104.68	91.335	95.97	94.09	102.245	101.04	103.266	89.575	89.865	90.77	95.995	85.445	86.905	95.765	93.15	87.275	89.83	87.275	84.74	89.87	87.275	89.15	87.45	96.285	93.63	100.745	99.775	95.5	97.53	96.775	89.735
1410	97.47	92.88	95.31	92.76	98.52	99.155	92.455	94.92	83.21	86.715	104.495	104.77	91.2	96.24	94.09	102.245	101.04	103.536	89.575	89.595	90.77	95.995	85.175	86.77	95.9	93.15	87.05	90.055	87.05	84.875	90.005	87.05	89.24	87.45	95.925	93.765	100.745	99.37	95.23	97.62	96.775	89.735
1411	97.47	92.745	95.535	92.67	98.52	99.155	92.455	95.01	83.3	86.715	104.495	104.905	91.2	96.51	94.09	102.245	101.175	103.671	89.485	89.865	90.41	95.995	85.31	86.995	95.9	93.375	87.275	89.695	87.275	84.515	90.095	87.275	89.15	87.045	96.06	93.495	100.745	99.775	95.23	97.395	97	89.465
1412	97.47	92.25	95.445	92.535	98.385	99.02	92.68	95.01	82.94	86.715	104.63	104.68	91.2	96.375	94.09	102.605	101.175	103.266	89.35	88.83	90.77	95.995	85.31	86.905	95.9	93.15	87.275	90.19	87.275	84.74	90.095	87.275	89.24	87.045	95.655	93.36	100.745	99.37	95.23	97.395	97	89.735
1413	97.605	92.52	95.445	92.535	98.385	99.02	92.815	94.65	83.3	86.715	104.495	104.275	91.2	96.24	93.955	102.605	101.31	103.536	89.485	89.37	90.77	95.86	85.58	86.77	95.9	93.15	87.275	90.46	87.275	84.875	90.365	87.275	88.88	87.045	96.06	93.63	100.475	98.875	95.5	97.62	97	89.465
1414	97.335	92.745	95.445	92.67	98.385	98.75	92.815	95.01	82.94	86.715	104.495	104.68	91.335	96.24	94.09	102.605	101.04	103.266	89.575	88.83	90.635	95.995	85.175	86.905	95.9	93.15	87.275	90.19	87.275	84.65	90.725	87.275	89.015	87.045	96.06	93.36	100.475	99.01	94.96	97.395	96.775	89.735
1415	97.47	92.52	95.445	92.535	98.295	99.02	92.815	95.01	83.21	86.715	104.495	104.77	91.335	96.105	94.09	102.605	101.04	103.266	89.215	89.37	90.635	95.86	85.085	87.4	95.9	93.375	87.275	90.19	87.275	84.875	90.725	87.275	88.88	87.045	96.06	93.36	100.475	99.775	95.23	97.62	96.775	89.465
1416	97.11	92.52	95.31	92.13	98.385	99.02	93.085	94.92	83.3	86.715	104.495	104.275	91.335	96.24	94.09	102.605	101.175	103.266	89.08	89.37	90.905	95.86	84.68	87.4	95.9	93.375	87.275	90.055	87.275	84.515	90.725	87.275	88.745	86.91	96.06	93.135	100.34	99.28	95.23	97.26	97	89.735
1417	97.11	91.485	95.04	92.535	98.295	98.615	92.68	95.01	83.3	87.21	104.495	104.68	91.335	96.24	93.955	102.605	101.31	103.266	89.215	90.225	90.905	95.995	84.95	86.995	95.9	93.375	87.05	90.055	87.05	84.515	90.725	87.05	88.745	87.045	95.925	93.36	99.755	98.875	95.365	97.395	97	89.465
1418	97.11	91.98	95.445	92.535	98.16	99.02	92.95	95.01	82.94	87.21	104.495	104.275	91.2	96.24	93.955	102.245	101.175	103.266	89.485	90.09	90.77	95.725	85.175	86.905	95.9	93.375	87.275	89.56	87.275	84.38	90.5	87.275	88.52	86.91	95.925	93.27	100.34	98.74	95.5	97.125	97	89.735
1419	97.11	91.98	95.31	92.4	98.16	98.75	92.95	94.92	82.94	86.715	104.495	104.275	91.56	96.375	94.09	102.245	101.175	103.266	89.71	90.09	90.77	95.59	85.085	86.905	95.9	93.15	87.275	89.56	87.275	84.515	90.5	87.275	88.88	87.045	95.925	93.27	99.755	98.74	95.5	97.125	97	89.735
1420	97.335	91.485	95.445	92.4	98.295	98.75	92.455	95.01	82.94	86.715	104.495	104.68	91.335	96.375	93.46	102.11	101.175	103.266	89.845	90.225	90.41	95.455	85.175	86.905	95.9	93.375	87.05	89.56	87.05	84.38	90.5	87.05	88.88	87.045	95.925	93.36	99.755	99.01	95.59	97.125	97	89.735
1421	97.47	91.485	95.445	92.535	98.16	98.615	92.815	95.01	82.94	86.715	104.495	104.275	91.335	96.375	94.09	102.11	101.175	103.266	90.205	90.225	90.77	95.59	85.085	86.905	95.9	93.375	87.05	89.56	87.05	84.245	90.5	87.05	89.015	87.45	95.79	93.36	99.485	98.74	95.725	97.125	97	89.825
1422	97.11	91.485	95.445	92.535	98.16	98.615	92.95	95.01	82.94	86.715	104.495	104.275	91.335	96.645	93.955	102.11	101.04	103.671	90.115	89.865	90.41	95.725	85.175	86.905	95.765	93.15	87.05	89.56	87.05	84.245	90.5	87.05	89.015	87.45	96.06	93.27	99.845	98.875	95.5	97.125	97	89.825
[truncated: 8,587 more rows]
