# Supplementary material for: The Path to Exhaustion: Time-Variability Properties of Coordinative Variables during Continuous Exercise
Source: Front Physiol. 2016 Feb 15;7:37. doi: 10.3389/fphys.2016.00037 (PMC4753307; doi:10.3389/fphys.2016.00037)
Supplement: Supplementary file 3 [file DataSheet3.XLSX]

## Sheet: Hoja1
91.665	82.17	91.755	87.855	86.19	69.77	83.635	81.645	67.37	60.705	85.64	64.405	84.675	78.06	87.565	87.215	89.43	93.321	84.175	86.085	91.895	93.565	91.895	93.565	93.65	88.83	87.275	80.605	86.285	82.83	89.6	77.22	94.235	79.125	97.185	100.09	102.23	101.8	95.725	92.355	95.605	86.585
91.665	81.405	91.89	87.63	86.19	69.905	83.365	81.645	67.235	60.57	85.865	64.54	84.81	78.06	87.79	87.215	89.43	93.186	84.04	86.085	91.895	93.835	91.895	93.835	93.65	88.83	87.275	80.605	86.15	82.83	89.735	77.22	94.37	79.26	96.915	100.09	102.635	102.025	95.5	92.355	95.74	86.945
91.575	82.035	91.395	88.125	86.055	69.5	83.635	81.78	67.37	60.705	85.775	64.405	84.27	78.06	87.79	87.485	89.43	93.096	84.04	85.95	91.895	93.7	91.895	93.7	93.65	88.83	86.915	83.02	86.51	83.055	89.735	77.22	94.37	79.125	96.915	100.36	102.635	99.55	95.86	92.355	95.605	86.585
91.665	81.9	91.395	87.63	85.92	69.77	83.635	81.915	67.235	60.705	85.775	64.9	84.27	78.06	87.79	87.35	89.7	93.096	84.04	85.95	91.805	93.835	91.805	93.835	93.515	88.83	87.275	82.885	86.285	82.83	89.87	77.22	94.235	79.125	97.185	100.09	102.635	99.28	95.725	92.355	95.74	86.585
91.665	82.035	91.89	87.72	86.19	69.5	83.635	81.915	67.235	60.705	85.775	64.9	84.27	78.06	87.79	87.215	89.43	93.096	84.31	85.95	91.805	93.565	91.805	93.565	93.65	88.83	87.14	83.02	86.285	83.055	89.87	77.22	94.1	79.26	97.32	100.09	102.635	99.415	95.725	92.355	95.74	86.585
91.665	82.17	91.395	87.72	86.055	69.77	83.365	81.915	66.965	60.705	85.505	65.035	84.27	77.925	87.79	87.215	89.43	93.096	84.04	86.085	91.895	93.565	91.895	93.565	93.875	88.83	87.275	82.885	86.285	83.19	90.095	77.22	94.235	79.26	96.915	100.09	102.14	99.415	95.86	92.355	95.74	86.945
91.935	82.17	91.395	88.26	85.92	69.77	83.275	81.915	67.1	60.57	85.775	65.26	84.54	78.06	88.195	87.08	89.7	92.961	84.04	85.455	91.805	93.565	91.805	93.565	93.65	88.83	87.05	82.48	86.015	82.83	90.365	77.22	93.875	78.99	96.915	100.09	102.14	99.55	95.86	92.715	95.605	86.585
92.205	82.26	91.89	87.99	85.92	69.905	83.365	81.78	67.1	60.705	85.775	65.035	84.27	78.195	87.79	87.215	89.7	93.096	83.95	85.95	91.895	93.475	91.895	93.475	93.65	88.83	87.275	82.75	86.015	82.83	90.725	77.22	94.1	78.63	96.42	100.495	101.735	99.415	95.86	92.355	95.515	86.585
91.665	82.26	91.395	87.72	85.92	70.13	83.635	81.915	67.1	60.435	86.135	65.53	84.675	78.06	87.79	87.08	89.43	93.096	84.04	85.68	91.895	93.565	91.895	93.565	93.65	88.83	87.05	82.885	85.88	82.83	91.13	77.22	93.965	78.855	96.42	100.36	102.5	99.55	95.86	92.85	95.515	86.585
92.205	82.26	91.26	88.125	85.92	69.905	83.365	81.915	67.235	60.57	86.135	65.53	84.675	78.06	87.79	87.215	89.43	93.096	84.175	85.95	91.895	93.835	91.895	93.835	93.65	88.83	87.14	82.48	86.15	82.83	91.355	77.22	93.875	78.855	96.42	100.09	102.14	99.19	95.86	92.715	95.74	87.08
91.935	82.17	91.395	88.125	85.92	70.04	83.365	82.005	66.965	60.705	86.135	65.395	84.675	78.06	87.655	87.215	89.43	93.096	84.445	85.68	91.895	93.565	91.895	93.565	93.65	88.83	87.05	82.885	86.285	82.83	91.355	77.22	94.1	78.99	96.915	100.09	102.005	99.685	95.86	92.355	95.74	87.08
91.665	82.17	91.395	88.125	85.92	70.13	83.365	81.915	67.1	60.705	86.405	65.395	84.27	78.06	87.79	87.08	89.205	93.321	84.31	85.95	91.895	93.565	91.895	93.565	93.515	88.83	86.915	82.48	86.015	82.83	91.625	77.22	94.235	78.855	96.42	100.09	101.87	99.55	95.5	92.355	95.38	87.08
91.665	82.26	91.395	87.99	85.785	70.13	83.365	81.915	67.37	60.705	86.405	65.26	84.675	78.06	87.655	86.945	89.43	93.321	84.31	85.95	92.165	93.565	92.165	93.565	93.515	88.83	87.14	82.885	86.015	82.83	91.625	77.22	94.37	78.855	96.42	100.495	102.005	99.415	95.5	92.355	95.38	86.945
91.665	81.405	91.395	88.125	86.055	70.04	83.365	81.915	66.965	60.705	86.135	65.26	84.27	77.925	87.655	87.35	89.43	93.096	84.31	85.95	92.165	93.565	92.165	93.565	93.515	88.83	87.275	82.885	86.15	82.425	92.12	77.22	94.235	78.855	96.42	100.09	102.005	99.28	95.365	92.22	95.38	87.08
91.665	81.9	91.395	88.26	85.785	70.04	83.275	81.78	66.83	60.93	86.9	65.395	84.27	78.06	87.43	87.08	89.43	93.321	84.04	85.95	92.3	93.565	92.3	93.565	93.515	88.83	86.915	82.48	86.015	82.695	92.255	77.085	94.37	78.99	95.79	100.09	102.14	99.28	95.5	92.355	95.605	87.08
91.665	82.035	91.395	88.125	85.56	70.13	83.635	82.14	66.965	60.93	87.035	65.17	84.27	78.06	87.79	87.08	89.43	93.096	84.31	85.95	92.165	93.7	92.165	93.7	93.515	88.83	86.915	82.885	86.015	82.83	92.12	77.22	94.37	78.765	95.79	100.09	101.735	99.415	95.5	92.22	95.605	87.305
91.665	82.035	91.395	87.99	85.56	70.265	83.365	81.915	67.235	60.93	87.035	65.17	84.27	77.925	87.565	87.08	89.205	93.096	83.95	85.95	91.895	93.565	91.895	93.565	93.515	88.83	86.915	82.48	86.015	82.83	92.12	77.22	94.235	78.99	96.42	100.09	101.51	99.415	95.5	92.22	95.74	87.305
91.665	81.405	91.395	87.63	85.785	69.77	83.275	81.915	67.1	60.93	86.63	65.035	84.675	77.835	87.655	87.215	89.34	93.096	84.175	85.95	91.535	93.565	91.535	93.565	93.515	88.83	87.05	82.75	86.15	83.055	92.12	76.995	93.965	78.855	95.79	99.955	102.14	99.28	95.23	91.95	95.74	87.305
91.665	81.405	91.395	87.99	85.56	70.04	83.365	82.005	66.965	61.2	86.495	65.26	84.675	77.925	87.655	86.945	88.935	93.096	83.95	85.95	91.535	93.565	91.535	93.565	93.245	88.83	86.915	81.715	85.88	83.055	91.895	76.995	93.74	78.855	95.79	100.09	102.14	99.28	94.96	92.085	95.875	87.305
91.665	81.405	91.395	87.99	85.425	70.04	83.275	81.645	67.1	61.065	86.495	65.17	84.27	77.835	87.79	87.08	89.43	93.321	84.04	85.95	91.805	93.565	91.805	93.565	93.245	88.83	86.915	82.75	85.88	82.83	91.625	76.995	93.605	78.99	96.42	100.09	102.005	99.415	95.23	91.95	95.74	87.305
91.665	81.27	91.395	87.855	85.425	69.905	83.365	81.915	67.1	61.065	86.63	64.9	84.27	77.925	87.655	87.215	89.07	93.321	84.31	85.95	91.535	93.7	91.535	93.7	93.245	88.83	86.78	82.48	86.015	82.83	91.355	76.995	93.74	78.765	96.42	100.09	102.14	99.415	95.23	92.22	95.875	87.305
91.665	81.27	91.395	88.125	85.425	69.77	83.275	81.915	67.46	61.47	86.9	64.9	84.27	77.835	87.565	86.72	89.205	93.321	84.04	85.545	91.535	93.835	91.535	93.835	93.245	88.83	86.78	82.48	86.015	83.055	91.355	77.22	93.335	78.765	95.79	100.09	102.14	99.28	95.23	92.085	95.74	87.305
91.665	81.27	91.395	88.125	85.56	69.77	83.14	81.915	67.46	61.47	86.9	64.63	84.675	77.925	87.655	86.945	88.935	93.096	83.95	85.68	91.805	93.835	91.805	93.835	93.245	88.83	86.78	81.715	86.015	83.19	91.355	77.22	93.335	78.855	95.79	100.09	101.87	99.28	95.5	92.355	96.01	87.845
91.665	81.405	91.395	88.26	85.02	70.04	83.14	81.78	67.595	61.47	87.035	65.17	84.27	77.835	87.79	86.72	89.205	92.961	83.68	85.32	91.535	93.835	91.535	93.835	93.245	88.83	86.645	81.715	86.015	83.19	91.355	77.22	93.47	78.855	95.79	100.09	101.87	99.28	95.365	92.22	96.01	88.205
91.935	81.135	91.395	88.125	85.425	69.77	83.005	81.645	67.73	61.47	87.035	64.9	84.27	77.925	87.565	87.08	88.71	93.096	83.815	85.545	91.895	93.7	91.895	93.7	93.245	88.83	86.78	82.48	86.015	83.46	91.355	77.22	93.11	78.765	95.79	100.09	101.735	99.55	95.5	92.22	96.01	88.34
92.07	81.135	91.395	88.125	85.56	69.905	83.005	81.645	67.235	61.47	87.125	65.17	84.27	77.925	87.79	86.72	89.07	93.096	84.175	85.32	91.895	93.835	91.895	93.835	93.245	88.83	86.645	81.715	85.88	83.19	91.355	77.22	93.335	78.63	95.79	99.865	102.005	99.28	95.86	92.22	96.37	88.205
91.935	81.27	91.26	88.26	85.425	70.04	83.275	81.915	67.595	61.695	87.26	64.9	84.27	77.925	87.43	87.08	88.71	93.096	84.04	85.95	91.895	93.565	91.895	93.565	93.245	88.83	86.645	81.715	86.285	83.19	91.355	76.995	93.11	78.99	95.79	100.09	101.87	99.28	95.59	92.355	96.01	88.34
92.205	81.27	91.395	87.99	85.56	69.77	83.14	81.51	67.865	61.965	87.395	64.9	84.54	77.835	87.565	86.72	88.71	93.096	84.04	85.95	91.895	93.565	91.895	93.565	93.245	88.83	86.645	81.715	86.015	83.19	91.265	77.22	93.335	78.855	95.79	99.595	101.735	99.19	95.725	92.22	96.01	88.7
91.665	81.27	91.755	87.99	85.56	69.905	83.14	81.645	67.73	61.965	87.395	64.9	84.27	77.925	87.43	86.72	88.71	92.961	84.175	85.95	91.805	93.565	91.805	93.565	93.245	88.83	86.78	81.715	86.015	83.19	90.86	77.22	93.335	78.855	95.79	100.09	101.51	99.28	95.23	92.085	96.01	88.7
91.665	80.91	91.395	88.125	85.56	70.04	83.14	81.915	67.37	62.19	87.665	65.17	84.27	78.06	87.295	87.08	88.71	93.096	84.31	85.68	91.535	93.475	91.535	93.475	93.245	88.83	86.78	81.715	86.015	83.46	91.13	77.22	93.11	78.99	95.79	100.09	101.51	99.415	95.23	91.95	96.01	88.7
92.07	80.91	91.395	88.125	85.785	69.905	83.14	82.005	67.37	62.19	87.665	65.395	84.27	77.835	87.655	86.72	88.71	93.096	84.175	85.545	91.535	93.565	91.535	93.565	93.245	88.83	86.645	81.715	86.015	83.19	90.995	77.22	93.47	78.99	95.79	99.955	101.375	99.685	95.23	92.22	96.01	88.475
92.07	81.27	91.395	88.26	85.56	70.04	83.14	81.915	67.235	61.83	87.665	65.26	84.27	77.925	87.295	86.72	88.71	93.096	84.175	85.95	91.805	93.565	91.805	93.565	93.245	88.83	86.78	81.715	86.015	83.595	90.995	76.995	93.335	78.99	95.79	99.865	101.735	99.55	94.96	92.22	96.37	88.565
91.935	80.91	91.26	88.125	85.56	70.04	83.275	81.915	67.37	61.965	87.89	65.17	84.27	77.925	87.79	86.585	88.71	93.321	84.31	85.68	91.535	93.565	91.535	93.565	93.245	88.83	87.05	81.715	86.015	83.055	91.13	76.995	93.335	78.855	95.79	99.865	101.51	99.55	94.96	92.085	96.01	88.565
91.665	80.91	91.395	88.26	85.92	70.13	83.275	82.545	67.46	61.965	87.89	65.17	84.27	77.835	87.025	86.72	88.44	93.096	84.175	85.32	91.535	93.565	91.535	93.565	93.245	88.83	86.645	81.715	86.15	83.19	90.995	76.59	93.335	78.99	95.79	99.865	101.375	99.55	94.735	92.085	96.64	88.7
92.07	80.64	91.395	88.125	85.56	70.4	83.365	82.005	67.37	61.47	87.89	65.26	84.045	77.925	87.43	86.72	88.44	93.186	84.175	85.68	91.535	93.565	91.535	93.565	93.245	88.83	86.915	81.715	86.015	83.19	91.13	76.995	93.335	78.855	95.565	99.865	101.375	99.28	94.6	91.59	96.37	88.835
91.665	80.91	91.395	88.125	85.56	70.265	83.275	82.545	67.1	61.47	87.89	65.035	84.045	78.06	87.43	86.72	88.575	93.096	84.04	85.455	91.805	93.7	91.805	93.7	93.245	88.83	86.915	81.715	86.015	83.19	91.13	76.59	92.975	78.99	95.565	99.73	101.735	99.55	94.96	91.95	96.37	88.565
91.935	80.775	91.395	88.125	85.92	70.4	83.365	82.545	66.83	61.47	87.665	64.63	84.27	78.06	87.565	86.72	88.44	93.096	84.175	85.545	91.535	93.565	91.535	93.565	92.75	88.83	86.645	81.715	86.015	83.595	91.265	77.085	92.975	79.125	95.79	99.865	101.51	99.19	94.96	91.59	96.01	88.7
91.935	80.64	91.755	88.125	85.56	70.4	83.635	82.545	66.83	61.47	87.665	64.9	84.27	78.33	87.43	86.72	88.575	93.096	84.04	85.95	91.4	93.565	91.4	93.565	92.75	88.83	86.78	81.715	85.79	83.595	91.13	76.86	93.11	78.99	95.565	99.955	101.375	99.415	94.96	91.59	96.01	88.7
92.07	80.64	91.89	88.125	85.785	70.4	83.14	82.545	66.965	61.335	87.53	64.54	84.675	78.06	87.43	86.72	88.575	93.096	84.175	85.95	91.535	93.565	91.535	93.565	92.75	88.83	86.915	81.715	85.88	83.46	91.265	76.59	93.335	79.125	95.565	99.865	100.745	99.19	94.735	91.59	96.28	88.475
91.665	80.64	91.89	87.63	85.56	70.4	83.275	82.905	66.74	61.47	87.53	64.63	84.675	78.195	87.43	86.72	88.44	93.096	84.175	85.68	91.535	93.565	91.535	93.565	92.75	88.83	86.645	81.715	85.88	83.46	91.355	76.86	93.335	79.26	95.565	99.865	100.745	99.28	94.735	91.59	96.01	88.475
91.665	80.64	92.025	88.125	85.92	70.4	83.275	83.175	66.605	61.2	87.53	64.54	84.54	78.06	87.565	86.72	88.44	92.826	84.31	85.95	91.535	93.565	91.535	93.565	92.75	88.83	86.915	81.22	85.88	83.19	91.355	76.59	93.335	79.26	95.565	99.865	100.745	99.55	94.96	91.59	96.145	88.565
91.665	80.64	92.16	88.26	85.785	70.76	83.365	82.905	66.605	60.93	87.395	64.405	84.27	78.06	87.43	86.72	88.44	93.321	83.68	85.95	91.535	93.565	91.535	93.565	92.75	88.83	86.78	81.715	86.015	83.19	91.355	76.995	92.975	78.99	95.565	99.865	101.51	99.28	94.96	91.59	96.145	88.7
91.665	80.505	92.16	88.26	85.785	70.76	83.365	83.175	66.245	60.705	87.395	64.54	84.27	78.06	87.295	86.72	88.44	92.961	83.68	85.95	91.4	93.565	91.4	93.565	92.75	88.83	86.78	81.715	85.88	83.595	91.625	76.995	93.11	79.26	95.565	99.955	102.14	99.19	94.96	91.59	96.28	88.7
91.665	80.64	92.16	88.26	85.65	70.76	83.365	83.31	66.245	60.57	87.125	64.54	84.27	77.835	87.43	86.45	88.44	93.321	83.68	85.95	91.175	93.565	91.175	93.565	92.75	88.83	86.78	81.22	86.015	83.82	91.625	76.995	93.11	79.125	95.565	99.865	101.51	98.92	95.23	91.455	96.145	88.7
91.665	80.91	91.89	88.26	85.92	70.76	83.275	83.31	66.245	60.435	87.395	64.405	84.27	77.925	87.43	86.45	88.44	92.961	83.545	86.085	91.4	93.565	91.4	93.565	92.75	88.83	86.645	81.22	85.88	83.955	91.355	76.86	92.975	79.26	95.565	99.595	100.745	99.055	95.23	91.59	96.28	88.565
91.17	80.64	91.89	88.35	85.92	70.4	83.5	83.535	66.335	60.705	87.395	64.135	84.27	77.835	87.43	86.585	88.17	92.961	83.545	85.68	91.535	93.205	91.535	93.205	92.75	88.83	86.645	81.715	86.015	84.225	91.625	76.995	92.975	79.125	95.565	99.955	101.24	99.415	94.96	91.455	95.92	88.565
91.17	80.505	91.755	88.26	85.92	70.76	83.635	83.67	66.245	60.435	87.035	64.135	84.27	77.835	87.43	86.315	88.17	92.826	83.68	86.085	91.175	93.205	91.175	93.205	92.75	88.83	86.645	81.715	86.015	83.955	91.625	76.86	92.975	78.99	95.565	100.09	101.51	99.28	94.96	91.455	96.415	88.7
91.17	80.505	91.395	88.26	85.92	70.76	83.5	83.535	65.975	60.435	87.395	64	84.045	77.835	87.025	85.955	88.17	93.096	83.68	86.085	91.175	93.565	91.175	93.565	92.75	88.83	86.78	81.22	85.88	84.225	91.625	76.59	92.84	79.125	95.565	99.955	101.51	99.28	94.96	91.095	96.28	88.835
91.665	80.28	91.395	88.26	85.92	70.76	83.635	83.805	66.11	60.3	87.395	64.135	84.045	77.835	87.025	85.955	88.305	92.961	83.95	86.085	91.175	93.205	91.175	93.205	92.75	88.83	86.285	81.22	85.88	84.225	91.625	76.59	92.84	79.26	95.295	100.09	101.24	99.415	94.735	91.095	96.145	88.7
91.17	80.505	91.395	87.99	85.56	70.76	83.995	83.67	66.245	60.435	87.53	64.135	84.27	77.835	87.025	85.955	88.305	92.961	84.04	85.95	91.535	93.565	91.535	93.565	92.75	88.83	86.645	81.22	85.655	84.225	91.355	76.995	93.335	79.26	95.565	99.955	100.745	99.55	94.735	91.455	96.01	88.835
91.665	80.64	91.395	87.72	85.65	70.76	83.635	83.805	65.705	60.075	87.53	64.135	84.045	77.835	87.295	85.955	88.44	92.961	83.815	85.95	91.535	93.565	91.535	93.565	92.75	87.77	86.645	81.22	86.015	84.09	91.355	76.455	93.335	79.26	95.295	100.09	101.24	99.415	94.735	91.095	96.01	88.7
91.17	80.505	91.755	87.72	85.56	70.76	83.365	84.3	66.11	60.3	87.26	64.405	84.27	77.925	87.025	85.955	88.305	92.961	83.68	85.95	91.175	93.205	91.175	93.205	92.75	87.77	86.285	81.22	85.88	83.955	91.625	76.455	92.975	79.26	95.565	99.865	100.745	99.415	94.6	90.825	96.145	88.97
91.44	80.64	91.395	87.99	85.56	71.165	83.5	84.3	65.975	60.075	87.395	64.405	84.27	77.835	87.295	85.82	88.305	92.556	83.545	85.95	91.175	93.475	91.175	93.475	92.75	87.77	86.645	81.22	86.015	83.955	91.625	76.59	92.975	79.26	95.565	99.955	100.745	99.55	94.735	90.825	96.145	88.835
91.17	80.64	91.395	87.63	85.56	71.3	83.905	84.3	65.615	60.075	87.395	64.405	84.27	78.06	87.295	85.82	88.305	93.096	83.68	85.815	91.4	93.565	91.4	93.565	92.75	87.77	86.645	81.22	85.88	83.955	91.625	76.59	92.975	79.26	95.565	100.09	100.745	99.415	94.6	90.825	96.01	88.565
91.17	80.505	91.755	87.72	85.425	71.3	83.635	83.94	66.11	60.075	87.26	64	84.27	78.06	87.025	85.82	88.08	92.961	83.545	85.68	91.175	93.565	91.175	93.565	92.75	87.77	86.645	81.22	86.015	84.225	91.625	76.455	92.975	79.26	95.295	100.09	101.105	99.415	94.6	90.825	96.01	88.7
91.17	80.64	91.755	87.72	85.56	71.525	83.635	83.94	65.705	60.3	87.26	64	84.27	78.06	87.43	85.955	88.17	92.691	83.32	85.95	91.175	93.475	91.175	93.475	92.75	87.77	86.645	81.22	86.015	84.225	91.895	76.23	92.57	79.26	95.295	99.595	100.745	99.28	94.6	90.825	96.145	88.565
91.17	80.64	91.395	87.72	85.02	70.76	83.635	84.165	66.245	60.3	87.035	63.91	84.27	78.06	87.43	85.955	88.17	92.826	83.455	85.95	91.4	93.205	91.4	93.205	92.75	87.77	86.645	81.22	86.015	83.955	91.625	76.455	92.84	79.26	95.295	100.09	100.745	99.415	94.735	91.095	96.145	88.475
91.17	80.64	91.395	87.72	84.66	71.525	83.905	83.94	66.11	60.075	87.035	64.135	84.54	77.925	87.43	85.955	88.305	92.556	83.545	85.95	91.535	93.205	91.535	93.205	92.75	87.41	86.645	81.22	85.88	83.955	91.355	76.095	92.57	79.755	95.565	99.865	101.105	99.28	94.6	90.825	96.01	88.475
91.17	80.505	91.755	87.63	84.93	71.525	84.13	83.805	66.245	60.075	86.9	64.135	84.27	77.925	87.43	86.315	88.44	92.556	83.32	85.95	91.4	93.565	91.4	93.565	92.75	87.77	86.645	81.715	86.015	83.955	91.625	76.095	92.57	79.26	95.565	100.09	100.745	99.415	94.735	90.825	96.01	88.475
91.17	80.64	91.89	87.63	85.02	71.165	83.995	83.805	66.245	60.075	86.63	64	84.045	77.835	87.295	86.45	88.305	92.556	83.68	86.085	91.4	93.475	91.4	93.475	92.75	87.77	86.78	81.715	86.015	83.955	91.625	76.23	93.11	79.26	95.565	100.09	100.745	99.415	94.96	90.825	96.01	88.565
91.17	80.505	91.395	87.63	85.02	71.3	83.635	83.67	66.245	60.075	87.035	64.405	84.045	77.7	87.655	86.45	88.08	92.556	83.68	86.31	91.175	93.475	91.175	93.475	92.75	87.68	86.78	81.715	85.79	84.225	91.625	76.095	92.975	79.755	95.295	100.09	100.475	99.55	94.96	90.825	96.28	88.205
91.17	80.505	91.395	87.72	85.02	71.165	83.905	83.805	66.245	60.075	87.26	64.135	84.27	77.835	87.565	86.315	88.17	92.556	83.68	86.175	91.175	93.565	91.175	93.565	92.75	87.77	86.78	81.715	85.88	84.225	91.625	75.96	92.84	79.26	95.295	100.09	100.475	98.92	94.735	90.555	96.01	88.205
91.08	80.145	91.395	87.99	84.66	70.4	83.635	83.805	66.245	59.805	87.035	64.405	84.045	77.835	87.43	86.585	88.08	92.556	83.68	86.085	91.175	93.475	91.175	93.475	92.75	87.77	86.915	81.715	85.88	84.225	91.625	75.96	92.705	79.26	95.295	100.09	100.745	98.92	94.96	90.825	96.01	87.845
91.08	80.775	91.395	87.63	85.02	70.4	84.13	83.535	66.245	60.075	87.035	64.405	84.045	77.7	87.295	85.955	88.08	92.556	83.95	86.085	91.175	93.475	91.175	93.475	92.75	87.77	86.645	81.715	85.79	84.225	91.625	75.96	92.975	79.26	95.295	99.955	100.745	98.92	94.6	90.555	95.92	88.205
91.17	80.64	91.395	87.99	85.02	70.4	83.635	83.31	66.335	59.58	87.125	64.27	84.27	77.925	87.43	85.955	88.08	92.556	83.68	86.085	91.535	93.205	91.535	93.205	92.75	87.77	86.78	81.715	85.88	84.45	91.625	75.465	92.57	79.755	95.565	100.09	100.745	98.785	94.6	90.555	96.01	88.07
91.17	80.505	91.395	87.63	85.56	70.4	83.995	83.31	66.11	59.805	86.63	64.54	84.045	77.7	87.025	85.955	88.08	92.196	83.68	86.085	91.175	93.475	91.175	93.475	92.75	87.275	86.645	81.715	85.655	84.225	91.625	75.825	92.57	79.26	95.295	99.865	100.745	98.785	94.6	90.555	96.145	88.205
91.08	80.505	91.395	87.99	85.785	70.13	83.635	83.535	65.975	59.67	87.035	64.54	84.045	77.925	87.295	85.955	88.17	92.466	83.95	86.085	91.4	93.205	91.4	93.205	92.75	87.68	86.645	81.22	85.79	84.225	91.625	75.465	92.48	79.26	95.295	100.09	100.745	98.92	94.735	90.555	96.415	88.205
91.08	80.505	91.26	87.63	86.19	70.4	83.995	83.31	65.975	60.075	86.63	64.405	84.045	77.835	87.295	86.315	88.17	92.556	83.68	86.085	91.535	93.565	91.535	93.565	92.75	87.77	86.78	81.22	85.88	84.225	91.625	75.465	92.48	79.26	95.295	100.09	100.745	98.92	94.465	90.825	96.28	88.475
91.17	80.505	91.26	87.63	86.19	70.4	83.635	83.31	66.11	59.67	86.495	64.135	84.045	77.7	87.025	86.315	88.08	92.466	83.68	85.95	91.535	93.475	91.535	93.475	92.75	87.77	86.645	81.22	86.015	84.225	91.625	75.465	92.48	79.26	95.295	100.09	100.475	99.19	94.375	90.555	96.28	88.205
91.08	80.145	91.26	87.63	86.685	70.4	83.635	83.04	66.11	60.075	86.63	64.405	84.27	77.835	87.025	85.955	88.305	92.556	83.68	85.95	91.4	93.205	91.4	93.205	92.75	87.77	86.645	81.22	85.79	84.225	91.625	75.465	92.21	79.26	94.8	100.09	101.24	99.28	94.465	90.465	96.28	88.205
90.81	80.145	91.26	87.63	86.82	70.4	83.635	83.04	66.245	59.67	86.495	64.135	84.045	77.7	87.025	85.955	88.305	92.556	83.68	85.95	91.175	93.565	91.175	93.565	92.75	87.77	86.915	81.715	85.88	84.45	91.625	75.825	92.48	79.26	95.295	100.585	101.51	99.055	94.465	90.555	96.01	87.845
90.945	80.145	91.26	87.09	87.18	70.4	83.635	83.04	66.245	59.805	86.405	64.135	84.045	77.7	87.025	85.955	88.17	92.556	83.815	85.545	91.175	93.565	91.175	93.565	92.75	87.275	86.645	81.22	85.79	84.225	91.895	75.465	92.075	79.26	95.295	100.72	101.375	98.92	94.465	90.195	96.28	88.205
91.08	80.145	91.26	87.63	87.315	70.4	83.635	83.04	66.47	59.67	86.135	64.135	84.045	77.7	87.16	85.955	88.305	92.556	84.04	85.95	91.175	93.205	91.175	93.205	92.75	87.68	86.78	81.715	85.88	84.225	92.12	75.825	92.075	79.26	95.16	100.585	100.745	98.785	94.375	90.33	95.92	87.845
91.17	80.145	91.26	87.225	87.45	70.4	83.635	82.77	66.605	59.67	86.495	63.91	84.27	77.7	87.295	85.955	88.71	92.556	83.68	85.95	91.175	93.205	91.175	93.205	92.75	87.275	86.285	81.715	86.015	84.225	92.12	75.465	91.94	79.26	95.16	100.585	101.24	98.92	94.6	90.555	96.145	87.305
91.08	80.505	91.26	87.63	87.54	70.13	83.365	82.77	66.245	59.805	86.135	64	84.27	77.7	87.025	85.955	88.305	92.556	83.68	85.95	91.4	93.475	91.4	93.475	92.75	87.275	86.285	81.715	85.79	84.45	91.625	75.96	92.075	79.26	95.16	100.585	100.745	98.785	94.465	90.555	95.92	87.845
90.81	80.145	91.26	87.63	87.945	69.5	83.365	82.545	66.245	60.075	86.135	63.775	84.18	77.835	87.655	85.955	88.305	92.556	83.68	85.95	91.175	93.565	91.175	93.565	92.75	87.41	86.285	81.22	85.79	84.45	91.895	75.96	91.94	79.26	95.16	100.99	100.745	98.56	94.465	90.465	96.01	87.305
90.945	80.01	91.26	87.36	88.17	69.905	83.365	82.635	66.605	60.075	86.135	63.775	83.91	77.835	87.295	85.82	88.44	92.556	83.68	85.68	91.535	93.205	91.535	93.205	92.75	87.68	86.285	81.715	85.79	84.45	92.12	75.96	91.715	79.26	94.8	100.72	100.745	98.695	94.6	90.195	96.28	87.305
90.945	80.01	91.26	87.63	88.575	69.77	83.365	82.545	66.245	60.075	86.405	63.37	84.045	77.925	87.295	85.955	88.17	92.556	83.68	85.95	91.535	93.205	91.535	93.205	92.75	87.275	86.285	81.22	85.655	84.225	92.12	75.735	91.715	79.26	95.295	101.125	100.34	98.785	94.6	90.465	96.01	87.305
90.945	80.145	91.26	87.72	88.71	69.41	83.365	82.545	66.605	60.21	86.405	63.145	83.91	77.835	87.025	85.955	88.44	92.556	83.95	86.085	91.805	93.565	91.805	93.565	92.75	87.275	86.285	81.715	85.79	83.955	92.12	75.96	91.715	79.26	95.16	100.99	99.485	98.56	94.6	90.555	95.92	87.305
90.81	79.65	91.26	87.72	88.575	69.41	83.365	82.275	66.605	60.3	86.135	63.775	84.045	77.7	87.025	85.82	88.44	92.556	83.68	86.085	91.895	93.565	91.895	93.565	92.75	87.275	86.645	81.22	85.79	84.225	91.895	75.465	91.58	79.26	95.16	101.215	99.35	98.92	94.6	90.555	95.65	87.305
90.945	79.74	91.26	87.63	88.71	69.77	83.14	82.545	66.605	60.435	86.405	63.145	83.91	77.7	87.025	85.19	88.17	92.556	84.04	86.085	91.535	93.565	91.535	93.565	92.75	87.275	86.645	81.22	85.655	84.225	91.895	75.735	91.715	79.26	95.295	100.99	99.35	98.92	94.6	90.555	95.785	87.305
90.945	80.145	91.26	87.63	88.575	69.905	83.005	81.915	66.245	60.435	86.405	62.74	83.91	77.7	86.935	85.19	88.305	92.556	84.445	85.95	91.535	93.565	91.535	93.565	92.75	87.275	86.51	81.22	85.79	84.225	91.625	75.96	91.58	79.125	95.16	101.215	99.35	98.92	94.735	90.555	96.145	87.305
90.945	80.01	90.765	87.63	88.8	69.77	82.87	82.14	65.975	60.435	86.405	62.875	84.045	77.835	87.025	85.82	88.17	92.556	84.445	85.95	91.4	93.565	91.4	93.565	92.75	87.275	86.645	81.22	85.655	83.955	91.625	75.735	91.715	78.99	95.16	101.215	99.35	98.92	94.6	90.465	96.01	87.845
90.945	80.145	91.26	87.855	88.8	69.77	83.005	82.005	65.975	60.3	86.135	62.74	83.91	77.7	86.8	85.19	88.08	92.556	84.31	85.95	91.04	93.835	91.04	93.835	92.75	87.41	86.645	81.22	85.655	83.955	91.355	75.33	91.715	79.125	94.8	100.99	99.215	99.19	94.465	90.555	96.01	87.305
90.945	80.145	90.9	87.63	88.17	70.04	83.005	82.005	65.975	60.075	86.135	62.65	84.045	77.7	86.8	85.19	87.81	92.556	84.31	86.085	91.175	93.565	91.175	93.565	92.75	87.41	86.285	81.22	85.88	84.225	91.265	75.33	91.445	78.99	94.665	101.215	98.99	98.92	94.735	90.555	96.145	87.305
90.54	80.01	91.26	87.72	88.08	69.905	83.005	82.14	65.615	60.075	86.405	62.74	84.045	77.835	87.025	85.19	88.17	92.196	84.31	86.085	91.175	93.835	91.175	93.835	92.75	87.41	86.78	81.22	85.79	83.955	91.13	75.96	91.31	79.125	94.8	101.125	98.99	98.92	94.6	90.555	96.28	87.305
90.945	80.145	90.765	87.63	88.08	70.04	82.87	82.14	65.705	60.075	86.405	62.245	83.775	77.7	86.935	85.19	87.945	92.556	84.445	85.95	91.175	93.565	91.175	93.565	92.75	87.275	86.78	81.22	85.79	84.225	91.355	75.465	91.31	79.26	94.8	101.125	99.125	99.19	94.6	90.825	96.145	87.305
90.81	80.01	90.63	87.72	88.08	69.5	83.275	82.005	65.705	59.805	86.135	62.38	83.775	77.7	86.935	85.19	87.945	92.556	84.445	85.95	91.175	93.565	91.175	93.565	92.75	87.275	86.645	81.22	85.655	83.955	91.355	75.465	91.31	79.26	94.8	101.125	98.99	98.92	94.735	90.825	96.145	87.305
90.945	79.74	91.26	87.99	87.945	69.5	83.005	81.915	65.345	59.805	86.135	62.11	83.91	77.7	87.025	85.19	88.08	92.196	84.445	86.085	91.535	93.7	91.535	93.7	92.75	87.275	86.645	81.22	85.385	84.225	90.995	75.465	91.31	79.125	94.8	101.215	99.215	98.92	94.735	90.825	96.28	87.305
90.945	79.74	90.63	87.99	87.45	69.77	83.275	82.005	65.345	59.805	86.135	61.975	84.045	77.295	87.025	85.19	88.08	92.556	84.67	85.95	91.175	93.835	91.175	93.835	92.75	87.275	86.915	81.22	85.88	83.955	90.995	75.735	91.31	79.26	95.16	101.215	99.215	98.92	94.735	90.825	96.145	87.305
90.945	80.01	90.63	87.855	87.45	69.5	83.14	81.915	65.615	59.58	86	61.885	84.045	77.295	86.8	85.19	87.81	92.556	84.67	85.95	91.175	93.835	91.175	93.835	92.75	87.275	86.645	81.22	85.88	83.955	90.86	75.735	91.31	79.26	94.53	101.35	99.125	98.92	94.96	91.59	96.145	87.08
90.945	79.65	90.63	87.72	87.45	69.5	82.735	81.915	65.345	59.445	86.135	61.75	83.55	77.295	87.025	85.19	87.81	92.556	84.67	86.085	91.175	93.835	91.175	93.835	92.75	87.275	86.645	81.715	85.79	83.955	90.86	75.465	91.31	79.26	94.665	101.215	98.585	99.055	94.96	91.455	96.01	87.08
90.54	80.145	90.63	87.63	87.18	69.5	83.005	81.915	65.615	59.445	86.135	61.345	83.91	77.7	87.025	85.82	87.945	92.061	84.445	85.95	90.77	93.835	90.77	93.835	92.75	87.05	86.78	81.22	85.79	83.955	90.86	75.465	91.31	79.26	94.53	101.125	98.585	99.28	94.96	91.455	96.145	87.08
90.945	79.65	91.26	87.72	87.18	69.5	83.005	81.915	65.615	59.31	86.135	61.48	83.64	77.295	86.935	85.82	87.81	92.196	84.445	85.95	90.77	93.565	90.77	93.565	92.75	87.05	86.645	81.22	85.385	83.82	90.365	75.33	91.31	79.26	94.53	101.35	98.585	98.92	95.5	91.455	96.01	87.08
90.945	79.74	90.765	87.855	87.18	69.5	82.87	81.645	65.615	59.58	86.135	61.48	83.775	77.7	86.8	85.82	87.81	92.196	84.445	85.95	91.04	93.475	91.04	93.475	92.75	87.275	86.645	81.22	85.655	83.82	90.725	75.195	90.95	79.125	94.53	101.215	98.585	98.92	95.725	91.59	96.145	86.585
90.54	79.875	91.26	87.63	87.18	69.905	82.51	81.915	65.345	59.445	86.405	61.48	83.64	77.295	86.8	85.82	87.54	92.196	84.67	85.95	90.905	93.205	90.905	93.205	92.75	86.915	86.645	81.22	85.655	83.955	90.725	75.465	91.31	78.99	94.665	101.755	98.09	98.92	95.59	91.59	96.145	87.08
90.945	79.245	91.26	87.63	87.18	70.13	82.645	81.375	65.705	59.31	86.495	61.615	83.775	77.7	86.935	85.82	87.81	91.926	84.67	85.95	90.77	93.475	90.77	93.475	92.75	87.14	86.645	81.22	85.385	83.955	90.86	75.33	91.31	79.125	94.8	101.35	98.495	98.92	95.5	91.59	96.28	87.215
90.675	79.65	90.63	87.63	87.45	70.04	82.645	81.375	65.345	58.815	86.405	61.615	83.64	77.835	86.935	85.19	87.81	92.196	84.67	85.545	91.04	93.07	91.04	93.07	92.75	86.915	86.645	81.22	85.25	83.955	90.86	75.195	90.815	79.125	94.53	101.755	98.36	98.92	95.59	92.355	95.65	87.08
90.675	79.74	90.63	87.63	87.045	70.4	82.645	81.375	65.615	59.175	86.495	61.345	83.775	77.7	86.8	85.19	87.945	92.196	84.94	85.95	90.77	93.07	90.77	93.07	92.75	86.915	86.645	81.22	85.52	83.955	89.87	75.465	90.815	79.26	94.8	101.35	97.955	99.19	95.725	92.22	95.65	87.08
90.81	79.74	91.26	87.63	87.18	70.76	82.645	81.375	65.705	59.175	86.495	61.48	83.775	77.7	86.8	84.83	87.675	91.836	84.445	85.95	90.77	93.07	90.77	93.07	92.75	86.78	86.645	81.22	85.385	83.955	90.725	75.195	90.68	79.26	94.8	101.35	97.73	98.92	95.86	92.355	95.65	86.585
90.945	79.245	90.63	87.99	86.82	71.165	82.645	80.88	65.615	59.175	86.495	61.48	83.775	77.7	86.935	85.19	87.54	92.196	84.67	85.545	90.77	92.71	90.77	92.71	92.75	86.915	86.915	81.22	85.385	83.82	90.365	75.465	90.815	78.99	94.8	101.485	97.865	99.28	96.22	92.355	95.515	87.08
90.81	79.245	90.63	87.72	86.28	71.39	82.87	81.375	65.615	58.815	86.405	61.48	83.775	77.7	87.025	85.055	87.18	92.196	84.67	85.32	90.77	92.8	90.77	92.8	92.75	86.915	86.78	81.22	85.655	83.595	89.87	75.33	90.815	79.125	94.53	101.485	97.955	99.685	95.86	92.85	95.515	87.08
90.45	79.245	90.9	87.63	86.28	71.3	82.87	81.645	65.345	58.815	86.405	61.615	83.64	77.7	86.935	85.19	87.675	92.196	84.67	85.545	90.77	92.71	90.77	92.71	92.75	87.14	86.915	81.22	85.52	83.46	89.87	75.195	90.815	79.26	94.8	101.755	97.73	99.685	95.86	92.985	95.65	86.945
90.54	79.65	91.26	87.63	86.28	71.39	82.87	81.375	65.075	58.815	86.405	61.12	83.775	77.7	86.8	84.83	87.945	92.196	84.445	85.545	91.04	92.71	91.04	92.71	92.75	87.05	86.78	81.22	85.385	83.955	90.095	75.33	90.68	78.99	94.8	101.35	97.865	99.55	96.22	93.075	95.65	87.08
90.45	79.74	90.63	87.63	86.19	71.525	82.87	81.375	65.615	58.815	86.135	61.12	83.64	77.7	87.025	85.055	87.945	91.836	84.31	85.455	90.77	92.71	90.77	92.71	92.75	87.275	86.915	81.22	85.79	83.685	89.87	75.33	90.815	78.99	94.8	101.35	97.46	99.55	96.22	93.075	95.92	86.945
90.54	79.65	90.765	87.72	86.19	71.165	82.87	81.375	65.345	58.815	86.135	60.625	83.64	77.295	86.8	85.19	87.675	92.196	84.175	85.455	90.77	92.575	90.77	92.575	92.75	87.275	87.05	81.22	85.655	83.595	89.87	75.33	90.95	78.99	94.8	101.35	97.46	99.55	96.22	93.075	96.01	86.585
90.675	79.245	90.765	87.63	86.19	70.4	82.87	81.645	65.345	58.815	86.135	61.12	83.64	77.295	86.935	85.055	87.675	91.836	84.04	85.32	90.77	92.575	90.77	92.575	92.75	87.275	87.05	80.995	85.79	83.46	89.87	75.33	90.68	78.99	94.8	101.215	97.46	99.685	96.22	92.85	95.785	87.08
90.45	79.65	90.765	87.72	86.19	70.4	83.14	81.645	65.345	58.815	86.405	61.12	83.64	77.295	87.025	85.19	87.675	92.061	83.68	85.05	91.04	92.575	91.04	92.575	92.75	87.05	86.915	81.22	85.52	83.46	89.735	75.33	90.815	78.855	94.8	100.99	97.325	99.685	96.22	92.715	95.65	86.945
90.54	79.245	90.63	87.63	86.19	70.4	82.87	81.375	65.345	58.41	86.405	60.985	83.64	77.295	86.935	85.19	87.675	91.836	83.68	85.05	91.04	92.575	91.04	92.575	92.75	87.275	86.915	81.22	85.79	83.46	89.735	75.33	90.815	78.99	94.8	100.56	97.46	99.685	96.355	93.075	95.515	86.585
90.81	79.245	90.9	87.63	86.19	70.4	82.645	81.375	65.615	58.815	86.405	60.625	83.775	77.295	86.8	85.19	87.945	92.061	83.68	85.05	91.04	92.575	91.04	92.575	92.75	87.41	87.05	81.22	85.52	83.595	89.465	75.33	90.68	78.99	94.53	100.965	97.235	99.91	95.86	92.85	95.65	86.585
90.45	79.245	90.63	87.63	86.28	70.4	82.645	81.51	65.345	58.815	86.135	60.625	83.55	77.205	86.935	85.19	87.45	91.926	83.68	85.32	90.77	92.71	90.77	92.71	92.75	87.05	87.05	81.22	85.79	83.595	89.465	75.33	90.815	78.765	94.53	101.325	97.46	99.91	95.59	93.075	95.515	86.45
90.81	79.65	90.63	87.63	86.28	70.4	82.645	81.645	65.345	58.815	86.405	60.625	83.415	77.295	86.8	84.83	87.54	92.061	83.68	85.05	90.77	92.305	90.77	92.305	92.75	87.275	87.275	81.22	85.655	83.19	89.6	75.33	90.815	78.99	94.53	101.82	97.235	99.91	95.86	93.075	95.29	86.45
90.54	79.245	90.63	87.63	86.28	70.4	82.645	81.375	65.615	58.41	86.135	60.625	83.55	77.295	86.8	85.055	87.45	91.836	83.545	85.32	90.905	92.575	90.905	92.575	92.75	87.05	87.05	81.22	85.385	83.46	89.6	75.195	91.31	78.99	94.53	102.09	97.235	99.685	95.86	92.985	95.425	86.45
90.45	79.65	90.765	87.63	86.19	70.04	82.645	81.645	65.615	58.815	86.405	60.625	83.775	77.7	86.935	84.695	87.45	91.836	83.68	85.05	91.04	92.305	91.04	92.305	92.75	87.275	87.275	81.22	85.52	83.19	89.6	75.195	90.815	78.99	94.53	102.225	97.325	99.685	95.86	92.985	95.515	86.585
90.45	79.245	90.63	87.63	86.28	70.4	82.645	81.645	65.345	58.41	86.135	60.625	83.775	77.295	86.935	84.695	87.045	91.836	83.545	85.32	90.41	92.575	90.41	92.575	92.75	87.275	87.05	81.22	85.52	83.46	89.375	75.195	91.31	78.99	94.8	102.225	97.46	99.685	95.5	92.85	95.29	86.18
90.54	79.65	90.63	87.495	86.19	70.4	82.645	81.645	65.615	58.41	86.135	60.625	83.415	77.295	86.935	84.695	87.45	91.836	83.455	85.185	90.77	92.575	90.77	92.575	92.75	87.275	87.275	81.22	85.79	83.19	89.6	75.195	91.31	78.99	94.53	102.09	97.325	99.91	95.5	92.85	95.65	86.18
90.945	79.245	90.63	87.63	86.19	70.4	82.87	81.375	65.345	58.41	86.405	60.625	83.55	76.935	86.305	84.695	87.54	91.836	83.32	85.32	91.04	92.575	91.04	92.575	92.75	87.275	87.275	81.22	85.52	83.19	89.375	74.835	91.31	78.99	94.53	101.955	97.235	99.91	95.5	92.715	95.65	86.18
90.81	79.74	90.63	87.63	85.92	70.4	82.645	81.375	65.345	58.41	86.135	60.355	83.28	76.935	86.305	84.695	87.45	91.836	83.545	85.455	90.77	91.945	90.77	91.945	92.75	87.05	87.275	81.22	85.385	83.325	89.375	74.97	91.31	78.855	94.53	101.46	96.965	99.91	95.59	92.715	95.65	86.18
90.54	79.74	90.63	87.63	86.055	70.4	82.645	81.645	65.075	58.41	86.135	60.625	83.28	76.8	86.665	84.695	87.54	91.296	83.68	85.05	90.77	92.08	90.77	92.08	92.75	87.68	87.275	81.22	85.385	83.46	89.465	75.105	91.58	78.855	94.53	101.595	96.83	100.18	95.5	92.355	95.65	86.18
90.45	79.65	90.495	87.63	85.785	70.13	82.645	81.375	65.345	58.41	86.135	60.625	83.415	76.935	86.935	84.695	87.675	92.061	83.68	85.32	90.77	92.08	90.77	92.08	92.75	87.275	87.275	81.22	85.385	83.19	89.6	74.97	91.445	78.63	94.8	101.46	96.965	99.685	95.59	92.355	95.92	86.18
90.45	79.74	90.495	87.495	85.56	70.13	82.645	81.15	64.985	58.275	86.135	60.625	83.28	77.07	86.665	84.425	87.18	91.431	83.68	85.32	91.04	92.08	91.04	92.08	92.75	87.275	87.275	81.22	85.25	83.46	89.6	74.835	91.58	78.63	94.8	100.965	96.965	99.91	95.5	92.355	95.65	86.18
90.54	79.65	90.135	87.495	85.02	70.04	82.645	80.88	64.85	58.41	86.135	60.355	83.415	76.935	86.665	84.29	87.45	91.431	84.04	85.185	90.905	91.945	90.905	91.945	92.75	87.68	87.275	81.22	85.385	83.46	89.6	74.835	91.715	78.855	94.53	100.065	96.47	99.91	95.5	92.355	95.65	86.18
90.45	80.145	90.495	87.72	85.02	69.5	82.645	80.745	64.985	58.41	86.135	60.355	83.415	76.575	86.8	84.29	87.675	91.431	83.815	85.455	90.77	91.945	90.77	91.945	92.75	87.41	87.275	80.995	85.25	83.055	89.735	74.835	91.58	78.855	94.53	99.435	96.47	99.91	95.23	92.355	95.92	86.18
90.45	80.145	90.495	87.63	84.66	69.5	82.51	80.88	64.985	58.05	86.135	60.355	83.28	76.935	86.8	84.425	87.54	91.296	84.04	85.455	90.77	91.945	90.77	91.945	92.75	87.05	87.275	81.22	85.16	83.19	89.735	74.835	91.715	78.63	94.53	98.535	96.47	99.685	94.96	92.355	95.65	85.82
90.45	79.65	90.135	87.09	84.66	69.5	82.24	80.88	64.985	58.41	85.865	60.625	83.55	77.295	86.8	84.29	87.54	91.836	83.68	85.05	91.175	91.945	91.175	91.945	92.75	87.275	87.275	80.86	85.385	83.19	89.735	74.97	91.715	78.855	94.395	97.41	97.1	99.55	95.23	92.085	95.65	86.18
90.45	80.145	90.135	87.09	85.02	69.41	82.51	80.88	64.985	58.275	85.865	60.22	83.415	77.07	87.025	84.29	87.54	91.836	84.04	85.05	91.175	91.945	91.175	91.945	92.75	87.275	87.275	80.995	85.25	83.19	89.735	74.97	91.715	78.63	94.53	96.715	96.695	99.415	94.96	92.22	95.65	86.18
90.54	80.145	90.63	87.495	85.02	69.14	82.24	80.745	65.345	58.41	86	60.22	83.145	77.07	86.8	84.425	87.315	91.836	83.95	84.69	91.175	91.945	91.175	91.945	92.75	87.05	87.05	80.995	85.385	83.19	89.87	74.97	91.94	78.63	94.53	96.31	96.965	99.28	94.735	92.355	95.65	86.18
90.315	80.01	90.495	87.225	84.93	69.275	82.105	80.88	64.985	58.275	86	60.625	83.55	76.935	86.665	84.29	87.18	91.431	83.95	84.69	91.4	91.945	91.4	91.945	92.75	86.915	87.05	80.86	85.385	83.19	89.87	74.97	92.075	78.63	94.53	96.31	97.235	98.92	94.96	92.355	95.785	86.18
90.315	80.145	90.63	86.73	84.66	69.14	82.105	80.745	64.985	58.275	85.775	60.625	83.64	76.935	86.305	84.2	87.045	91.431	84.04	84.69	91.535	92.08	91.535	92.08	92.75	87.275	87.275	80.86	85.385	82.83	89.87	74.835	92.48	78.63	94.53	96.31	97.235	98.92	94.735	92.355	96.01	85.82
90.045	79.74	90.63	87.09	84.93	68.87	82.105	80.88	65.075	58.275	85.64	60.355	83.55	77.07	86.305	84.065	87.18	91.836	84.04	85.05	91.535	91.81	91.535	91.81	92.75	87.05	86.915	80.86	85.16	82.83	89.87	74.835	92.075	78.63	94.53	96.31	97.325	98.92	94.6	92.22	95.65	85.82
90.45	80.145	90.27	87.09	84.66	68.78	82.24	80.88	65.075	58.05	85.64	60.22	83.28	76.8	86.305	84.2	87.045	91.836	84.31	85.05	92.165	91.945	92.165	91.945	92.75	86.915	87.05	80.995	85.385	82.83	89.87	74.835	92.48	78.495	94.53	96.31	97.235	98.92	94.735	92.085	95.65	85.82
90.315	80.01	90.27	87.63	84.66	68.78	82.105	80.745	64.985	58.05	85.775	60.22	82.785	76.935	86.305	84.29	87.18	92.061	84.175	84.69	91.895	91.81	91.895	91.81	92.75	87.05	86.915	80.995	85.385	82.425	89.87	74.835	92.48	78.495	94.53	96.58	97.235	98.92	94.6	92.22	95.65	85.82
90.45	80.01	90.135	87.09	84.93	68.645	82.105	80.745	65.075	58.05	85.64	60.355	82.785	76.8	86.305	84.2	87.18	92.196	84.445	84.69	91.895	91.81	91.895	91.81	92.75	87.05	86.915	80.995	85.25	82.695	89.87	74.475	92.48	78.225	94.53	96.31	97.325	98.785	94.735	92.355	95.65	85.82
90.45	79.74	90.63	87.09	84.66	68.51	81.88	80.88	64.985	58.05	85.235	60.22	83.01	76.575	86.305	84.065	87.18	92.196	84.31	84.69	92.3	91.81	92.3	91.81	92.75	86.915	87.275	80.995	85.385	82.425	89.87	74.475	92.57	78.225	94.53	96.31	97.46	98.92	94.735	92.355	95.65	86.18
90.045	79.875	90.135	86.73	84.93	68.15	81.88	80.745	65.075	58.05	85.505	60.085	83.01	76.935	86.305	84.2	87.18	91.836	84.31	84.555	92.435	91.675	92.435	91.675	92.75	87.275	87.275	80.995	85.25	82.695	89.87	74.475	92.84	78.495	94.53	96.31	97.46	98.785	94.96	92.355	95.92	86.045
90.45	80.01	90.135	87.09	84.66	68.24	81.88	80.88	64.85	58.275	85.235	60.085	83.01	76.8	86.305	84.29	87.18	91.836	84.04	84.285	92.525	91.81	92.525	91.81	92.75	87.275	87.275	80.86	85.25	82.83	89.87	74.34	92.705	78.495	94.53	96.31	97.235	98.695	94.96	92.355	95.65	86.045
90.45	79.74	90.135	87.495	84.66	68.24	81.745	80.88	64.985	58.05	85.235	59.995	82.785	76.935	86.305	84.065	87.45	91.431	83.68	84.69	92.66	91.81	92.66	91.81	92.75	86.915	87.14	80.59	85.025	82.83	90.365	74.205	92.57	78.495	94.8	96.31	97.325	98.56	94.735	92.355	96.01	85.82
90.45	79.74	90.135	87.225	84.66	68.24	81.745	80.88	65.075	58.05	85.235	59.86	82.785	76.665	86.305	84.2	87.45	91.296	84.04	84.285	92.525	91.81	92.525	91.81	92.75	87.275	87.05	80.455	85.16	82.83	90.635	74.07	92.84	78.36	94.53	96.715	97.46	98.785	95.23	92.355	96.415	86.18
90.45	79.65	90.135	86.73	84.66	68.24	81.745	80.745	65.345	58.05	84.875	59.995	82.785	77.07	86.305	84.2	87.045	91.296	83.95	84.195	92.66	91.81	92.66	91.81	92.75	87.14	87.275	80.095	84.755	82.83	90.725	74.07	92.84	78.63	94.53	96.715	97.325	98.92	94.96	92.355	96.415	85.82
90.54	79.74	90	87.09	84.66	68.24	81.745	81.15	64.985	58.05	85.235	59.455	83.145	77.07	86.305	84.29	87.045	91.836	83.68	84.285	92.66	91.81	92.66	91.81	92.75	87.275	86.78	80.23	84.755	82.695	90.995	74.205	92.84	78.495	94.53	96.31	97.1	98.92	94.96	92.355	96.28	85.82
90.45	80.01	90.495	87.63	84.525	68.375	81.745	80.88	64.985	58.05	85.235	59.455	83.01	77.07	86.305	84.065	86.91	91.296	83.815	84.195	92.525	91.81	92.525	91.81	92.75	87.05	86.915	80.23	84.755	82.83	90.725	74.205	92.57	78.225	94.53	96.31	96.47	98.92	94.96	92.355	96.28	85.82
90.45	79.74	90.135	86.73	84.525	68.24	81.88	81.15	64.85	58.185	85.145	59.455	83.01	77.07	86.305	84.29	86.91	91.206	83.68	84.285	92.66	91.675	92.66	91.675	92.75	87.275	86.915	80.86	84.755	82.83	91.265	74.475	92.84	78.495	94.53	96.31	96.965	99.28	94.96	92.22	96.28	85.82
90.45	80.145	90.135	87.09	84.3	68.24	81.61	81.15	64.985	58.05	85.235	59.455	83.415	77.295	86.305	84.065	87.045	91.296	83.68	84.285	92.435	91.81	92.435	91.81	92.75	87.05	86.78	80.455	84.755	82.83	91.265	74.34	93.11	78.63	94.395	96.715	97.1	99.055	95.365	92.355	96.415	86.18
90.45	80.505	90.135	87.09	84.39	68.51	81.745	80.88	64.85	58.05	85.235	59.59	83.28	76.935	86.305	83.66	86.91	91.206	83.68	84.195	92.3	91.81	92.3	91.81	92.75	87.14	86.915	80.455	84.755	82.83	91.355	74.205	93.11	78.495	94.53	96.31	96.47	99.28	95.23	92.355	96.415	85.82
90.45	80.145	90.135	87.09	84.39	68.645	81.88	80.88	64.985	58.05	85.235	59.59	83.415	77.07	86.035	83.93	87.18	91.296	83.68	84.195	92.66	91.81	92.66	91.81	92.75	87.05	86.915	80.095	84.755	82.83	91.13	74.205	93.335	78.495	94.395	96.31	96.47	98.92	94.735	92.715	96.415	85.82
90.45	79.875	89.865	87.09	84.39	68.51	81.88	80.745	64.85	58.05	85.145	59.455	83.01	77.07	86.035	83.93	87.18	91.206	83.68	84.195	92.66	91.81	92.66	91.81	92.75	86.915	86.645	80.095	84.755	83.19	90.995	74.07	93.11	78.63	94.395	96.715	96.47	99.28	94.96	92.715	96.64	85.685
90.045	80.01	90.135	87.225	84.3	68.51	81.61	81.15	64.85	58.05	85.235	59.365	83.28	77.205	86.035	83.66	87.45	91.296	83.68	84.195	92.66	91.81	92.66	91.81	92.75	87.14	86.78	80.455	84.755	82.83	90.635	74.205	92.975	78.63	94.53	96.31	96.47	99.19	94.96	92.355	96.64	85.82
90.315	80.145	90.135	86.73	84.39	68.51	81.745	80.88	64.85	58.05	85.235	59.365	83.28	76.8	86.305	83.66	87.18	91.296	83.68	84.285	92.66	91.81	92.66	91.81	92.75	87.275	86.78	80.455	84.755	82.695	89.87	74.07	93.335	78.225	94.395	96.31	96.47	99.19	95.23	92.355	96.64	85.82
90.45	80.145	90.135	86.73	84.66	68.51	81.25	81.15	64.85	57.555	85.145	59.455	83.28	76.935	86.035	83.93	87.45	91.296	83.545	84.195	92.66	91.54	92.66	91.54	92.75	86.915	86.285	80.455	85.16	82.425	89.735	74.205	92.84	78.63	94.305	96.31	96.47	99.28	95.23	92.355	96.415	85.82
90.315	79.74	90.135	87.09	84.66	68.51	81.25	80.88	64.58	58.05	85.145	59.59	83.415	77.07	86.035	83.66	87.675	91.836	83.455	84.195	92.66	91.81	92.66	91.81	92.75	86.915	86.645	80.095	84.755	82.695	89.735	74.205	92.975	78.63	94.53	96.31	96.47	99.28	95.5	92.985	96.415	85.82
90.045	79.74	90.135	87.495	84.39	68.645	81.25	80.88	64.85	57.555	85.235	59.455	83.01	76.935	86.305	83.66	87.675	91.296	83.32	84.195	92.66	91.54	92.66	91.54	92.75	86.915	86.51	80.095	84.755	82.425	89.6	74.07	92.975	78.495	93.765	96.31	96.11	99.55	95.5	93.075	96.415	86.18
89.685	79.74	89.865	87.09	84.165	68.15	81.25	81.285	64.85	57.555	85.235	59.365	83.01	76.665	86.035	83.66	87.675	91.206	83.545	84.285	92.66	91.81	92.66	91.81	92.75	87.05	86.78	80.095	84.755	82.425	89.6	73.935	93.335	78.63	94.17	96.085	96.47	99.415	95.5	93.075	96.64	85.82
89.685	79.65	90.135	86.73	84.3	68.375	81.25	81.15	64.85	57.42	84.605	59.365	82.785	76.44	86.035	82.67	87.54	90.936	83.545	84.06	92.66	91.81	92.66	91.81	92.75	86.915	86.285	79.96	84.53	82.425	89.6	74.34	93.335	78.495	95.16	96.085	96.2	99.685	94.96	93.075	96.64	85.82
89.55	79.245	90.135	87.09	84.3	68.15	81.25	81.375	64.58	57.42	85.01	59.095	83.01	76.935	86.035	82.67	87.45	90.801	83.32	84.195	92.66	91.81	92.66	91.81	92.75	86.915	86.285	80.095	84.53	82.425	89.735	74.07	93.335	78.63	95.295	96.085	96.11	99.55	95.725	93.48	96.64	86.18
89.55	79.245	90.135	87.09	84.3	68.015	81.61	81.15	64.85	57.42	85.01	59.365	83.01	76.665	86.035	82.67	86.91	91.071	83.185	84.195	93.29	91.81	93.29	91.81	92.885	86.78	86.285	80.095	84.53	82.425	89.735	74.07	93.335	78.63	95.16	96.085	95.975	99.55	95.5	93.075	96.91	86.18
89.55	79.65	90.135	86.73	84.3	68.15	81.52	81.285	64.715	57.285	84.875	59.095	82.785	77.07	85.765	82.67	86.82	90.666	83.185	84.195	93.155	91.81	93.155	91.81	92.75	86.78	86.285	79.96	84.53	82.83	89.735	74.07	93.335	78.855	95.16	96.085	96.2	99.28	95.23	93.075	96.415	86.18
89.685	79.11	90.135	86.73	84.3	67.745	81.25	81.285	64.85	57.285	84.875	59.095	83.01	76.8	86.035	82.67	86.91	91.206	83.185	84.195	93.155	91.81	93.155	91.81	92.885	86.78	86.285	79.96	84.26	82.695	89.87	74.205	93.47	78.855	94.8	96.085	96.11	98.92	95.365	93.48	96.64	86.045
89.91	79.245	89.865	86.73	84.165	67.745	81.61	81.375	64.85	57.42	84.875	59.095	83.01	76.8	85.9	82.67	86.91	90.666	82.825	84.195	93.02	91.81	93.02	91.81	92.525	86.645	86.285	79.825	84.125	82.695	89.87	73.935	93.47	78.855	94.665	96.085	96.2	99.28	95.23	93.48	96.64	86.18
89.685	79.245	90.135	86.73	84.03	67.745	81.61	81.15	64.85	57.015	84.875	58.825	83.145	76.665	86.035	82.67	86.91	90.801	82.915	84.285	93.02	91.81	93.02	91.81	92.12	86.78	86.285	79.96	84.125	82.83	89.87	74.07	93.47	78.855	94.8	96.085	96.2	99.19	94.96	93.48	96.64	86.045
89.685	79.11	90.135	87.09	84.03	67.52	81.25	81.285	64.85	57.15	84.605	58.96	83.01	76.8	85.54	82.67	87.045	90.801	82.825	84.06	93.29	91.81	93.29	91.81	92.255	86.645	86.15	79.735	84.53	82.83	89.87	74.205	93.74	78.99	94.8	96.085	96.2	98.92	95.23	93.48	96.415	85.82
89.685	79.245	90.135	86.73	84.03	67.52	81.61	80.88	64.58	57.15	84.515	58.825	83.28	76.935	85.27	82.67	87.045	90.666	82.69	83.925	92.66	91.81	92.66	91.81	92.525	86.645	86.285	79.33	84.125	82.83	89.87	73.71	93.74	78.99	94.8	96.085	96.11	99.055	95.23	93.48	96.28	85.82
89.685	79.11	90.135	86.73	84.165	67.52	81.61	80.88	64.85	56.655	84.605	58.96	82.785	76.665	85.54	82.67	87.54	90.936	82.69	84.06	93.155	91.81	93.155	91.81	92.525	86.645	86.15	79.825	84.125	82.83	90.365	73.935	93.47	78.99	94.8	96.085	96.2	98.92	95.23	93.48	96.145	86.18
89.55	79.245	89.865	86.73	83.76	67.52	81.61	80.745	64.85	57.015	84.605	58.96	82.785	76.8	85.54	82.67	87.045	91.206	82.825	84.06	93.29	91.945	93.29	91.945	92.12	86.78	86.015	79.465	84.125	82.83	90.725	73.71	93.74	78.765	95.16	95.95	96.11	98.92	94.96	93.84	96.01	85.82
89.55	78.885	90.135	87.495	83.76	67.52	81.61	80.745	64.85	57.15	84.605	58.825	83.28	76.935	85.045	82.67	87.54	91.071	82.825	84.06	93.425	91.945	93.425	91.945	92.75	86.78	86.015	79.465	84.53	82.695	90.995	74.07	93.74	78.765	94.53	96.085	96.11	98.92	94.96	93.615	95.65	85.82
89.55	79.11	89.865	86.73	84.03	67.385	81.25	80.745	64.715	56.655	84.515	58.735	82.785	76.935	85.54	82.67	87.45	91.296	82.69	83.925	93.425	91.81	93.425	91.81	92.255	86.645	86.015	79.465	84.53	82.83	90.86	73.71	93.605	78.855	94.665	96.085	96.11	98.92	94.96	93.075	95.65	85.82
89.685	79.245	89.865	86.73	84.03	67.52	81.25	80.655	64.58	56.655	84.605	58.735	83.28	76.575	85.54	82.67	87.45	91.296	82.69	83.925	93.65	91.945	93.65	91.945	92.885	86.78	86.015	79.465	84.62	82.83	90.995	74.07	93.74	78.765	94.53	96.085	96.2	98.92	94.6	92.985	95.65	86.18
90.045	79.11	89.865	86.73	83.76	67.52	81.25	80.655	64.445	56.655	84.605	58.735	83.01	76.8	85.045	82.67	87.54	91.296	82.69	83.925	93.65	91.81	93.65	91.81	92.885	87.05	85.655	79.33	84.125	82.83	90.86	73.71	93.74	78.63	94.53	96.085	96.11	98.92	94.735	93.075	95.65	86.18
89.685	79.245	89.865	86.73	84.03	67.52	81.25	80.655	64.085	56.385	84.245	58.465	83.01	76.8	85.54	82.67	87.18	91.431	82.69	83.925	93.785	91.945	93.785	91.945	92.885	86.645	85.88	79.33	84.53	82.695	90.86	73.71	93.74	78.765	94.53	95.95	96.11	98.92	94.6	93.48	95.65	85.82
89.685	79.245	89.865	86.73	83.76	67.385	81.25	80.52	64.085	56.385	84.38	58.465	83.01	76.8	85.54	82.67	87.18	91.071	82.555	83.925	93.65	91.945	93.65	91.945	92.615	86.915	86.015	79.33	84.53	82.335	90.86	74.07	93.965	78.765	94.665	95.95	96.11	98.785	94.735	93.48	95.515	86.18
89.685	79.245	89.865	86.73	83.76	67.25	81.25	80.52	64.085	56.655	84.38	58.33	82.785	76.8	85.27	82.67	87.18	91.206	82.825	83.925	93.92	92.305	93.92	92.305	92.75	86.915	85.88	79.33	84.395	82.335	91.13	73.71	93.965	78.855	94.8	95.95	96.11	98.695	94.735	93.48	95.65	85.82
89.685	79.245	89.865	86.73	83.76	67.115	81.25	80.52	64.085	56.385	84.38	58.33	82.785	76.8	85.765	82.67	87.45	90.936	82.195	83.925	93.92	91.945	93.92	91.945	92.525	86.645	85.88	79.33	84.125	82.425	91.13	73.71	94.235	78.63	94.53	96.085	96.2	98.56	94.735	93.075	95.515	85.82
89.55	79.245	89.865	86.73	83.265	66.98	80.98	80.655	64.085	56.385	84.515	58.33	83.01	76.8	85.54	82.535	87.45	90.801	82.195	83.925	93.92	92.08	93.92	92.08	92.615	86.78	85.79	79.33	84.125	82.425	90.995	73.575	94.37	78.99	94.8	96.085	96.11	98.785	94.6	92.355	95.425	86.18
89.685	79.245	90.135	86.73	83.4	67.25	81.115	80.52	64.085	56.385	84.11	58.33	83.01	76.8	85.9	82.67	87.18	90.801	82.555	83.925	93.92	92.305	93.92	92.305	92.255	86.915	85.88	79.195	84.125	82.425	90.725	73.71	94.1	78.765	94.8	96.085	96.11	98.785	94.6	92.355	95.29	86.45
89.685	79.245	90.135	86.73	83.4	66.98	80.89	80.52	63.815	56.385	84.11	58.33	82.785	76.575	85.54	82.67	87.045	90.801	82.195	83.925	94.19	92.08	94.19	92.08	92.885	86.645	85.88	79.465	84.125	82.425	90.365	73.71	94.37	78.99	94.8	95.815	95.705	98.56	94.735	92.85	95.515	85.82
89.91	79.245	90.135	86.73	83.13	66.755	81.25	80.52	63.32	56.295	84.38	58.33	82.785	76.8	85.045	82.67	87.18	90.441	82.69	83.925	93.92	92.44	93.92	92.44	92.255	86.915	85.88	79.465	84.125	82.335	90.725	73.71	94.37	78.99	94.53	95.95	95.705	98.425	94.6	93.075	95.65	86.18
89.55	79.245	89.865	86.73	83.13	66.755	81.115	80.52	63.32	56.655	84.38	57.97	82.785	76.8	85.54	82.535	87.18	90.441	82.555	83.925	93.785	92.08	93.785	92.08	92.255	86.78	85.88	79.33	84.53	82.2	90.365	73.71	94.235	79.125	94.8	95.95	95.705	98.425	94.6	93.075	95.65	86.585
89.415	79.245	89.865	86.73	83.13	66.89	81.115	80.655	63.32	56.385	84.11	57.835	82.785	76.44	85.045	82.4	87.045	90.576	82.195	83.925	93.65	92.575	93.65	92.575	92.525	86.78	85.88	79.465	84.26	82.065	89.87	73.71	94.235	79.26	94.8	96.085	95.705	98.425	94.465	92.355	95.65	86.585
89.415	79.245	90.135	86.73	83.13	66.62	81.115	80.52	63.32	56.655	84.02	57.835	82.785	76.575	85.045	82.535	87.045	90.801	82.42	83.925	93.65	92.575	93.65	92.575	92.12	86.78	85.88	79.33	84.53	82.335	90.365	73.71	93.965	79.26	94.8	96.085	95.705	98.065	94.465	92.355	96.01	86.585
89.28	78.885	89.865	86.73	83.13	66.755	81.25	80.52	63.32	56.385	84.02	57.835	82.785	76.665	85.045	81.905	87.18	90.666	82.42	83.925	93.92	92.44	93.92	92.44	92.255	86.645	85.88	79.33	84.755	82.2	89.87	73.71	94.37	79.26	94.8	95.545	95.84	98.155	94.465	92.355	95.785	86.585
89.28	79.245	90.135	86.73	83.13	66.755	81.25	80.52	63.32	56.655	84.02	57.7	83.01	76.575	85.045	82.31	87.18	90.801	82.195	83.925	93.56	92.08	93.56	92.08	92.615	86.645	85.88	79.735	84.395	82.335	89.87	73.71	94.1	79.755	94.8	95.95	96.2	98.065	94.6	92.355	96.01	87.08
88.785	79.11	89.865	87	83.13	66.89	80.89	80.52	63.815	56.655	84.11	57.835	83.01	76.575	85.045	82.31	86.91	90.936	82.195	83.925	93.92	92.305	93.92	92.305	92.525	86.645	85.79	79.33	84.53	82.425	89.87	73.71	93.74	79.755	94.8	96.085	96.335	97.93	94.735	92.58	95.65	87.08
88.785	78.885	90.135	86.73	83.13	66.755	81.115	80.52	63.32	56.925	83.885	57.7	83.415	76.44	85.045	82.4	87.18	90.801	82.195	83.925	93.65	92.575	93.65	92.575	92.525	86.78	85.88	79.735	84.53	82.335	89.87	73.71	94.1	79.755	94.8	95.95	96.2	97.93	94.735	92.355	96.01	87.215
89.19	78.885	90.135	86.73	83.04	66.755	81.115	80.655	63.32	56.655	84.11	57.835	83.01	76.8	85.045	82.4	87.045	90.936	82.06	83.925	94.19	91.945	94.19	91.945	92.525	86.285	85.79	79.465	84.125	82.425	89.87	73.44	94.235	80.25	94.53	95.545	96.335	98.065	94.735	92.355	95.92	87.08
89.19	78.885	89.865	86.73	83.04	66.89	80.35	80.52	63.32	56.655	84.11	57.7	83.28	76.44	85.045	81.905	86.91	91.206	81.925	83.925	94.055	91.945	94.055	91.945	92.255	86.645	85.79	79.96	84.125	82.335	89.87	73.44	94.1	80.115	94.53	95.815	96.335	98.065	94.735	92.355	95.92	87.305
88.785	78.885	90.135	86.73	83.13	66.755	80.35	80.52	63.32	56.655	84.11	57.835	83.28	76.44	85.27	81.905	86.91	91.071	82.195	83.925	94.19	92.08	94.19	92.08	92.255	86.645	85.385	79.96	84.125	82.335	89.87	73.575	94.235	80.52	94.53	95.545	96.2	97.93	94.96	92.355	96.01	87.305
88.785	78.75	90.135	86.73	83.13	66.98	80.89	80.52	63.32	56.385	83.75	57.43	83.145	76.575	85.045	82.4	86.91	91.206	82.06	83.925	94.19	92.305	94.19	92.305	92.525	86.285	85.52	79.825	84.53	82.335	89.87	73.305	93.965	80.385	94.53	95.545	96.11	97.93	94.735	92.355	96.01	87.305
88.785	78.75	89.865	86.73	83.13	66.755	80.35	80.655	63.32	56.385	83.75	57.7	83.01	76.305	85.045	82.4	86.82	90.936	81.925	83.925	94.19	92.305	94.19	92.305	92.525	86.645	85.52	79.96	84.53	82.2	89.87	72.945	94.235	80.745	94.53	95.545	96.11	97.93	94.96	92.85	96.28	87.305
89.28	78.615	89.865	86.73	83.13	66.62	81.115	80.655	63.32	56.655	84.02	57.43	82.785	76.17	85.27	82.4	86.91	91.071	81.925	83.52	94.19	92.305	94.19	92.305	92.525	86.645	85.52	80.095	84.125	82.065	89.735	72.945	94.37	80.745	94.8	95.545	96.11	97.93	94.96	92.355	96.145	87.305
88.785	78.885	90.135	86.73	83.13	66.35	81.115	80.52	63.32	56.655	83.885	57.43	82.785	76.44	85.045	82.31	86.91	90.801	81.79	83.52	94.19	92.575	94.19	92.575	92.255	86.645	85.385	80.095	84.26	82.2	89.87	72.945	94.235	80.745	94.53	95.455	96.2	97.795	94.96	92.355	96.415	87.305
88.785	78.75	90	86.73	83.13	66.215	80.98	80.52	63.32	56.385	84.02	57.34	82.785	76.44	85.27	81.905	86.91	90.936	81.655	83.43	94.82	92.575	94.82	92.575	92.12	86.645	85.385	80.59	84.53	82.2	89.87	72.945	94.73	81.15	94.53	95.455	96.11	98.065	95.365	92.85	96.28	87.08
88.785	78.885	90.135	86.73	83.13	66.125	80.89	80.52	63.95	56.655	84.11	57.34	82.785	76.305	85.045	81.905	86.91	90.441	81.79	83.925	94.82	92.575	94.82	92.575	92.12	86.645	85.52	80.095	84.53	82.335	89.87	72.945	94.595	81.15	94.53	95.32	95.84	97.435	95.725	92.85	96.28	87.305
88.785	78.75	89.865	87.225	83.04	65.99	81.25	80.52	64.085	56.655	84.11	57.43	83.01	76.305	85.54	81.905	86.91	90.441	81.79	83.925	95.045	92.575	95.045	92.575	92.12	86.645	85.52	80.455	84.53	82.2	89.735	72.81	94.505	81.375	94.53	95.455	96.335	97.435	95.23	92.355	96.01	87.305
88.785	78.885	90.135	86.73	83.04	65.99	80.35	80.52	64.085	56.385	84.11	57.34	82.785	76.305	85.045	81.905	86.91	90.441	81.925	83.52	95.045	92.71	95.045	92.71	92.12	86.645	85.385	80.095	84.53	82.2	89.735	72.81	94.505	81.15	94.8	95.185	96.11	97.795	95.23	92.355	95.65	87.305
88.785	78.885	90.135	86.73	82.905	65.855	80.35	80.655	63.95	56.655	84.38	57.34	83.01	76.305	85.045	81.77	86.91	90.666	81.79	83.925	95.18	92.71	95.18	92.71	91.76	86.78	85.16	80.23	84.395	82.335	89.735	72.81	94.505	81.15	94.8	95.185	95.705	97.435	94.96	92.355	96.01	87.215
88.785	78.885	90.135	86.73	82.635	65.495	80.35	80.655	63.32	56.385	84.38	57.43	82.785	76.305	85.045	81.635	86.55	90.801	81.565	83.925	95.18	92.8	95.18	92.8	92.12	86.78	85.025	80.59	84.395	82.425	89.6	72.945	94.37	81.375	94.53	95.455	95.705	97.93	94.96	92.355	95.92	87.305
88.65	78.885	90.135	86.73	82.77	65.855	80.35	80.655	63.32	56.385	84.38	57.7	82.785	76.305	85.045	81.14	86.82	90.441	81.79	83.925	95.045	92.71	95.045	92.71	92.255	86.78	85.025	80.86	84.125	82.2	89.735	72.945	94.505	81.15	94.53	95.185	95.705	97.795	94.96	92.355	95.65	87.305
88.785	78.885	90.135	86.73	82.635	65.585	80.35	80.52	63.32	56.385	84.38	57.835	82.515	76.44	85.045	81.635	86.91	90.576	81.565	83.925	94.82	92.8	94.82	92.8	92.12	86.915	85.25	80.59	84.53	82.065	89.6	72.945	94.505	81.15	94.53	95.455	96.11	97.435	94.96	92.355	95.785	87.215
88.785	78.885	89.865	87.09	82.635	65.585	80.35	80.52	63.815	56.295	84.38	57.43	82.515	76.575	85.045	81.14	86.55	90.171	81.565	83.925	95.045	92.71	95.045	92.71	91.76	86.645	85.25	80.23	84.53	82.2	89.6	73.305	94.37	81.51	94.395	95.455	95.705	97.66	94.96	92.22	95.65	87.305
88.785	78.75	90.135	86.73	82.635	65.855	81.115	80.115	63.95	56.295	84.245	57.7	82.515	76.305	85.045	81.635	87.18	90.441	81.565	84.06	94.82	92.71	94.82	92.71	92.12	86.78	85.25	80.59	84.125	81.795	89.735	73.44	94.505	80.745	94.53	95.185	95.84	97.66	94.96	92.22	95.65	87.215
88.65	78.75	89.865	86.73	82.635	65.495	81.25	80.52	64.085	56.295	84.38	57.7	82.785	76.305	85.045	81.635	86.91	90.441	81.565	83.925	95.045	92.71	95.045	92.71	92.12	86.645	84.755	80.59	84.125	81.795	89.6	73.44	94.505	81.15	94.53	94.915	95.705	97.435	94.96	92.22	95.65	86.945
88.425	78.75	90.135	86.73	82.635	65.585	81.25	79.89	64.085	56.385	84.11	57.835	83.01	76.44	85.045	81.41	86.91	90.666	81.565	84.06	95.315	92.71	95.315	92.71	92.12	86.645	85.16	80.995	84.53	81.795	89.465	73.305	94.505	81.15	94.53	95.32	95.705	97.435	94.735	92.355	95.65	86.585
88.425	78.75	89.865	86.73	82.5	65.09	80.98	80.52	64.085	56.16	84.02	57.7	82.515	76.305	85.045	81.14	86.55	90.441	81.79	84.06	94.82	92.71	94.82	92.71	91.76	86.78	84.755	80.86	84.53	81.795	89.6	73.575	94.37	81.15	94.53	95.185	96.11	97.435	94.96	92.22	95.65	86.945
88.56	78.885	90.135	86.73	82.635	65.495	80.35	80.52	64.445	56.385	84.38	57.34	82.785	76.035	85.045	81.14	86.55	90.441	81.79	83.925	94.82	92.71	94.82	92.71	91.76	86.645	85.025	80.86	84.53	81.795	89.375	72.945	94.505	81.15	94.53	95.455	95.705	97.3	94.735	92.22	95.65	86.585
88.65	78.615	89.865	86.73	82.5	65.495	80.35	80.52	64.085	56.295	84.38	57.34	82.785	76.305	85.045	81.14	86.685	90.441	81.655	83.925	95.18	92.71	95.18	92.71	91.76	86.645	84.755	81.085	84.53	81.795	89.24	72.945	94.37	81.15	94.53	95.185	95.705	97.165	94.735	91.95	95.65	86.585
88.425	78.75	90.135	86.73	82.635	65.495	80.35	80.52	64.58	56.385	84.02	57.34	82.515	76.17	85.045	81.14	86.91	90.441	81.565	83.925	94.82	92.71	94.82	92.71	91.76	86.915	84.755	81.22	84.755	81.795	89.24	72.945	94.505	81.15	94.53	95.185	96.11	97.435	94.735	91.95	95.515	86.585
88.785	78.615	89.865	87.09	82.5	65.495	80.35	80.52	64.085	56.295	84.02	57.34	82.515	75.81	85.045	81.14	86.55	90.441	81.79	83.925	95.045	92.71	95.045	92.71	91.76	86.645	84.755	81.22	84.755	81.795	88.97	72.945	94.37	81.015	94.53	95.32	96.11	97.3	94.735	92.22	95.425	86.45
88.65	78.48	90.135	87.09	82.275	64.955	81.115	80.52	64.445	56.655	83.885	56.935	82.515	76.035	85.045	81.14	86.91	90.441	81.43	83.925	94.82	92.71	94.82	92.71	91.76	86.78	85.25	81.22	85.025	81.705	88.97	73.305	94.37	81.15	94.53	95.32	95.705	97.165	94.735	92.22	95.29	86.18
88.785	78.48	89.865	86.73	82.41	65.09	80.35	80.52	64.085	56.385	83.885	56.935	82.515	76.305	85.045	81.14	86.55	90.441	81.565	83.925	94.82	92.8	94.82	92.8	91.76	86.285	84.755	81.22	85.16	81.705	88.97	73.305	94.73	81.15	94.53	94.915	96.11	97.165	94.735	91.59	95.515	86.45
88.65	78.48	89.775	86.73	82.275	64.955	80.35	80.52	64.085	56.385	83.75	56.8	82.515	76.035	85.045	81.005	86.19	90.441	81.565	83.925	95.045	92.71	95.045	92.71	91.76	86.285	85.025	81.22	85.52	81.57	88.97	72.945	94.73	81.15	94.53	95.185	95.705	97.03	94.96	91.59	95.515	86.18
88.65	78.48	89.865	86.73	82.41	64.955	80.35	80.52	64.085	56.655	84.02	57.07	82.785	76.17	85.045	80.78	86.415	90.441	81.565	83.925	94.82	93.07	94.82	93.07	91.76	86.285	84.755	81.22	85.52	81.705	89.24	72.945	94.595	81.15	94.8	95.185	95.84	96.895	94.6	91.59	95.29	86.45
88.785	78.48	90.135	86.73	82.5	64.955	80.35	80.52	64.58	56.385	83.75	57.205	82.515	75.81	85.045	80.78	86.55	90.171	81.43	83.925	94.55	92.575	94.55	92.575	91.76	86.285	84.53	81.22	85.52	81.795	88.97	72.945	94.505	80.745	94.53	94.915	96.11	97.03	94.465	91.59	95.155	86.18
88.56	78.48	89.865	86.73	82.14	65.09	80.35	80.52	64.58	56.655	83.75	56.935	82.785	76.17	85.045	80.645	86.55	90.171	81.655	84.06	94.415	93.07	94.415	93.07	91.76	86.285	84.755	81.22	85.79	81.705	88.97	72.945	94.505	80.745	94.53	95.05	95.705	97.03	94.375	91.59	95.155	86.18
88.65	78.615	89.865	86.73	82.14	65.09	80.35	80.115	64.58	56.655	83.885	56.8	82.785	76.17	84.91	80.78	86.55	90.171	81.43	84.06	94.82	92.8	94.82	92.8	91.76	86.285	84.755	81.22	85.88	81.795	88.97	72.945	94.505	81.15	94.53	94.915	95.84	97.165	94.465	91.59	95.155	86.18
88.65	78.48	89.865	86.73	82.005	65.09	80.35	80.52	64.445	56.655	83.885	56.8	82.515	76.035	85.045	80.645	86.415	90.306	81.565	84.06	94.82	92.71	94.82	92.71	91.76	86.645	84.53	81.22	85.88	81.57	88.97	72.945	94.37	80.745	94.53	95.32	95.705	97.03	94.465	91.185	94.795	86.045
88.65	77.985	89.64	86.73	82.005	64.955	80.35	80.52	64.085	56.385	83.885	56.8	82.515	76.17	85.045	81.005	86.415	90.171	81.565	83.925	94.82	92.71	94.82	92.71	91.76	86.645	84.755	81.22	86.15	81.705	88.97	72.945	94.505	81.15	94.53	95.185	95.705	96.805	94.465	91.59	94.885	86.045
88.29	77.985	89.775	86.73	81.87	64.955	80.35	80.115	64.355	56.385	83.885	56.8	82.515	75.81	85.045	81.14	86.55	90.171	81.79	84.06	94.82	92.8	94.82	92.8	91.76	86.51	84.755	81.22	86.285	81.57	88.97	72.81	94.37	81.15	94.395	95.455	95.84	97.03	94.375	91.455	94.795	86.18
88.56	77.985	89.775	86.73	82.005	65.495	80.35	80.115	64.445	56.385	84.02	56.575	82.38	75.81	85.27	81.14	86.415	90.171	81.43	84.06	94.685	92.71	94.685	92.71	91.76	86.645	84.755	81.22	86.285	81.705	88.745	72.945	94.37	81.15	94.53	95.185	96.335	96.805	94.465	91.59	94.66	85.82
88.65	78.48	89.505	86.73	81.645	65.09	80.35	79.755	64.085	56.16	83.885	56.575	82.515	76.035	85.045	81.14	86.55	90.171	81.43	84.195	94.82	92.8	94.82	92.8	91.76	86.645	84.53	81.22	86.285	81.57	88.97	72.945	94.37	81.15	94.395	94.915	96.47	96.805	94.465	91.455	94.66	85.82
88.56	77.985	89.505	86.73	81.645	65.09	80.125	79.89	64.085	56.385	83.75	56.575	82.515	75.81	85.045	81.14	86.55	90.171	81.43	84.195	94.82	92.8	94.82	92.8	91.76	86.285	84.755	81.22	86.285	81.435	88.835	72.81	94.235	81.15	94.395	95.32	96.47	96.805	94.375	91.59	94.795	85.82
88.155	77.85	89.505	86.73	81.645	64.955	80.35	79.89	64.085	56.385	83.75	56.71	82.38	75.81	85.045	81.14	86.415	90.171	81.655	84.285	95.045	92.8	95.045	92.8	91.76	86.78	84.755	81.22	86.645	81.705	88.34	72.18	94.505	81.15	94.53	95.185	96.47	96.805	94.375	91.455	94.795	85.82
87.93	77.985	89.775	86.73	81.645	65.225	79.99	79.755	64.085	56.655	83.48	56.305	82.38	75.81	85.045	81.14	86.55	90.171	81.79	84.195	94.82	92.71	94.82	92.71	91.76	86.78	84.755	81.22	86.78	81.705	88.61	72.18	94.505	81.015	94.395	95.185	96.965	96.805	94.465	91.455	94.66	86.045
87.93	77.985	89.505	86.73	81.645	64.955	80.35	79.755	64.085	56.385	83.615	56.17	82.38	75.81	85.045	81.14	86.415	90.171	81.79	84.195	94.82	92.8	94.82	92.8	91.76	86.645	84.755	81.22	86.645	81.435	88.34	72.81	94.505	81.15	94.305	95.32	97.1	97.03	94.6	91.59	94.66	85.82
88.425	77.85	89.505	86.73	81.645	64.865	80.35	79.755	64.085	56.385	83.48	56.305	82.515	75.81	85.045	81.14	86.415	90.306	81.79	84.195	94.82	92.71	94.82	92.71	91.76	86.645	85.025	81.22	86.915	80.94	88.34	72.18	94.73	81.15	94.53	95.185	97.325	97.03	94.465	91.59	94.66	85.82
87.93	77.85	89.505	86.73	81.645	64.595	80.125	79.755	64.085	56.385	83.39	56.305	82.515	75.81	85.045	81.005	86.19	90.036	81.655	84.195	95.045	92.71	95.045	92.71	91.76	86.915	84.755	81.22	86.915	81.435	88.34	72.18	94.505	81.15	93.765	94.915	97.325	96.895	94.6	91.455	94.66	85.82
88.155	77.85	89.505	86.73	81.24	64.595	80.35	79.62	64.085	56.385	83.12	56.17	82.38	75.81	85.045	81.005	86.19	90.036	81.43	84.195	95.045	92.71	95.045	92.71	91.76	86.645	84.755	81.22	87.05	81.435	88.34	72.18	94.505	80.745	94.17	94.915	97.325	96.805	94.6	91.59	94.525	85.82
88.155	77.85	89.505	86.73	81.375	64.235	80.35	79.89	64.085	56.385	83.12	56.17	82.38	75.675	84.91	81.005	86.19	90.036	81.43	84.285	94.685	92.575	94.685	92.575	91.76	86.645	84.755	81.085	86.915	80.94	88.34	72.18	94.505	81.015	94.035	94.825	97.46	97.03	94.375	91.455	94.795	85.685
88.29	77.625	89.145	86.73	81.51	64.46	80.35	79.755	64.085	56.385	83.12	56.17	82.515	75.81	85.045	80.78	86.055	90.171	81.655	84.06	94.82	92.71	94.82	92.71	91.76	86.78	84.53	81.22	87.275	80.94	88.205	72.18	94.37	80.745	94.305	94.825	97.46	96.67	94.465	91.59	94.165	85.685
88.29	77.85	89.145	86.73	81.375	64.46	80.125	79.755	64.085	56.385	83.48	56.08	82.515	76.305	84.91	80.375	85.65	90.171	81.565	84.06	94.685	92.575	94.685	92.575	91.76	86.645	84.53	81.22	87.05	80.94	88.34	72.18	94.37	80.745	94.17	94.825	97.73	96.805	94.465	91.455	94.165	85.82
87.93	77.985	89.145	86.73	81.375	64.46	79.99	79.755	64.085	56.385	83.12	56.08	82.515	76.305	85.045	80.375	86.055	89.946	81.43	83.925	94.415	92.575	94.415	92.575	91.76	86.645	84.53	80.995	87.275	80.94	88.34	72.18	94.37	80.745	94.17	94.915	97.955	96.805	94.465	91.59	94.525	85.82
88.29	77.85	89.145	86.73	81.51	64.73	80.125	79.755	64.085	56.385	83.12	55.675	82.92	76.305	84.775	80.375	85.65	90.036	81.43	83.925	94.19	92.08	94.19	92.08	91.76	86.645	84.53	80.995	87.41	80.94	88.34	72.18	94.595	80.745	93.765	94.825	97.865	96.805	94.6	91.59	94.165	85.82
88.56	77.625	89.01	86.73	81.375	64.46	79.99	79.755	64.085	56.385	83.12	56.08	82.785	76.305	84.91	80.285	86.19	89.811	81.43	83.925	93.92	92.08	93.92	92.08	91.76	86.645	84.125	80.995	87.275	80.94	88.115	72.18	94.595	80.745	94.17	94.825	97.73	96.67	94.6	91.59	94.66	85.82
88.56	77.715	89.145	86.73	81.645	64.595	80.35	79.755	64.085	56.385	83.12	56.08	82.515	76.305	84.775	80.375	85.785	90.036	80.8	83.925	94.19	92.08	94.19	92.08	91.76	86.645	84.125	80.995	87.275	81.705	88.205	72.81	94.505	80.655	94.035	94.42	97.46	96.895	94.735	91.455	94.525	85.82
87.93	77.715	89.145	86.73	81.645	64.46	80.125	79.755	63.95	56.655	82.76	55.675	82.515	75.81	84.91	80.375	86.055	89.811	81.16	84.06	93.65	92.305	93.65	92.305	91.76	86.645	84.53	81.22	87.05	81.435	88.34	72.81	94.595	80.385	93.765	94.825	97.595	96.67	94.6	91.59	94.165	85.685
87.93	77.085	89.505	86.73	81.51	64.325	79.99	79.62	64.085	56.385	83.12	55.945	82.515	76.035	84.91	80.375	86.19	90.171	81.43	83.925	93.65	91.945	93.65	91.945	91.76	86.645	84.53	81.22	87.275	80.94	88.115	72.81	94.505	80.385	93.765	94.42	97.46	96.805	94.735	91.455	94.39	85.82
88.155	77.49	89.145	86.73	81.645	64.595	79.99	79.62	63.815	56.385	82.985	55.675	82.38	75.81	85.045	80.285	86.055	90.036	81.025	84.06	93.65	92.44	93.65	92.44	91.76	86.915	84.53	81.22	87.05	81.435	88.34	72.81	94.595	80.655	93.765	94.42	97.325	96.805	94.735	91.59	94.39	85.82
88.155	77.355	89.145	86.73	81.24	64.595	79.99	79.395	63.32	56.295	83.12	55.675	82.38	75.54	85.045	80.375	85.785	90.036	81.43	84.06	93.65	91.945	93.65	91.945	91.76	86.78	84.53	81.22	87.14	80.94	88.115	72.81	94.505	80.655	93.675	94.42	97.595	97.03	94.96	91.59	94.165	86.18
88.155	77.49	89.145	86.73	81.375	64.73	80.125	79.62	63.32	55.89	83.12	55.675	82.155	75.675	85.045	80.285	85.785	89.811	81.025	84.06	93.65	92.08	93.65	92.08	91.76	86.915	84.53	81.22	87.41	80.94	87.98	72.18	94.235	80.385	93.765	94.42	97.865	96.67	94.96	91.59	94.165	86.18
88.155	77.085	89.145	86.73	81.375	64.595	79.855	79.125	63.32	55.89	82.985	55.45	82.155	75.54	84.775	80.375	86.055	90.171	81.43	84.195	94.055	91.945	94.055	91.945	91.76	86.78	84.755	80.995	87.275	81.435	87.845	72.18	94.235	80.25	93.675	94.06	97.46	96.67	94.96	91.59	94.165	86.18
87.93	77.085	89.01	86.73	81.51	64.46	79.855	79.62	63.32	55.755	82.985	55.675	82.29	75.405	85.045	80.375	85.65	90.036	80.8	84.285	94.19	91.945	94.19	91.945	91.76	86.915	84.53	81.22	87.275	81.435	88.115	71.82	94.37	80.025	93.765	94.42	97.865	96.67	94.96	91.455	94.03	86.18
87.93	76.995	89.01	86.73	81.24	64.595	79.855	79.395	63.32	55.89	83.12	55.315	82.38	75.27	85.045	80.285	85.785	89.811	81.025	84.06	94.19	92.08	94.19	92.08	91.76	87.05	84.53	81.22	87.275	81.705	88.115	72.18	93.74	80.25	93.765	94.06	97.955	96.895	94.96	91.59	93.895	86.45
87.795	76.995	89.145	86.73	81.375	64.865	79.855	78.99	63.32	55.755	82.85	55.675	82.155	75.27	85.045	80.285	85.65	89.946	81.16	83.925	94.19	92.305	94.19	92.305	91.76	87.05	84.62	81.22	87.14	81.705	87.845	72.045	94.235	80.25	93.765	94.42	97.955	97.03	94.96	91.59	94.165	86.18
87.795	76.995	89.01	86.73	81.645	64.73	79.99	79.125	63.185	55.665	82.85	55.675	82.155	75.27	84.91	80.15	85.65	89.811	80.8	83.925	94.28	92.08	94.28	92.08	91.76	86.915	84.53	81.22	87.05	81.705	87.845	72.18	93.965	80.025	93.675	94.42	97.955	97.03	94.96	91.59	94.03	86.045
87.795	76.995	89.01	86.73	81.51	64.865	79.855	79.125	63.32	54.9	82.76	55.18	82.29	75.405	84.91	79.88	85.425	90.036	80.8	84.06	94.28	92.305	94.28	92.305	91.76	86.915	84.53	80.995	87.275	81.705	87.71	71.82	94.1	79.755	93.54	94.42	98.225	97.03	95.23	91.59	93.895	86.18
87.93	76.995	89.01	86.73	81.24	65.225	79.855	79.62	63.32	54.9	82.85	55.315	82.38	75.27	84.91	80.015	85.425	89.946	80.665	84.195	94.19	92.575	94.19	92.575	91.76	87.05	84.125	80.995	87.275	82.2	87.62	72.045	93.74	80.115	93.405	94.06	98.585	96.895	95.23	91.59	93.895	86.18
87.795	76.995	89.01	86.73	81.375	65.09	79.855	79.395	63.32	54.9	82.85	55.675	82.29	75.675	84.91	79.88	85.29	89.541	81.16	84.06	94.19	92.305	94.19	92.305	91.76	87.05	84.125	80.59	87.275	81.57	87.485	72.18	94.1	79.26	93.54	94.285	98.855	96.67	95.23	92.085	93.76	86.45
87.66	77.49	89.01	86.73	81.51	65.495	79.855	79.125	63.32	54.9	82.625	55.315	82.38	75.405	84.91	79.88	85.29	89.946	81.025	84.06	94.055	92.08	94.055	92.08	91.76	87.275	84.125	80.995	87.275	81.705	87.485	72.045	94.1	79.26	93.54	94.42	98.855	96.67	95.23	92.085	93.625	86.18
87.66	76.995	89.145	86.73	81.375	65.495	79.855	79.395	63.32	54.9	82.49	55.18	82.29	75.27	84.775	80.015	85.29	89.541	80.8	84.195	94.19	92.08	94.19	92.08	91.76	87.05	84.53	80.59	87.68	81.705	87.485	72.18	94.235	79.26	93.405	94.285	97.955	96.895	95.365	92.22	93.76	86.18
87.795	77.085	89.145	86.73	81.375	65.585	79.855	79.125	63.32	54.9	82.355	55.18	82.38	75.27	84.775	80.015	85.29	89.811	80.8	84.06	94.055	92.575	94.055	92.575	91.76	87.275	84.125	81.085	87.68	81.795	87.62	72.18	94.37	79.26	93.045	94.06	97.955	96.805	95.365	92.355	93.76	85.82
87.66	77.085	89.145	86.73	81.51	65.585	79.99	79.395	63.32	55.395	82.355	54.91	82.155	75.405	84.91	80.15	85.29	89.676	81.025	84.06	94.055	92.08	94.055	92.08	91.76	87.05	84.125	80.86	87.77	82.065	87.485	72.18	94.1	79.26	93.045	94.42	97.955	96.67	95.5	92.355	93.895	86.18
87.66	77.49	89.145	86.73	81.51	65.585	79.855	78.855	63.815	54.9	82.355	55.045	82.155	75.27	85.045	80.285	85.65	89.811	80.8	83.925	94.055	92.08	94.055	92.08	91.76	87.275	84.125	80.59	87.77	81.795	87.215	72.18	93.965	79.26	93.405	94.06	98.585	96.67	95.59	92.355	93.76	86.18
87.66	76.995	89.145	86.595	81.645	65.72	79.855	78.855	63.815	55.395	82.49	54.82	81.75	75.18	85.045	80.015	85.155	90.036	81.025	84.06	94.19	92.08	94.19	92.08	91.76	87.275	84.125	80.86	87.68	81.795	86.855	71.82	93.965	79.26	93.54	94.06	98.99	96.67	95.725	92.355	93.535	86.18
87.66	77.49	89.145	86.73	81.51	65.72	79.855	78.99	63.32	55.395	82.49	54.82	82.02	75.27	84.91	80.375	85.29	89.811	81.16	84.06	94.055	91.945	94.055	91.945	91.76	87.275	84.125	80.59	87.77	81.795	86.855	72.045	93.965	79.26	93.675	94.06	98.855	96.04	95.725	92.715	93.76	86.18
87.66	76.995	89.145	86.73	81.375	65.99	79.855	78.99	63.32	55.395	82.22	54.685	81.75	75.045	85.045	80.375	85.29	89.946	80.8	84.06	93.65	92.08	93.65	92.08	91.76	87.275	84.125	80.995	87.77	81.795	87.35	71.685	93.74	79.26	93.045	94.06	98.585	96.4	95.725	93.075	93.535	86.18
87.66	76.995	89.145	86.73	81.375	65.855	79.99	78.99	63.815	54.9	82.355	54.82	81.75	75.045	85.045	80.375	85.29	89.541	80.8	84.06	93.92	92.08	93.92	92.08	91.76	87.275	84.125	80.995	87.77	81.705	86.855	71.685	93.965	79.26	93.405	94.285	98.855	96.67	95.725	93.705	93.535	86.45
87.435	76.995	89.01	86.595	81.24	65.855	79.855	78.765	63.32	54.9	82.49	54.685	81.525	74.91	85.045	80.285	85.29	89.946	80.8	84.06	93.65	92.305	93.65	92.305	91.76	87.275	84.125	80.995	87.77	81.795	86.855	71.685	94.1	79.26	93.405	94.06	99.125	96.265	95.725	93.705	93.535	86.18
87.525	76.995	89.145	86.73	81.15	65.855	79.495	78.855	63.32	54.9	82.49	54.685	81.75	75.045	85.045	80.375	85.65	89.811	80.8	84.06	93.56	91.945	93.56	91.945	91.76	87.275	84.125	80.86	87.77	81.795	86.855	71.685	94.235	79.26	93.045	94.285	99.125	96.67	95.995	93.48	93.535	86.18
87.66	76.995	88.875	86.73	81.24	65.99	79.72	78.765	63.32	54.9	82.355	54.685	81.75	75.045	85.045	80.285	85.29	89.811	80.8	84.06	93.92	91.945	93.92	91.945	91.76	87.275	84.125	80.995	87.68	81.705	86.855	71.685	94.1	79.26	93.405	94.06	98.855	96.265	95.995	93.84	93.535	86.45
87.3	77.085	89.01	86.595	81.24	65.855	79.855	78.855	63.32	54.9	82.49	54.55	81.75	75.045	85.045	80.15	85.29	89.541	80.8	84.195	93.65	92.08	93.65	92.08	91.76	87.275	84.125	80.86	87.77	81.705	86.855	71.685	93.875	78.99	93.045	94.06	98.855	96.67	96.355	93.975	93.76	86.18
87.3	77.085	89.01	86.73	81.375	65.855	79.72	78.855	63.95	54.9	82.49	54.685	81.75	75.045	85.045	80.285	85.155	89.811	80.8	84.195	93.425	91.81	93.425	91.81	91.76	87.275	84.125	80.59	87.68	81.795	86.72	71.685	93.965	79.125	93.675	94.285	99.35	96.04	96.355	93.975	93.76	86.18
87.525	76.995	88.74	86.73	81.375	66.125	79.855	78.765	63.95	54.9	82.355	54.55	81.75	75.045	85.045	80.015	85.29	89.541	80.395	84.195	93.425	91.81	93.425	91.81	91.76	87.275	84.125	80.59	87.77	81.795	86.855	71.415	93.74	79.125	93.045	94.06	99.215	96.265	96.355	93.84	93.625	86.45
87.66	76.995	89.01	86.73	81.015	66.215	79.72	78.855	63.815	54.9	82.355	54.55	81.75	75.18	84.91	80.015	85.155	89.541	80.665	84.195	93.425	91.81	93.425	91.81	91.76	87.05	84.125	80.995	87.68	81.705	86.72	71.28	93.74	78.99	93.045	94.06	99.215	96.4	96.355	93.84	93.535	86.18
87.525	77.49	89.01	86.73	80.745	65.855	79.855	78.99	63.95	54.9	82.22	54.55	81.75	75.045	84.91	79.88	85.29	89.541	80.8	84.06	93.425	91.81	93.425	91.81	91.76	87.05	84.125	80.455	87.77	81.795	86.855	71.28	93.74	79.125	93.045	94.06	99.125	96.04	96.76	93.975	93.76	86.18
87.435	76.995	89.145	86.73	81.015	65.855	79.855	78.855	63.95	54.9	82.22	54.415	81.75	75.045	84.91	79.88	85.29	89.541	80.8	84.195	93.29	91.945	93.29	91.945	91.76	87.275	83.99	80.455	87.77	81.795	86.855	71.415	93.74	78.99	93.045	94.06	99.125	96.04	96.49	93.975	93.4	86.18
87.435	76.995	89.145	86.73	81.015	65.99	79.855	78.855	64.085	54.9	81.995	54.55	81.525	74.91	84.91	79.88	85.425	89.811	81.025	84.195	93.155	91.945	93.155	91.945	91.76	86.915	84.125	80.59	87.77	81.795	86.72	71.28	93.74	79.125	93.045	93.925	99.215	95.905	96.625	93.84	93.535	86.18
87.435	76.995	89.01	86.73	80.52	66.125	79.855	78.855	64.085	54.9	81.995	54.415	81.525	74.91	84.91	80.015	85.29	89.541	81.025	84.06	93.155	91.945	93.155	91.945	91.76	87.05	84.125	80.59	87.41	82.335	86.585	71.28	93.74	78.99	93.045	93.655	99.35	96.4	96.49	93.975	93.535	86.18
87.435	77.085	89.01	86.73	80.88	66.125	79.855	78.63	64.085	54.9	81.59	54.55	81.525	74.91	84.91	79.655	85.155	89.811	80.8	84.285	93.425	91.81	93.425	91.81	91.76	86.915	84.125	80.455	87.41	81.795	86.855	71.415	93.605	78.855	93.045	93.655	99.35	96.265	96.76	94.38	93.535	86.18
87.3	77.49	89.01	86.73	81.15	66.215	79.855	78.855	64.085	54.9	81.995	54.28	81.525	74.55	84.91	79.745	85.65	89.181	80.8	84.195	93.56	91.81	93.56	91.81	91.76	86.915	84.125	80.23	87.68	81.795	86.585	71.28	93.74	79.26	93.045	93.925	99.35	96.04	96.355	94.11	93.4	86.18
87.3	76.995	89.01	86.73	81.015	65.855	79.72	78.855	63.815	54.9	81.59	54.55	81.525	74.55	85.045	79.745	85.29	89.811	81.025	84.195	93.425	91.945	93.425	91.945	91.76	87.275	84.125	80.455	87.77	81.57	86.45	71.19	93.47	78.99	93.045	94.06	99.35	96.04	96.76	94.11	93.625	86.18
87.435	77.49	88.74	86.595	81.015	66.125	79.855	78.855	63.32	54.9	81.59	54.28	81.525	74.64	85.045	79.88	85.65	89.811	81.16	84.285	93.65	91.81	93.65	91.81	91.76	87.275	84.125	80.095	87.77	81.705	86.45	71.055	93.47	78.765	93.045	93.655	99.35	96.265	96.76	93.975	93.4	86.18
87.435	77.49	89.01	86.73	81.015	65.855	79.855	78.765	63.95	54.9	81.59	54.28	81.525	74.415	85.045	79.88	85.29	89.946	81.16	84.195	93.425	91.81	93.425	91.81	91.76	87.275	83.99	80.095	87.77	81.705	86.585	71.19	93.47	78.855	93.045	93.655	99.215	96.04	96.625	93.84	93.535	86.18
87.435	77.085	88.875	86.73	81.015	65.855	79.72	78.855	63.32	54.9	81.86	54.28	81.525	74.64	85.045	79.385	85.29	90.036	81.43	84.195	93.425	91.945	93.425	91.945	91.265	87.14	84.125	80.23	87.68	81.435	86.45	71.28	93.11	78.99	92.91	93.16	99.215	96.265	96.625	94.38	93.535	86.18
87.66	76.995	89.145	86.73	80.88	66.125	79.855	78.855	63.32	54.9	81.59	54.28	81.525	74.55	85.045	79.745	85.425	89.811	81.16	84.195	93.425	91.945	93.425	91.945	91.265	87.05	84.125	80.095	87.68	81.705	86.36	71.19	93.335	78.99	92.91	93.16	99.35	96.4	96.76	94.38	93.76	86.18
87.435	76.995	89.01	86.73	80.52	65.855	79.855	78.855	63.32	54.9	81.995	54.28	81.39	74.775	85.045	79.52	85.29	89.811	81.16	84.195	93.425	91.945	93.425	91.945	91.265	87.275	84.125	79.96	87.77	81.795	86.36	71.055	93.11	78.99	92.91	93.16	99.215	96.04	96.625	94.875	93.4	86.18
87.3	77.49	89.01	86.73	80.88	65.72	79.72	78.495	63.32	54.9	81.995	54.28	81.525	74.55	85.045	79.385	85.29	89.676	81.16	84.195	93.425	91.81	93.425	91.81	91.265	86.78	83.99	79.96	87.77	81.57	86.45	71.19	92.975	78.99	93.045	93.655	99.35	96.04	96.355	94.38	93.4	86.18
87.435	76.995	89.01	86.73	80.88	65.99	79.855	78.765	63.32	54.9	82.22	54.28	81.525	74.64	85.045	79.25	85.425	89.541	81.16	84.195	93.65	91.81	93.65	91.81	91.265	86.915	83.63	79.96	87.77	81.795	85.73	71.28	93.11	78.99	92.91	93.16	99.485	96.04	96.76	93.975	93.4	86.45
87.435	76.995	88.74	86.73	80.88	65.72	79.36	78.765	63.32	54.9	82.355	54.28	81.75	74.64	85.045	79.115	85.65	89.811	81.43	84.06	93.425	91.81	93.425	91.81	91.265	86.915	83.99	79.465	87.77	81.795	86.09	71.055	92.84	78.99	92.775	93.16	99.485	96.04	96.355	94.11	93.625	86.585
87.435	76.995	89.01	86.73	80.88	65.855	79.72	78.765	63.32	54.9	82.355	54.55	81.525	74.55	84.91	78.89	85.425	89.541	81.16	84.195	93.425	91.945	93.425	91.945	91.265	86.78	83.63	79.825	87.77	81.705	86.09	71.19	92.975	79.125	93.045	93.16	99.35	96.04	96.49	94.875	93.76	86.18
87.435	77.49	88.74	86.73	80.52	65.72	79.63	78.855	63.32	54.9	82.49	54.28	81.75	74.55	84.91	78.89	85.425	89.541	81.565	84.06	93.425	91.945	93.425	91.945	91.265	86.915	83.9	79.465	88.175	81.795	86.09	71.19	92.975	78.99	92.775	92.53	99.35	96.04	96.49	94.38	93.76	86.18
87.66	77.49	89.01	86.73	80.88	65.72	79.225	78.765	63.32	54.9	82.49	54.415	81.525	74.55	84.775	78.485	85.425	89.541	81.025	84.195	93.425	91.81	93.425	91.81	91.265	86.915	83.9	79.465	88.175	81.705	85.73	71.28	92.705	78.99	92.775	92.53	99.485	96.04	95.995	94.38	93.76	85.82
87.66	77.355	88.875	86.73	80.88	65.855	79.495	78.495	63.32	55.395	82.355	54.415	81.525	74.64	84.91	78.485	85.92	89.541	81.16	84.06	93.56	91.945	93.56	91.945	91.265	86.645	83.63	79.465	87.77	81.795	85.73	71.055	93.11	79.26	92.775	93.16	99.485	95.635	96.355	93.975	93.625	86.18
87.66	77.715	89.01	86.73	80.88	65.72	79.36	78.63	63.185	54.9	82.76	54.28	81.525	74.55	84.775	78.485	86.055	89.541	81.16	84.06	93.29	91.945	93.29	91.945	91.265	86.78	83.63	79.465	88.175	81.795	85.73	71.28	93.335	79.125	92.775	92.53	99.485	95.905	95.86	94.38	93.4	86.18
87.66	77.49	88.875	86.73	80.88	65.855	79.36	78.495	63.095	55.395	82.49	54.55	81.525	74.64	84.775	78.485	86.28	89.811	81.16	84.06	93.29	91.945	93.29	91.945	91.265	86.78	83.63	79.825	88.4	81.795	85.595	71.055	93.11	79.26	92.775	92.53	99.485	96.04	96.355	94.875	93.4	86.18
87.525	77.49	89.01	86.73	80.52	65.72	79.225	78.495	62.96	54.9	82.76	54.28	81.75	74.28	84.775	78.485	86.19	89.541	81.565	84.06	93.155	91.81	93.155	91.81	91.265	86.285	83.63	79.465	88.175	81.795	85.73	70.65	93.335	79.125	92.775	93.16	99.485	96.04	96.355	95.235	93.625	86.18
87.795	77.49	89.01	86.73	80.52	65.72	79	78.09	62.6	54.9	82.49	54.55	81.39	74.55	84.91	78.89	86.055	89.811	81.565	84.06	93.02	91.675	93.02	91.675	91.265	86.645	83.495	79.825	88.04	81.795	85.325	70.92	92.975	78.99	92.505	93.16	99.485	96.265	96.22	94.875	93.535	86.18
87.795	77.85	89.01	86.73	80.745	65.72	79.36	78.09	62.6	55.395	82.625	54.55	81.525	74.28	85.045	78.485	86.055	89.811	81.43	84.06	92.66	91.81	92.66	91.81	91.265	86.51	83.63	79.465	88.175	81.795	85.19	70.92	92.84	79.125	92.64	92.53	99.485	96.265	95.995	94.38	93.4	86.045
87.795	77.625	89.01	86.73	80.52	65.72	79.225	78.225	62.6	54.9	82.355	54.28	81.525	74.415	85.045	79.025	86.19	89.811	81.43	84.195	93.155	91.675	93.155	91.675	91.265	86.78	83.63	79.96	88.535	82.2	85.19	70.65	92.975	78.99	92.775	92.53	99.485	96.04	95.86	94.11	93.4	85.82
87.795	77.715	89.01	86.73	80.52	65.855	79.36	78.09	62.6	54.9	82.355	54.28	81.39	74.415	85.045	78.485	86.19	89.811	81.16	84.06	92.66	91.81	92.66	91.81	91.265	86.285	83.63	79.96	88.4	81.57	85.325	70.65	93.11	78.99	92.775	92.53	99.215	96.04	96.22	94.11	93.4	86.18
87.93	77.715	89.01	86.73	80.52	65.855	79.225	78.09	62.6	54.9	82.355	54.28	81.39	74.28	85.045	78.485	85.785	89.811	81.16	83.925	93.02	91.81	93.02	91.81	91.265	86.285	83.63	79.96	88.4	81.795	84.965	70.92	92.975	78.63	92.505	92.53	99.35	96.265	95.86	94.38	92.77	85.82
87.93	77.85	89.145	86.595	80.115	65.855	79	77.865	62.195	54.9	82.49	54.28	81.255	74.28	84.91	78.485	85.785	89.541	81.565	84.06	93.02	91.81	93.02	91.81	91.265	86.285	83.9	79.735	87.77	82.2	85.325	70.65	92.975	78.225	92.64	92.53	99.485	96.4	95.86	94.38	93.13	86.18
87.93	77.985	88.875	86.73	80.52	65.855	79.36	77.865	62.06	54.9	82.355	54.28	81.525	74.415	85.045	78.485	85.65	89.541	81.79	84.195	92.66	91.81	92.66	91.81	91.265	86.285	83.27	79.96	88.4	81.795	84.965	70.65	92.84	78.225	92.505	92.53	99.485	96.4	95.725	93.975	93.4	85.82
87.93	77.85	88.875	86.73	80.52	65.855	79.09	78.09	62.465	54.9	82.625	54.28	81.525	73.92	85.045	78.485	85.65	89.541	81.925	84.195	92.66	91.945	92.66	91.945	91.265	86.285	83.27	79.465	88.4	81.795	85.19	70.65	92.705	77.865	92.505	92.53	99.485	96.67	95.5	93.975	92.995	86.18
87.93	77.85	89.01	86.595	80.52	65.99	79	78.09	62.6	54.9	82.49	54.28	81.525	74.28	85.045	78.485	85.29	89.541	82.195	84.285	93.02	91.945	93.02	91.945	91.265	86.285	83.63	79.735	88.175	82.2	85.19	69.66	92.57	78	92.28	92.53	99.485	96.4	95.5	93.84	93.4	86.18
87.795	77.85	89.01	86.73	80.52	65.855	78.865	77.865	62.465	54.9	82.355	54.55	81.525	74.28	84.91	78.485	85.65	89.541	81.925	84.285	93.155	91.945	93.155	91.945	91.265	86.285	83.495	79.96	88.4	82.2	84.965	69.66	92.57	78	92.64	92.53	99.35	96.4	95.5	93.84	92.995	86.18
88.425	77.985	88.875	86.73	80.52	65.99	79	78.09	62.465	54.9	82.355	54.28	81.525	74.28	84.775	78.125	86.055	89.541	82.195	84.195	93.155	92.08	93.155	92.08	91.265	86.15	83.27	79.735	88.175	81.795	84.965	69.66	92.48	78.135	92.505	92.53	99.485	96.4	95.23	93.84	93.4	86.45
87.795	77.85	88.875	86.73	80.52	66.125	79	77.865	62.6	55.395	82.355	54.28	81.525	74.01	84.775	77.99	85.65	89.541	82.195	84.195	93.02	91.945	93.02	91.945	91.265	86.285	83.495	79.33	88.175	81.795	84.965	69.66	92.57	77.73	92.64	92.53	99.485	96.4	95.23	93.84	92.77	86.18
88.155	77.985	89.01	86.73	80.52	65.99	78.73	78.225	62.6	55.395	82.355	54.28	81.39	74.28	84.91	78.125	85.92	89.181	82.195	84.285	92.66	92.08	92.66	92.08	91.265	86.15	83.495	79.33	88.4	81.795	84.965	69.66	92.48	77.865	92.145	92.53	99.35	96.67	95.86	93.48	92.995	86.45
87.795	78.48	88.875	86.73	80.52	65.99	78.865	77.865	62.465	54.9	82.355	54.055	81.525	74.28	84.91	78.125	86.19	89.406	82.06	84.06	93.29	92.08	93.29	92.08	91.265	86.015	83.27	79.96	88.175	81.795	84.83	69.66	92.48	78.135	92.28	92.53	99.485	96.4	95.5	93.615	93.13	86.18
88.425	78.48	89.01	86.73	80.385	66.125	78.865	78	62.6	55.395	82.355	53.92	81.39	74.01	84.91	77.99	86.19	89.811	81.925	84.06	92.66	92.08	92.66	92.08	91.265	86.015	83.495	79.465	88.4	81.795	84.83	69.66	92.075	77.865	92.505	92.53	99.485	96.805	95.725	93.48	92.77	86.18
88.65	78.48	88.875	86.73	80.52	65.855	78.73	78.36	62.465	55.395	82.355	53.92	81.12	73.92	84.91	77.855	86.415	89.406	81.925	84.06	92.66	91.945	92.66	91.945	91.265	86.015	83.495	79.465	87.77	81.705	84.56	69.66	92.075	78.135	92.415	92.53	99.485	96.265	95.5	93.48	92.77	86.18
88.785	78.48	88.74	86.73	80.115	65.855	79	77.37	62.465	55.395	81.995	54.055	81.255	73.92	84.91	78.125	86.415	89.541	81.925	84.06	92.66	91.945	92.66	91.945	91.265	86.015	82.865	79.465	87.77	81.795	84.83	69.66	92.48	77.865	92.01	92.53	99.35	96.4	95.365	93.075	92.635	86.45
88.65	78.615	89.01	86.73	80.52	65.855	78.865	77.865	62.195	54.9	82.22	53.92	81.12	74.01	84.91	77.99	86.415	89.541	82.195	84.06	92.66	92.08	92.66	92.08	91.265	85.655	83	79.735	87.77	81.795	84.56	69.66	92.075	77.73	92.01	92.53	99.485	96.4	95.23	93.075	93.13	86.18
88.65	78.48	88.74	86.73	80.115	65.855	78.865	78.09	62.465	54.9	82.22	53.92	81.12	73.38	85.045	77.99	86.415	89.541	82.195	84.06	92.66	91.945	92.66	91.945	91.265	85.88	83	79.735	87.77	81.795	84.965	69.66	92.075	77.865	92.28	92.53	99.35	96.4	95.23	93.075	92.995	86.315
88.56	77.985	88.875	86.73	79.98	65.855	78.865	78.09	62.195	54.9	81.995	53.65	81.03	73.785	85.045	78.125	86.55	89.811	81.925	84.06	92.66	91.945	92.66	91.945	91.265	86.015	82.865	79.465	87.77	81.795	85.1	69.66	92.075	77.865	92.145	92.53	99.35	96.805	95.23	92.715	92.77	86.045
88.155	77.985	88.875	86.46	80.115	65.99	78.595	77.865	62.06	54.9	81.995	53.56	80.895	73.38	85.045	78.125	86.55	89.676	81.925	84.06	92.66	91.945	92.66	91.945	91.265	85.88	82.865	79.465	87.68	81.795	84.965	69.66	92.075	77.865	92.01	92.53	99.215	96.805	94.735	92.355	92.77	85.82
88.29	77.985	88.875	86.73	80.115	65.72	78.73	77.865	61.7	54.9	82.355	53.65	81.03	73.92	85.045	77.99	86.685	89.541	81.925	83.925	92.66	92.08	92.66	92.08	91.265	85.88	82.865	79.33	87.77	81.795	84.965	69.66	92.075	77.73	92.01	92.53	98.99	96.67	94.735	92.22	92.995	85.82
88.425	77.985	88.875	86.73	80.115	65.585	79	77.865	61.565	54.9	81.995	53.425	81.12	73.38	85.045	78.125	86.55	89.181	81.925	84.06	92.66	92.08	92.66	92.08	91.265	85.79	83	79.195	87.77	81.705	85.1	69.66	92.075	77.865	91.785	92.53	98.99	96.67	94.96	92.22	92.77	86.18
88.425	78.48	88.74	86.73	79.98	65.99	78.73	78.495	62.06	54.9	81.995	53.56	81.03	73.785	85.045	77.855	86.91	89.541	82.195	84.06	92.66	92.575	92.66	92.575	91.265	85.88	83.27	79.465	87.77	81.705	84.965	69.66	92.075	78	92.01	92.53	99.35	96.4	94.465	92.22	92.995	86.045
88.56	78.48	89.01	86.73	80.115	66.125	78.865	78.36	62.6	54.9	82.355	53.425	80.76	73.92	84.91	77.99	87.045	89.946	82.195	83.925	92.66	92.08	92.66	92.08	91.265	85.88	82.865	79.33	87.77	81.795	85.1	69.66	92.48	77.73	91.65	92.53	99.485	96.4	94.6	91.95	93.13	86.18
88.785	77.985	88.875	86.73	80.115	65.855	79	78.09	62.6	54.9	81.995	53.425	80.895	74.01	85.045	77.99	87.045	89.946	82.195	83.925	92.66	92.44	92.66	92.44	91.265	85.88	82.865	79.195	87.77	82.2	85.325	69.66	92.075	77.505	91.785	92.53	99.215	96.805	94.6	91.59	92.77	86.18
88.785	78.48	88.38	86.595	80.115	65.855	78.865	78	62.6	54.9	81.995	53.29	80.76	74.01	85.045	77.99	87.045	89.676	82.195	84.06	93.02	92.08	93.02	92.08	91.265	85.88	83	79.465	87.77	81.795	85.325	69.66	92.075	77.505	92.01	92.53	98.855	97.03	94.735	91.59	92.77	85.82
88.785	78.48	88.875	86.73	80.115	66.125	78.865	78.09	62.6	54.9	81.995	53.29	80.76	74.28	85.045	77.765	86.91	89.676	82.42	83.925	93.02	92.305	93.02	92.305	91.265	85.88	83.27	79.195	87.68	81.795	85.325	69.525	92.075	77.505	91.65	92.305	99.215	97.165	94.6	91.59	92.77	86.18
88.785	78.615	88.74	86.73	79.98	65.855	78.865	77.865	62.6	54.9	81.995	53.29	80.76	74.01	84.91	77.765	87.045	89.946	82.195	84.06	92.66	92.08	92.66	92.08	91.265	85.88	82.865	79.465	87.77	81.795	84.965	69.66	91.715	77.505	91.515	92.305	99.215	97.435	94.735	91.59	92.77	86.18
88.785	78.48	88.875	86.73	80.115	65.72	79	77.865	62.6	54.9	81.995	53.65	80.76	74.145	84.91	77.225	87.045	90.036	82.195	84.06	92.66	92.08	92.66	92.08	91.265	85.88	83	79.33	87.77	81.795	85.1	69.66	91.715	77.505	91.65	92.53	99.215	97.165	94.735	91.59	92.77	86.18
89.19	78.48	88.605	86.73	79.62	65.585	78.595	78.225	62.6	54.9	81.995	53.425	80.4	73.785	84.775	77.225	87.18	89.541	82.195	84.06	92.66	91.945	92.66	91.945	91.265	85.88	82.865	79.195	87.77	81.795	84.965	69.66	91.715	77.595	91.65	92.305	98.99	97.435	94.465	91.455	92.77	86.18
88.65	78.48	88.875	86.73	79.89	65.495	78.73	77.865	63.095	55.395	81.86	53.785	80.535	73.92	84.775	77.225	87.045	89.811	82.195	84.06	92.66	92.305	92.66	92.305	91.265	85.79	82.865	79.33	88.175	81.705	84.83	69.525	92.075	77.505	91.515	92.305	98.585	97.435	94.465	91.455	92.77	86.18
88.65	78.615	88.605	86.73	79.755	65.585	78.595	77.865	63.095	54.9	81.59	53.92	80.535	73.38	84.91	77.765	87.045	89.811	82.195	83.925	92.66	92.44	92.66	92.44	91.265	85.88	82.865	79.33	87.77	81.795	84.965	69.39	92.075	77.505	91.65	92.305	98.585	97.435	94.375	91.455	92.365	86.045
88.785	78.48	88.605	86.73	79.755	65.495	78.595	78.495	63.32	54.9	81.86	53.92	80.265	73.38	84.775	77.765	86.91	90.036	82.42	83.925	92.66	92.575	92.66	92.575	91.265	85.79	82.73	79.33	87.77	81.705	84.47	69.525	92.075	77.37	91.65	92.305	98.855	97.3	94.6	91.455	92.635	86.045
88.785	78.48	88.875	86.73	79.755	65.495	78.1	78.225	63.32	55.395	81.725	54.28	80.4	73.38	84.91	77.765	87.045	90.036	82.195	83.925	92.66	92.305	92.66	92.305	91.265	85.79	82.865	79.33	87.77	81.705	84.47	68.895	92.075	77.505	91.65	92.305	98.585	97.165	94.375	91.095	92.77	86.18
88.785	78.615	88.38	86.325	79.755	65.36	78.46	78.36	63.32	55.665	81.59	54.28	80.4	73.38	84.775	77.225	87.045	89.811	82.195	83.925	92.66	92.08	92.66	92.08	91.265	85.385	82.865	79.33	87.77	81.705	84.56	69.3	91.94	77.595	91.65	92.305	98.585	97.165	94.375	90.825	92.77	85.82
88.785	78.615	88.605	86.73	79.755	65.495	78.1	78.09	63.32	55.395	81.995	54.28	80.265	73.785	84.91	77.765	87.18	90.171	82.195	83.925	92.66	91.945	92.66	91.945	91.265	85.52	82.73	79.33	87.77	81.795	84.47	69.3	92.075	77.505	91.515	92.305	98.36	97.165	94.105	90.825	92.995	85.82
88.785	78.615	88.74	86.73	79.89	65.495	78.1	77.865	63.32	54.9	81.59	54.28	80.265	73.785	84.775	77.765	87.54	89.946	82.42	83.925	92.66	91.945	92.66	91.945	91.265	85.52	82.73	79.33	87.77	81.795	84.47	69.39	92.075	77.37	91.515	92.305	98.585	97.435	93.745	90.555	92.995	85.82
88.785	78.615	88.515	86.46	79.755	65.495	78.1	78.36	63.32	54.9	81.59	54.28	79.905	73.38	84.91	77.765	87.54	90.441	82.42	83.43	92.66	91.945	92.66	91.945	91.265	85.52	82.73	79.33	87.77	81.795	84.335	69.39	91.715	77.595	91.02	92.305	98.585	97.435	93.61	90.555	92.77	85.82
88.785	78.75	88.38	86.73	79.98	65.495	78.1	78.09	63.32	54.9	81.5	54.19	79.995	73.38	84.91	77.765	87.81	90.441	82.42	83.925	93.155	92.08	93.155	92.08	91.265	85.385	82.865	79.33	87.77	81.705	84.83	68.895	91.715	77.595	91.38	92.305	97.955	97.165	93.475	90.555	92.77	85.82
88.92	79.11	88.74	86.595	79.98	65.495	78.1	78.225	63.32	54.9	81.365	54.055	79.995	73.92	84.91	77.765	87.81	90.441	82.195	83.52	93.425	92.44	93.425	92.44	91.265	85.385	82.73	79.195	87.41	81.435	84.47	68.895	91.715	77.505	91.02	92.305	97.955	97.165	93.475	90.555	92.995	86.18
89.415	78.885	88.605	86.46	79.98	65.36	78.1	78.09	63.095	54.9	81.5	54.28	79.995	73.785	84.91	77.765	88.305	90.441	81.925	83.43	93.425	91.945	93.425	91.945	91.265	85.52	82.865	79.195	87.77	81.435	84.83	69.39	91.715	77.595	91.02	92.035	97.955	97.165	93.475	90.825	93.13	86.18
89.415	78.885	88.74	86.595	79.755	65.09	78.1	77.37	63.185	54.9	81.095	54.28	79.77	74.01	84.91	77.765	88.44	90.576	82.195	83.52	93.29	91.945	93.29	91.945	91.265	85.52	82.73	79.195	87.77	80.94	84.965	69.39	91.715	77.595	90.885	92.305	97.955	97.165	93.745	90.555	93.13	86.18
89.415	78.885	88.38	86.595	79.755	65.09	78.1	77.865	63.095	55.755	81.23	54.055	79.905	73.92	85.045	77.225	88.575	90.801	82.195	83.925	93.425	92.305	93.425	92.305	91.265	85.385	82.73	79.195	87.68	80.94	84.56	69.39	91.715	77.595	90.615	92.035	97.865	97.435	93.205	90.555	93.4	86.18
89.685	78.885	88.38	86.73	80.115	65.09	78.46	77.37	63.32	55.89	81.095	54.055	79.77	73.785	85.045	77.225	88.44	90.441	82.195	83.295	93.425	91.945	93.425	91.945	91.265	85.16	82.73	78.835	87.77	80.94	84.47	69.3	91.94	77.505	91.02	92.305	97.955	97.435	93.745	90.555	93.13	86.18
89.415	78.885	88.38	86.325	79.98	64.865	78.595	77.37	63.32	55.89	80.735	54.055	79.77	73.38	84.91	77.225	88.575	90.801	81.925	83.925	93.425	92.44	93.425	92.44	91.265	85.025	82.73	78.97	87.77	80.94	84.56	68.895	91.715	77.505	91.02	92.305	97.955	97.435	93.745	90.825	93.13	86.18
89.415	79.245	88.605	86.73	79.98	64.865	78.595	77.37	63.32	55.89	80.735	54.055	79.365	73.38	84.775	77.09	88.44	91.071	81.925	83.295	93.425	92.08	93.425	92.08	91.265	85.025	82.865	79.105	87.77	80.94	84.56	68.895	91.715	77.505	91.02	92.305	97.955	97.435	94.105	90.825	93.13	86.18
89.55	79.245	88.605	86.73	79.755	64.955	78.865	77.37	63.32	56.295	80.735	53.92	79.365	73.785	84.91	76.865	88.44	90.441	82.195	83.925	93.65	92.08	93.65	92.08	91.265	85.25	82.73	78.97	87.77	80.94	84.47	68.895	92.075	77.37	91.02	92.035	97.46	97.66	94.105	91.095	93.13	86.45
89.55	79.245	88.245	86.595	79.755	64.865	78.73	77.37	63.32	56.655	80.735	54.055	79.365	73.38	85.045	77	88.305	90.576	81.925	83.52	93.425	92.08	93.425	92.08	91.265	85.25	82.73	78.835	87.275	80.94	84.56	68.895	92.075	77.37	90.885	92.035	97.325	97.435	94.105	91.095	93.4	86.45
89.415	79.245	88.245	86.595	79.98	64.865	78.595	77.37	63.32	56.655	80.735	53.92	79.365	73.38	85.045	77	88.17	90.441	82.195	83.295	93.65	92.575	93.65	92.575	91.265	85.25	82.73	78.835	87.68	80.94	84.695	68.76	92.48	77.505	91.02	92.035	97.73	97.435	94.375	91.455	93.13	86.18
89.55	79.245	88.245	86.325	79.755	64.73	78.865	77.37	63.815	56.925	80.375	54.055	79.365	73.92	84.91	76.865	87.81	90.036	81.925	83.295	93.56	91.945	93.56	91.945	91.265	84.755	82.64	78.835	87.77	80.94	84.83	68.625	92.48	77.37	90.885	92.305	97.46	97.435	94.105	91.59	93.535	86.45
89.685	79.245	88.245	86.73	80.115	64.865	78.595	77.37	63.95	57.15	80.6	54.055	79.365	73.38	85.045	76.73	87.54	89.946	82.195	83.16	93.56	92.305	93.56	92.305	91.265	85.16	82.64	78.835	87.77	80.94	84.83	68.13	92.48	77.37	90.885	92.305	97.73	97.435	94.105	91.95	92.995	86.585
89.55	79.245	88.245	86.325	79.98	64.955	79	77.37	64.445	57.15	80.6	53.65	79.365	73.785	85.045	77	87.54	89.811	81.925	83.295	93.65	92.08	93.65	92.08	91.265	84.755	82.64	78.97	87.77	80.94	84.965	68.625	92.48	77.37	91.02	92.305	97.865	97.435	94.24	91.59	93.13	86.45
89.415	79.245	88.38	86.325	79.98	64.595	78.595	77.37	64.085	57.42	80.465	54.055	79.365	73.38	85.045	76.865	87.45	89.676	81.925	83.295	93.65	92.08	93.65	92.08	91.265	85.025	82.73	78.97	87.77	80.94	84.47	68.13	92.57	77.505	90.615	92.035	97.46	97.66	94.105	91.455	93.13	86.585
89.415	79.245	88.38	86.325	80.115	64.73	78.595	77.37	64.445	57.555	80.6	54.055	79.365	73.38	85.045	77	87.18	89.811	81.925	83.295	93.65	92.08	93.65	92.08	91.265	84.755	82.73	78.97	87.275	80.67	84.965	68.625	92.57	77.37	90.75	92.035	97.325	97.435	94.375	91.455	93.13	86.45
89.55	78.885	88.38	86.46	79.89	64.73	78.37	77.37	64.445	57.555	80.6	54.19	79.365	73.785	85.27	77	87.045	89.811	81.925	83.295	93.785	92.08	93.785	92.08	91.265	84.755	82.64	78.97	87.68	80.94	84.965	68.625	92.84	77.37	90.615	92.035	97.325	97.435	94.105	91.455	93.535	86.585
89.415	79.245	88.11	86.325	79.89	64.595	78.37	77.37	64.85	58.05	80.6	53.785	79.365	73.785	85.045	76.865	87.045	89.541	81.79	83.16	94.19	92.575	94.19	92.575	91.265	84.755	82.64	78.835	87.275	80.94	84.965	68.4	92.705	77.505	90.615	92.035	97.235	97.435	94.465	91.455	93.535	86.45
89.415	79.245	88.38	86.235	79.755	64.595	78.595	77.37	64.85	58.41	80.465	54.055	79.365	73.38	85.045	77.09	87.18	89.541	81.79	83.295	93.92	92.08	93.92	92.08	91.265	85.25	82.73	78.835	87.275	80.94	84.965	68.13	92.57	77.73	90.615	92.305	96.47	97.66	94.465	91.59	93.4	86.585
88.785	79.11	88.38	86.46	80.115	64.955	78.595	77.37	65.075	58.41	80.735	54.28	79.365	73.92	85.045	76.865	86.91	89.541	81.925	83.295	93.65	92.305	93.65	92.305	91.265	84.755	82.64	78.835	87.41	80.94	84.56	68.13	92.975	77.73	90.615	92.035	96.47	97.66	94.735	91.95	93.4	86.585
89.19	78.885	88.38	86.325	80.115	64.73	78.595	77.37	65.615	58.68	81.23	54.28	79.365	73.38	84.91	77.09	87.045	89.811	81.925	83.52	93.92	92.575	93.92	92.575	91.265	85.025	82.64	78.835	87.68	80.94	84.965	68.13	92.84	77.73	90.615	92.035	96.47	97.66	94.465	91.95	93.13	86.585
88.92	79.245	88.74	86.325	79.98	64.865	78.865	77.37	65.84	58.815	80.87	54.19	79.365	73.38	85.045	76.73	87.18	89.946	81.925	83.16	94.19	92.575	94.19	92.575	91.265	84.755	82.64	78.475	87.275	80.94	84.965	68.13	92.975	77.505	90.615	92.035	96.47	97.435	94.6	91.59	93.13	86.585
89.415	78.885	88.245	86.325	80.115	64.865	78.595	77.37	66.245	59.445	80.735	54.19	79.365	73.38	85.045	76.37	87.18	89.541	81.925	83.16	94.19	92.575	94.19	92.575	91.265	84.53	82.64	78.475	87.275	80.94	84.965	68.13	92.975	77.73	90.12	92.035	96.2	97.165	94.735	91.59	93.535	86.585
88.92	78.885	88.11	86.325	79.755	64.865	78.865	77.37	66.605	59.58	80.87	54.055	79.365	73.38	85.045	76.37	86.91	89.946	81.925	83.16	94.19	92.575	94.19	92.575	91.265	84.755	82.73	78.475	87.275	80.94	84.56	68.13	92.975	77.865	90.12	91.54	96.11	97.435	94.96	91.59	93.76	86.585
88.785	78.75	88.245	86.325	79.98	64.73	79	77.37	66.74	60.21	80.87	54.28	79.275	73.38	84.91	76.37	86.55	89.541	81.79	82.53	94.19	92.575	94.19	92.575	91.265	84.755	82.73	78.34	87.275	80.94	84.965	68.13	93.335	77.73	90.525	92.035	95.84	97.435	94.96	92.085	93.895	86.585
88.92	78.615	88.38	86.325	79.98	64.73	78.865	77.37	66.965	60.435	80.735	53.785	79.14	73.38	84.91	76.595	87.045	89.541	81.565	82.8	94.19	92.71	94.19	92.71	91.265	84.53	82.64	78.205	87.275	80.94	84.965	67.995	93.11	77.595	90.615	92.035	96.11	97.435	95.5	92.085	94.165	86.585
88.92	78.75	88.38	86.325	79.98	64.73	79	77.37	67.235	60.705	80.735	53.92	79.275	73.38	84.91	77.225	86.91	89.406	81.43	83.16	94.19	92.575	94.19	92.575	91.265	84.755	82.64	78.07	87.275	80.94	84.965	67.77	93.11	77.73	90.12	91.9	95.84	97.165	95.5	92.355	93.895	86.585
88.785	78.48	88.38	86.325	79.98	64.73	79	77.37	67.46	60.705	80.735	53.785	79.365	73.38	85.045	77.225	87.045	89.406	81.925	82.89	94.19	92.71	94.19	92.71	91.265	84.755	82.37	78.07	87.41	80.94	84.965	67.77	93.47	77.73	90.615	91.9	95.345	97.165	95.86	92.22	94.165	86.945
88.785	78.615	88.605	86.325	79.62	64.46	79	77.37	67.73	60.84	80.735	53.785	79.365	73.38	85.045	77.765	86.82	89.541	81.655	82.89	94.19	92.71	94.19	92.71	91.265	84.755	82.505	78.205	87.41	80.94	84.83	67.635	93.605	77.73	90.12	91.9	95.345	97.435	95.86	92.22	94.165	86.585
88.785	78.615	88.38	86.46	79.62	64.73	79	77.37	67.595	60.705	80.735	53.56	79.635	73.38	85.045	77.765	86.91	89.181	81.565	82.8	94.19	92.71	94.19	92.71	91.265	84.53	82.505	78.205	87.41	80.94	84.965	67.77	93.47	77.73	90.12	91.9	95.345	97.165	95.86	92.22	94.165	86.585
88.785	78.48	88.605	86.235	79.26	64.595	79	77.37	67.73	60.93	80.465	53.29	79.365	73.38	85.54	77.99	86.55	89.541	81.43	83.025	94.19	92.71	94.19	92.71	91.265	84.755	82.235	78.475	87.275	80.94	84.965	67.635	93.335	77.865	89.76	91.54	95.345	97.435	95.86	92.355	94.03	86.585
88.785	78.48	88.605	86.46	79.35	64.325	78.865	77.235	67.865	60.93	80.6	53.29	79.365	73.38	85.765	78.125	86.91	89.541	81.43	82.8	94.19	92.8	94.19	92.8	91.265	84.755	82.37	78.34	87.275	80.94	84.83	67.995	93.74	77.73	89.76	92.035	95.345	97.165	96.22	92.715	93.895	86.945
88.785	78.48	88.605	86.325	79.62	64.325	78.73	77.37	67.865	60.705	80.6	53.425	79.275	73.38	85.765	77.99	86.55	89.181	81.43	82.395	94.19	92.71	94.19	92.71	91.265	84.755	82.235	78.205	87.275	80.94	84.83	68.13	93.47	78	89.76	91.9	95.345	97.435	95.725	92.715	93.895	86.585
88.785	78.48	88.605	86.325	79.26	64.1	78.595	77.37	68.09	60.93	80.735	53.29	79.275	73.38	86.305	78.395	86.91	89.541	81.565	82.53	94.685	92.71	94.685	92.71	91.265	84.755	82.37	78.205	87.275	80.58	84.965	68.13	93.11	78.135	89.76	91.9	95.345	97.165	95.995	92.715	93.895	86.585
88.65	77.985	88.515	86.325	79.26	64.325	78.73	77.37	68.225	61.2	80.6	53.02	79.275	73.29	86.035	78.125	86.55	89.811	81.565	82.89	94.82	92.71	94.82	92.71	91.265	85.025	82.235	78.07	87.275	80.58	84.965	68.13	93.11	78.135	89.76	92.035	95.345	97.165	96.625	92.355	94.165	86.585
88.785	78.48	88.38	86.235	79.26	64.325	78.865	77.37	68.36	60.93	80.735	53.425	79.275	73.29	86.17	78.125	86.55	89.811	81.16	83.16	94.82	92.8	94.82	92.8	91.265	84.755	82.235	78.205	87.275	80.67	84.965	68.13	93.335	78	89.76	91.9	94.94	97.165	96.625	92.355	94.165	86.585
88.785	78.48	88.605	86.235	79.26	64.325	78.595	77.37	68.36	60.93	80.735	53.02	79.275	73.38	86.035	78.485	86.55	89.811	81.43	82.395	95.045	92.71	95.045	92.71	91.265	84.755	82.37	78.07	87.05	80.94	84.965	68.13	93.335	77.865	89.76	91.9	95.345	97.165	96.355	92.355	93.895	86.945
88.425	78.48	88.38	86.325	79.26	64.1	78.865	77.37	68.09	60.705	80.465	53.02	78.87	73.38	86.035	78.485	86.91	89.541	81.16	82.395	95.18	93.205	95.18	93.205	91.265	84.755	82.37	78.205	87.05	80.67	85.19	68.13	93.47	77.73	89.76	91.54	95.57	97.03	96.76	93.075	93.895	87.08
88.155	77.985	88.515	86.46	79.26	63.695	78.865	77.37	68.225	60.93	80.6	53.02	79.14	73.38	86.035	78.125	86.55	89.406	81.43	82.395	95.045	92.8	95.045	92.8	91.265	84.53	82.235	78.205	87.275	80.94	85.19	68.13	93.47	78	89.76	91.405	95.705	97.03	96.76	93.075	93.895	87.08
88.155	78.48	88.245	86.235	79.26	63.695	79	77.37	68.09	60.705	80.735	53.02	79.005	73.38	86.035	78.485	86.55	89.541	81.16	82.53	95.315	92.8	95.315	92.8	91.265	84.53	82.37	78.07	86.915	80.94	85.19	68.13	93.47	78	89.76	91.54	95.705	97.165	96.76	92.985	93.895	86.945
88.56	78.48	88.38	86.325	79.26	63.83	79	77.37	68.09	60.84	80.735	52.525	79.14	73.38	85.765	78.125	86.55	89.181	81.16	82.53	94.82	92.8	94.82	92.8	91.265	84.53	82.37	77.935	87.14	80.94	85.325	67.995	93.335	78.135	89.76	91.54	95.345	97.165	96.76	92.715	94.165	87.08
87.93	77.985	88.515	86.235	79.26	63.83	79	77.37	67.865	60.705	80.735	53.02	79.275	73.38	85.27	78.125	86.415	89.181	81.295	82.395	95.045	93.07	95.045	93.07	91.265	84.53	82.235	78.34	86.915	80.67	85.595	67.995	93.74	77.505	89.625	91.54	95.705	97.165	96.76	92.715	94.165	86.945
88.155	77.985	88.38	86.325	79.26	63.695	79	77.37	67.595	60.57	80.6	53.02	79.365	73.38	85.27	77.99	86.415	89.541	81.43	82.395	94.82	93.205	94.82	93.205	91.265	84.125	82.37	78.07	86.915	80.58	85.73	67.995	93.335	77.73	89.625	91.54	95.57	97.165	97.12	93.075	94.165	87.215
88.155	77.985	88.38	86.325	79.125	63.695	79.09	77.37	67.595	60.57	80.735	53.02	79.275	73.38	85.045	78.125	86.55	89.541	81.16	82.53	94.82	93.205	94.82	93.205	91.265	84.125	82.505	78.07	86.78	80.67	85.73	67.77	93.335	78	89.625	91.9	95.57	97.165	97.12	92.985	94.165	87.215
88.155	77.49	88.38	86.235	79.26	63.47	79.09	77.37	67.37	60.57	80.375	53.02	79.365	73.38	85.27	77.99	86.55	89.541	81.43	82.395	95.045	93.205	95.045	93.205	91.265	84.53	82.235	78.07	86.915	80.58	86.09	67.365	93.47	78	89.49	91.27	95.705	97.03	97.12	92.355	94.39	87.215
87.93	77.49	88.515	86.235	79.26	63.605	79	77.37	67.46	60.435	80.465	53.02	79.365	73.38	85.045	77.855	86.55	89.406	81.43	82.395	95.315	93.205	95.315	93.205	91.265	84.53	82.235	78.205	86.915	80.67	86.09	67.365	93.47	77.73	91.875	91.405	95.705	96.805	97.12	93.075	94.165	87.305
87.93	77.085	88.38	86.235	79.26	63.47	79	77.37	66.965	60.21	80.465	52.525	79.14	73.38	85.045	77.855	86.415	89.181	81.025	82.395	94.82	93.205	94.82	93.205	91.265	84.53	82.235	77.935	87.14	80.58	86.09	67.365	93.74	77.865	91.785	91.27	95.345	96.67	97.48	93.705	94.165	87.305
87.93	77.49	88.38	86.235	79.26	63.605	79.36	77.37	67.1	60.3	80.465	52.525	79.14	73.38	85.045	77.855	86.55	89.541	81.16	82.395	95.18	93.205	95.18	93.205	91.265	84.53	82.37	78.07	87.05	80.67	86.36	67.275	93.605	78	91.875	91.27	95.57	97.165	97.885	93.705	94.165	87.305
87.795	76.995	88.38	86.1	79.26	63.605	79.09	77.37	66.965	60.075	80.24	52.93	79.275	73.38	85.045	77.855	86.415	89.406	81.16	82.395	95.18	93.205	95.18	93.205	91.265	84.53	82.1	78.205	87.275	80.94	86.36	67.365	93.74	77.865	91.785	91.27	94.94	96.895	97.75	93.84	94.165	87.305
87.93	76.995	88.38	86.235	79.26	63.83	79.36	77.37	66.83	60.075	80.24	52.93	79.14	73.38	85.045	77.855	86.55	89.181	81.16	82.26	95.315	93.205	95.315	93.205	91.265	84.755	82.235	77.71	87.275	80.94	86.45	67.365	93.74	77.865	91.785	91.405	94.94	96.805	97.885	93.84	94.165	87.305
87.93	77.49	88.515	86.1	79.26	63.605	79.36	77.37	66.83	60.075	80.105	52.525	78.51	73.38	85.045	77.765	86.55	89.181	81.16	82.26	95.54	93.565	95.54	93.565	91.265	84.53	82.1	77.935	87.275	80.94	86.45	67.365	93.74	77.73	91.785	91.54	94.94	96.67	98.11	93.975	94.39	87.305
88.65	76.995	88.515	86.1	79.35	63.47	79.36	77.37	66.83	60.075	80.105	52.525	79.14	73.29	85.045	77.225	86.55	89.181	81.16	82.26	95.54	93.475	95.54	93.475	91.265	84.53	82.235	77.71	87.05	80.94	86.36	67.275	93.74	77.505	91.785	91.27	94.94	96.67	98.11	94.11	94.165	87.305
88.785	76.995	88.38	86.1	79.26	63.47	79.225	77.37	66.74	60.21	79.835	52.525	79.275	73.38	85.045	77.225	86.415	89.181	80.8	82.17	95.54	93.565	95.54	93.565	91.265	84.62	82.1	78.07	87.275	80.94	86.45	67.365	93.74	77.505	91.875	91.54	95.345	96.67	98.245	94.11	94.165	87.305
88.92	77.49	88.38	86.235	79.125	63.2	79.63	77.37	66.83	60.3	79.61	52.255	79.14	73.38	85.045	77.225	86.28	89.046	80.8	82.17	95.54	93.565	95.54	93.565	91.265	84.53	82.37	77.71	87.41	80.94	86.45	67.275	93.74	77.595	91.515	91.54	95.345	96.805	98.245	94.38	94.165	87.305
88.785	77.085	88.605	86.325	79.26	63.2	79.36	77.37	66.74	60.3	79.61	52.255	79.14	73.38	84.91	77.765	86.55	88.641	80.8	82.26	95.675	93.565	95.675	93.565	91.265	84.53	82.1	78.07	87.05	80.94	86.45	67.365	93.74	77.37	91.38	91.54	94.94	96.805	98.245	94.38	94.39	87.845
88.785	77.49	88.38	86.46	78.99	63.065	79.72	77.37	66.605	60.075	79.61	52.165	79.14	73.38	84.91	77.225	86.55	89.181	80.395	82.26	95.54	93.565	95.54	93.565	91.265	84.125	82.37	77.71	87.275	80.94	86.45	67.365	93.47	77.235	91.38	91.27	94.94	96.4	98.245	94.38	94.39	87.845
88.785	77.715	88.38	86.235	79.125	63.065	79.855	77.37	66.335	60.3	79.61	52.165	79.275	73.38	85.045	77.09	86.55	89.406	80.665	81.9	95.54	93.7	95.54	93.7	91.265	84.125	82.235	77.71	87.05	80.67	86.36	67.275	93.605	77.37	91.155	91.54	94.94	96.67	98.11	95.1	94.39	87.845
88.785	77.49	88.605	86.235	79.26	62.57	79.855	77.37	66.605	60.21	79.475	52.03	79.365	73.38	85.045	77.09	86.55	89.406	80.395	82.26	95.54	93.835	95.54	93.835	91.265	84.125	82.37	78.07	87.275	80.67	86.45	67.275	93.74	77.1	91.155	91.54	94.94	96.4	98.245	95.235	94.165	87.305
88.785	77.085	88.605	86.325	79.26	62.345	79.72	77.37	66.245	60.3	79.475	52.165	79.365	73.38	85.045	77.09	86.55	88.641	80.665	82.26	95.54	93.565	95.54	93.565	91.265	84.53	82.505	77.71	87.275	80.67	86.585	67.14	93.74	77.37	91.245	91.54	94.94	96.67	98.245	95.235	93.895	87.845
88.785	77.49	88.875	86.325	78.855	62.57	79.72	77.37	66.245	60.3	79.61	51.895	79.275	73.38	85.045	77.09	86.55	88.641	80.8	82.26	95.54	93.565	95.54	93.565	91.265	84.125	82.235	77.71	87.275	80.94	86.585	66.87	93.74	77.37	91.515	91.54	94.85	96.4	98.245	95.235	94.165	87.845
88.785	77.715	88.38	86.46	78.36	62.345	79.855	77.37	65.975	60.21	79.835	51.625	79.275	73.38	85.045	77	86.415	88.641	80.8	82.26	95.54	93.565	95.54	93.565	91.265	84.125	82.37	77.575	87.275	80.94	86.45	67.005	94.1	77.595	91.245	91.54	94.94	96.4	97.885	94.38	94.165	88.205
88.785	77.85	88.74	86.1	78.855	62.345	79.855	77.37	66.11	60.435	79.835	51.535	79.275	73.38	84.91	76.865	86.415	88.641	80.8	82.26	95.675	93.565	95.675	93.565	91.265	84.125	82.37	77.71	87.05	80.58	86.09	66.87	94.1	77.505	91.155	91.54	94.94	96.535	97.48	94.38	94.165	88.205
88.65	77.85	88.605	86.325	78.63	62.57	79.63	77.37	66.11	60.3	79.61	51.535	79.14	73.38	84.91	77.09	86.55	89.046	80.8	82.26	95.675	93.7	95.675	93.7	91.265	84.125	82.01	77.71	87.68	80.58	86.09	66.87	93.74	77.595	91.245	91.54	94.94	96.67	97.48	94.875	93.895	87.845
88.425	77.49	88.875	86.595	78.63	62.345	79.855	77.37	65.705	60.435	79.61	51.265	79.275	73.38	84.91	77	86.28	88.641	80.665	82.26	95.675	93.475	95.675	93.475	91.265	84.125	81.74	77.71	87.275	80.58	86.09	67.005	93.965	77.505	91.155	91.27	94.94	96.4	97.48	95.235	93.895	88.07
88.65	77.085	88.875	86.73	78.855	62.705	79.855	77.37	65.705	60.21	79.475	51.4	79.365	73.38	85.045	77	86.55	88.641	80.8	82.26	95.675	93.565	95.675	93.565	91.265	84.125	82.1	77.71	87.275	80.58	86.09	67.005	93.74	77.505	91.155	91.27	95.345	96.67	97.12	95.1	94.165	88.205
88.425	77.49	88.38	86.46	78.72	62.705	79.855	77.37	65.705	60.21	79.475	51.4	79.005	73.38	84.91	76.865	86.415	88.641	80.8	82.26	95.675	93.565	95.675	93.565	91.265	84.125	81.74	77.71	87.68	80.445	85.73	67.14	93.875	77.505	91.245	91.27	94.94	96.67	97.12	94.11	93.895	87.845
88.65	77.85	89.01	86.595	78.855	63.2	79.855	77.37	65.705	60.075	79.34	51.535	79.275	73.38	84.775	76.595	86.28	88.641	80.8	82.26	96.17	93.565	96.17	93.565	91.265	84.125	81.74	77.71	87.41	80.445	85.595	67.275	93.74	77.505	91.155	91.27	94.94	96.265	96.76	93.975	94.165	88.205
88.155	77.715	88.875	86.73	78.855	63.2	79.855	77.37	65.705	60.075	79.475	51.4	79.275	73.38	84.91	76.73	86.055	88.641	80.8	82.26	96.17	93.475	96.17	93.475	91.265	84.125	81.74	77.71	87.05	80.445	85.325	67.005	93.74	77.505	91.155	91.27	94.94	96.4	96.49	94.11	93.895	87.845
87.93	77.49	89.01	86.73	78.855	63.2	79.99	77.37	65.615	60.075	79.475	51.535	79.14	73.29	84.91	76.37	85.65	88.641	80.8	82.26	96.17	93.475	96.17	93.475	91.265	84.125	82.01	77.71	87.275	80.58	85.325	67.365	93.965	77.505	91.155	91.54	94.94	96.4	96.76	94.38	94.165	87.845
88.155	77.85	88.875	86.73	78.63	63.2	79.855	77.37	65.345	60.075	79.835	51.625	79.365	73.38	84.91	76.37	86.19	88.641	81.16	82.17	95.675	93.475	95.675	93.475	91.265	84.125	81.47	77.71	87.275	80.445	85.19	67.365	93.74	77.37	90.75	91.27	94.94	96.4	96.625	94.38	93.895	87.305
87.93	77.715	88.875	86.73	78.855	63.065	79.855	77.37	65.345	59.805	79.475	51.535	78.87	73.29	84.91	76.37	85.785	88.641	80.8	82.26	96.575	93.475	96.575	93.475	91.265	84.125	81.47	77.71	87.05	80.58	84.965	67.365	93.74	77.37	91.02	91.27	94.85	96.4	96.355	94.38	93.895	87.845
88.155	77.715	89.145	86.73	78.99	63.2	79.99	77.37	65.705	59.445	79.475	51.76	79.14	73.29	84.91	76.1	86.415	88.641	80.665	82.17	96.575	93.475	96.575	93.475	91.265	84.125	81.47	77.44	86.915	80.175	84.56	67.275	93.74	77.505	90.885	91.27	94.94	96.4	96.355	94.38	93.895	87.845
87.795	77.715	89.01	86.73	78.72	63.47	79.855	77.37	65.615	59.445	79.475	51.895	79.14	73.38	85.045	76.37	85.785	88.641	80.395	81.9	96.17	93.205	96.17	93.205	91.265	84.125	81.245	77.44	87.275	80.445	84.83	67.365	93.965	77.505	91.02	91.27	94.94	96.04	96.355	94.38	93.895	87.845
87.795	77.49	88.875	86.73	78.63	63.605	79.855	77.37	65.345	59.67	79.61	51.76	79.365	73.38	84.91	76.37	85.785	88.641	80.665	81.9	96.44	93.205	96.44	93.205	91.265	84.125	81.245	77.575	87.05	80.31	84.47	67.275	93.965	77.235	90.885	91.54	94.94	96.04	95.86	94.38	93.76	87.845
87.795	77.49	89.01	86.73	78.855	63.695	79.855	77.37	65.345	59.67	79.475	51.76	79.275	73.38	84.91	76.37	86.055	88.641	80.395	82.17	96.17	92.8	96.17	92.8	91.265	83.99	81.74	77.305	86.915	80.445	84.47	67.14	94.505	77.37	91.02	91.54	94.94	96.04	96.13	94.38	93.76	87.845
87.66	77.85	89.145	86.73	78.63	63.605	79.99	77.37	65.345	59.67	79.115	51.4	79.14	73.38	85.045	76.37	85.785	88.641	80.395	82.17	96.665	92.71	96.665	92.71	91.265	84.125	81.245	76.945	87.05	80.445	84.47	67.275	94.1	77.37	91.155	91.27	94.94	95.635	95.86	94.38	93.895	88.07
87.66	76.995	88.875	86.73	78.63	63.605	79.99	77.37	65.615	59.67	79.475	51.13	79.14	73.38	85.045	76.73	85.65	88.641	80.395	82.17	96.8	92.71	96.8	92.71	91.265	84.125	81.245	76.945	87.05	80.445	84.47	67.005	94.505	77.235	91.02	91.27	94.94	95.905	95.86	94.38	93.895	87.305
87.435	76.995	88.875	86.73	78.99	63.605	79.99	77.37	65.345	59.445	79.115	51.4	79.275	73.29	85.045	76.865	85.65	88.641	80.395	82.26	96.575	93.07	96.575	93.07	91.265	84.125	81.245	76.945	86.915	80.445	84.47	67.005	94.865	77.1	91.155	91.27	94.94	95.635	95.86	94.38	93.895	88.07
87.795	76.995	89.01	86.73	78.855	63.605	80.125	77.37	64.85	59.67	79.115	51.4	79.275	73.02	85.045	77.09	85.425	88.551	80.395	82.17	96.17	93.07	96.17	93.07	91.265	84.125	81.245	76.945	87.275	80.31	84.47	66.87	94.505	77.235	91.02	91.135	94.94	95.905	95.86	94.38	93.895	87.305
87.795	76.995	88.875	86.73	78.855	63.47	80.35	77.37	64.85	59.445	78.98	51.265	79.365	73.38	85.045	77	85.155	88.641	80.8	82.26	96.17	93.205	96.17	93.205	91.265	84.125	81.245	76.945	87.275	80.445	84.47	66.87	94.73	76.875	91.155	91.27	94.94	96.04	95.995	94.38	93.895	87.305
87.66	76.995	89.01	86.595	78.63	63.47	79.99	77.37	64.85	59.175	79.115	51.13	79.365	73.38	85.045	77	85.29	88.551	80.665	82.17	96.44	93.565	96.44	93.565	91.265	84.125	81.245	76.81	86.915	80.31	84.56	66.87	94.595	77.1	91.245	91.27	95.345	96.04	95.86	94.875	93.76	87.845
87.66	76.995	88.875	86.73	78.855	63.47	80.125	77.37	64.985	59.175	79.115	50.905	79.365	73.29	85.045	77.09	85.29	88.641	80.665	82.17	95.675	93.475	95.675	93.475	91.265	83.99	81.245	76.81	87.275	80.445	84.47	67.005	95	76.965	91.155	91.27	95.345	96.04	95.86	94.875	93.535	87.845
87.66	76.86	89.01	86.73	78.63	63.47	80.35	77.235	64.85	58.815	79.115	50.995	79.365	73.155	85.045	77.09	85.29	88.551	80.8	82.17	95.945	93.205	95.945	93.205	91.265	84.125	81.245	76.81	87.14	80.58	84.83	66.645	95	76.875	91.38	91.27	95.345	96.04	95.86	94.38	93.4	87.845
87.795	76.86	89.145	86.73	78.36	63.2	80.35	77.37	64.85	58.815	78.845	51.13	79.365	73.38	85.045	77.225	85.155	88.641	80.8	82.17	95.675	92.71	95.675	92.71	91.265	84.125	81.245	76.945	87.275	80.445	84.47	66.735	94.865	77.1	91.38	91.27	95.705	95.905	95.86	94.38	93.895	87.305
87.66	77.085	89.01	86.73	78.63	63.2	80.35	77.37	64.715	58.815	79.115	50.995	79.275	73.38	85.045	77.765	85.29	88.641	80.8	82.17	95.675	93.205	95.675	93.205	91.265	84.125	81.245	76.945	87.05	80.445	84.47	66.735	95	77.235	91.02	91.27	95.705	96.04	95.5	95.235	93.625	87.305
87.66	76.86	89.01	86.73	78.09	63.2	79.99	77.37	64.85	58.815	79.115	50.905	79.365	73.38	84.91	77.225	85.425	88.281	80.8	82.17	95.675	93.565	95.675	93.565	90.365	83.99	81.245	76.945	87.275	80.58	84.47	66.87	95	77.37	91.155	91.27	95.345	96.04	95.5	95.235	93.535	87.845
87.66	76.86	89.01	86.73	78.09	63.2	80.35	77.1	64.715	58.815	79.115	50.77	79.365	73.38	85.045	77.225	85.29	88.551	80.8	82.17	95.675	93.565	95.675	93.565	90.365	83.63	81.245	77.305	87.05	80.445	84.83	66.87	94.73	77.235	91.155	91.27	95.57	96.04	95.59	94.38	93.4	87.305
87.66	76.86	89.01	86.73	78.36	63.065	79.99	77.235	64.58	58.815	79.115	50.905	79.275	73.29	85.045	77.09	85.425	88.416	80.665	82.17	95.675	93.475	95.675	93.475	90.23	83.99	81.245	77.44	87.14	80.58	84.47	66.375	95	77.37	91.155	91.27	95.84	96.04	95.23	94.38	93.4	87.845
87.66	76.995	89.01	86.595	78	63.2	80.125	77.37	64.715	58.815	79.61	50.635	79.635	73.02	85.045	77.09	85.65	88.641	80.8	81.9	95.675	93.475	95.675	93.475	90.14	83.63	81.245	77.44	87.05	80.58	84.335	66.735	95	77.37	90.885	91.27	95.705	96.04	95.5	94.38	93.4	87.305
87.66	76.995	89.01	86.73	78	63.065	80.125	77.235	64.715	58.68	79.61	50.77	79.14	73.29	85.045	77.09	85.65	88.641	80.8	81.9	95.675	93.565	95.675	93.565	90.14	83.9	81.47	77.305	86.915	80.94	84.47	66.51	95	77.235	91.155	91.27	95.84	96.4	95.23	94.38	93.535	87.305
87.66	76.86	88.875	86.325	78.09	62.705	79.855	77.235	64.58	58.68	79.835	50.77	79.14	73.155	84.91	77.09	85.425	88.641	80.8	81.9	95.675	93.475	95.675	93.475	90.14	83.9	81.245	77.575	87.14	80.58	84.2	66.375	95.135	76.965	91.155	91.54	96.2	96.04	95.23	94.38	93.535	87.305
87.525	76.995	89.01	86.325	78	62.705	79.855	77.1	64.445	58.815	79.835	50.635	79.365	73.155	84.91	77	85.29	88.551	80.665	81.765	95.675	93.565	95.675	93.565	90.14	83.63	81.245	76.945	87.275	80.67	83.975	66.24	95.135	76.74	90.75	91.27	96.47	95.905	94.96	94.38	93.13	87.305
87.525	76.995	89.01	86.73	78.09	62.705	79.855	77.37	64.445	58.41	79.835	50.905	79.365	73.02	84.775	76.865	85.29	88.641	80.305	81.765	95.675	93.475	95.675	93.475	90.14	83.63	81.245	76.945	86.915	80.67	84.065	66.105	95	76.605	90.75	91.27	96.47	95.635	94.96	94.38	93.4	87.305
87.66	76.86	88.74	86.73	78.09	62.84	79.855	77.1	64.715	58.68	80.105	50.905	79.365	72.885	84.64	76.865	85.29	88.641	80.305	81.54	95.675	93.835	95.675	93.835	90.14	83.63	81.245	76.945	86.915	80.94	84.2	65.88	95	76.74	90.75	91.27	96.47	95.905	94.735	94.11	93.13	87.305
87.435	76.86	88.875	86.73	78	62.84	79.855	77.1	64.085	58.41	80.24	50.905	79.365	72.885	84.91	77	85.155	88.416	80.395	81.54	95.675	93.565	95.675	93.565	90.14	83.63	81.245	76.945	86.915	80.58	84.065	65.88	95.135	76.335	90.615	91.27	96.47	95.635	94.96	93.975	93.4	87.305
87.525	76.365	88.875	86.73	77.865	62.705	79.99	77.1	64.58	58.05	80.24	50.905	79.365	73.02	84.91	77.09	85.155	88.641	80.395	81.27	95.54	93.565	95.54	93.565	90.14	83.495	81.245	77.305	87.05	80.58	83.84	65.475	95.135	76.335	90.75	91.27	96.47	95.635	94.96	93.975	93.13	87.305
87.3	76.86	88.74	86.73	78.09	62.345	79.99	77.1	64.085	58.41	80.465	51.13	79.275	73.02	84.64	77.225	85.155	88.641	80.395	81.135	95.54	93.565	95.54	93.565	90.14	83.63	81.245	77.305	86.915	80.94	84.065	65.475	95.225	76.47	90.75	91.135	96.47	95.635	94.96	93.84	93.13	87.305
87.435	76.725	88.605	86.46	77.865	62.345	79.855	77.235	64.085	58.41	80.375	50.905	79.365	72.885	84.91	76.865	85.155	88.416	80.395	81.27	95.675	93.565	95.675	93.565	90.14	83.63	81.245	76.945	86.915	80.94	83.57	65.475	95	76.11	90.75	91.27	96.965	95.635	94.96	93.975	93.265	87.305
87.435	76.86	88.605	86.46	78	62.57	79.855	77.1	64.085	58.05	80.105	51.13	79.365	73.29	84.775	77	85.155	88.281	80.305	81.27	95.675	93.565	95.675	93.565	90.14	83.63	81.245	76.945	86.78	80.94	83.57	65.475	95	76.335	90.75	91.135	97.235	95.635	94.96	93.975	93.4	87.305
87.435	76.59	88.875	86.73	77.73	62.345	79.855	77.1	64.085	58.05	80.105	50.995	79.365	73.02	84.775	77.09	85.65	88.281	80.17	81.27	95.54	93.565	95.54	93.565	90.14	83.63	81.245	76.945	86.78	80.67	83.57	65.475	94.73	76.11	91.02	91.135	97.235	96.04	94.96	93.975	93.13	87.305
87.525	76.86	88.74	86.595	77.73	62.705	79.99	77.1	64.085	58.05	79.835	50.995	79.365	72.885	84.775	77.09	85.65	88.416	80.035	81.135	95.675	93.835	95.675	93.835	90.14	83.9	80.975	76.945	86.78	80.94	83.57	65.88	94.73	76.335	90.885	91.27	97.235	95.905	94.96	93.84	93.4	87.305
87.435	76.59	88.605	86.325	78	62.705	79.855	77.235	64.355	58.05	79.835	51.265	79.275	73.02	84.775	77.09	85.65	88.281	80.305	81.135	95.675	93.7	95.675	93.7	90.14	83.27	81.245	76.945	86.645	80.94	83.57	65.475	95.135	76.335	90.75	91.135	97.235	95.905	95.23	93.84	93.4	87.305
87.525	76.725	88.515	86.46	77.73	62.345	79.855	77.1	64.085	58.05	80.105	50.905	79.275	72.885	84.91	77.09	85.65	88.281	80.17	81.135	95.54	93.835	95.54	93.835	90.14	83.27	81.245	76.945	86.78	80.94	83.57	66.015	95.135	76.11	90.885	91.045	97.235	96.04	95.23	93.705	92.995	87.305
87.66	76.365	88.74	86.325	77.595	62.345	79.855	77.1	64.085	58.05	79.835	50.905	79.275	73.155	84.91	77	86.19	88.281	80.305	81.135	95.675	93.565	95.675	93.565	90.14	83.63	80.84	76.945	86.645	80.94	83.57	65.475	95	76.47	91.02	91.27	97.325	96.04	95.23	93.705	93.13	87.305
87.525	76.59	88.605	86.73	78	62.705	79.855	76.965	63.95	58.05	79.835	51.265	79.365	73.02	84.64	77.09	86.28	88.281	80.395	81.27	95.675	93.7	95.675	93.7	90.14	83.495	80.975	76.81	86.645	80.94	83.57	65.475	95	76.335	90.75	90.505	97.46	96.04	94.96	93.84	93.13	87.305
87.435	76.725	88.875	86.325	77.865	62.345	79.99	77.1	64.085	58.05	79.61	51.265	79.14	73.02	84.775	76.37	86.415	88.551	80.305	81.27	95.675	93.565	95.675	93.565	90.14	83.27	80.84	76.945	86.645	80.94	83.435	65.475	95	76.335	90.75	90.91	97.325	96.04	95.23	93.84	93.13	87.305
87.525	76.59	88.875	86.46	77.73	62.705	79.855	77.1	64.085	58.05	79.835	51.13	79.365	73.155	84.64	76.37	86.19	88.551	80.395	81.27	95.675	93.205	95.675	93.205	90.14	83.495	80.48	76.945	86.78	80.94	83.345	65.475	94.73	76.335	90.75	90.775	97.325	96.04	95.5	93.48	93.13	87.305
87.435	76.455	88.605	86.325	77.73	62.345	79.99	76.965	63.815	58.05	79.835	51.535	79.365	72.885	84.775	76.865	85.785	88.641	80.305	81.135	95.675	93.205	95.675	93.205	90.14	83.495	80.48	76.81	86.78	80.94	83.21	65.475	94.505	76.335	90.615	91.045	97.1	95.905	95.23	93.48	93.13	87.305
87.525	76.86	88.605	86.325	77.73	62.84	79.99	76.74	64.085	58.05	79.61	50.995	79.635	72.885	84.28	76.37	86.19	88.281	80.305	81.27	95.675	93.565	95.675	93.565	90.14	83.27	80.48	76.18	86.645	80.94	83.345	65.475	94.73	75.975	90.615	90.91	96.965	96.04	94.96	93.48	92.77	87.305
87.435	76.725	88.38	86.46	77.73	62.345	79.99	76.965	63.95	58.05	79.475	51.13	79.365	73.02	84.28	76.37	86.28	88.281	80.305	81.27	95.54	93.565	95.54	93.565	90.14	83.495	80.48	76.18	86.78	80.94	83.57	65.475	94.505	75.975	90.615	90.91	97.235	96.04	95.23	93.48	92.77	87.305
87.66	76.59	88.74	86.325	77.865	62.345	79.99	76.965	64.085	58.05	79.61	51.13	79.365	73.29	84.28	76.37	86.19	88.011	80.17	81.27	95.675	93.565	95.675	93.565	90.14	83.495	80.48	76.81	87.05	80.94	83.345	65.115	94.505	76.11	90.615	90.505	96.965	96.04	95.23	93.075	92.77	87.305
87.435	76.59	88.875	86.46	78	62.705	79.855	77.1	64.085	58.05	79.61	51.13	79.365	73.29	84.28	76.37	86.19	88.011	80.035	81.54	95.54	93.565	95.54	93.565	90.14	82.865	80.345	76.18	86.645	80.94	83.345	64.98	94.595	76.335	90.615	90.91	96.965	95.905	94.96	92.715	92.365	87.305
87.165	76.455	88.875	86.46	77.46	62.345	79.99	77.1	63.95	58.05	79.475	51.265	79.77	73.29	84.28	76.865	85.785	88.146	80.17	81.27	95.54	93.565	95.54	93.565	90.14	83	80.48	76.18	86.915	81.435	83.345	65.115	94.505	76.335	90.75	90.775	96.965	95.545	94.96	92.715	92.635	87.305
87.165	76.365	88.605	86.325	77.865	62.21	79.99	76.74	64.085	58.05	79.475	51.4	79.635	73.29	84.28	76.37	85.785	88.146	80.17	81.54	95.45	93.835	95.45	93.835	90.14	83	80.345	76.18	86.915	81.57	83.075	65.115	94.595	76.335	90.525	90.505	96.47	95.545	94.96	92.355	92.365	87.305
87.165	76.365	88.605	86.235	77.865	62.345	79.99	76.83	64.085	58.05	79.115	50.995	79.995	73.29	84.28	76.865	85.785	88.011	80.305	81.27	95.45	93.835	95.45	93.835	90.14	82.865	80.48	76.18	86.645	81.705	83.075	64.98	94.235	75.975	90.39	90.505	96.47	95.635	95.23	92.355	92.635	87.305
86.895	76.365	88.875	86.325	77.46	62.345	79.99	76.74	63.95	58.05	79.475	50.995	79.995	73.38	84.64	76.865	85.92	88.011	80.17	81.63	95.45	93.835	95.45	93.835	90.14	82.865	80.345	76.18	86.78	81.57	82.805	64.845	94.505	76.11	90.12	90.505	96.83	95.635	94.96	92.355	92.77	87.215
86.805	76.365	88.74	86.46	77.46	62.345	79.99	76.965	64.085	58.05	79.475	50.995	79.77	73.29	84.64	77	85.65	88.146	80.17	81.27	95.45	93.835	95.45	93.835	90.14	82.865	80.48	76.18	86.915	81.795	83.075	65.115	94.37	76.11	89.985	90.415	96.47	95.635	94.96	92.22	92.77	87.305
86.805	76.365	88.875	86.325	77.46	62.075	79.99	77.1	64.085	58.05	79.475	50.905	79.635	73.38	84.775	76.595	85.65	88.011	80.305	81.27	95.315	93.835	95.315	93.835	90.14	83	80.345	76.18	86.645	81.795	82.805	64.98	94.1	75.975	89.895	90.505	96.47	95.635	94.96	92.355	92.77	87.305
86.4	76.095	88.875	86.325	77.1	62.21	79.99	76.965	63.95	57.555	79.115	50.905	79.77	73.29	84.64	76.37	85.65	88.011	80.395	81.27	95.18	93.835	95.18	93.835	90.14	83.27	80.48	76.18	86.915	81.795	82.805	64.98	94.235	75.975	89.895	90.415	96.965	95.545	95.23	92.22	92.77	87.215
86.67	75.96	88.74	86.325	76.965	62.21	79.855	76.965	64.085	58.05	79.115	51.13	79.77	73.02	84.775	77	86.055	87.651	80.17	81.135	95.045	93.835	95.045	93.835	90.14	82.865	80.345	76.18	86.78	81.705	82.58	65.115	94.37	75.975	89.625	90.505	96.47	95.41	95.23	92.085	92.635	87.215
86.265	76.59	89.01	86.73	77.46	62.075	79.855	76.83	64.085	57.555	79.34	50.905	79.77	73.38	84.775	76.37	85.65	87.786	80.035	81.27	94.82	93.835	94.82	93.835	90.14	82.865	80.345	76.81	86.78	81.795	82.58	65.115	94.1	75.84	89.76	90.505	96.47	95.275	95.5	92.085	92.77	87.305
86.4	75.33	89.01	86.325	76.965	61.94	79.855	76.83	64.085	57.285	79.115	50.905	79.365	73.155	84.64	76.37	85.65	88.146	80.17	81.27	94.82	93.835	94.82	93.835	90.14	83	80.345	76.81	86.78	81.795	82.58	64.98	93.875	75.84	89.625	90.505	96.47	95.545	95.59	91.95	92.77	87.215
86.175	75.825	88.605	86.1	76.965	61.94	79.855	76.965	64.085	57.42	79.115	51.13	79.635	73.29	84.775	76.37	85.425	87.786	79.765	81.27	94.685	93.835	94.685	93.835	90.14	83.27	80.345	76.81	86.645	81.795	82.58	65.115	94.235	76.335	89.76	90.415	96.695	95.41	95.23	91.95	92.77	87.305
85.905	76.365	88.605	86.325	76.83	61.715	79.855	76.74	64.085	57.42	79.115	51.13	79.995	73.29	84.775	76.37	85.92	88.011	79.765	81.135	94.82	94.33	94.82	94.33	90.14	82.865	80.345	76.81	86.645	81.795	82.58	64.845	93.965	76.335	89.895	90.28	96.47	95.545	94.96	91.59	92.77	87.215
85.905	76.365	88.605	86.46	76.605	61.715	79.855	76.74	64.085	57.015	78.98	50.995	79.995	73.29	84.775	76.37	85.65	87.786	79.765	81.27	94.55	93.835	94.55	93.835	90.14	83	80.48	76.81	86.645	81.795	82.58	64.98	93.74	75.975	89.985	90.145	96.47	95.635	95.5	91.59	92.77	87.08
86.04	75.825	88.74	86.46	76.605	61.805	79.855	76.74	64.085	57.015	79.115	51.13	79.995	73.785	84.775	76.1	85.65	87.516	79.765	81.27	94.82	93.835	94.82	93.835	90.14	82.865	80.345	76.18	86.78	82.2	82.58	64.98	93.74	75.975	90.12	90.28	96.47	95.545	94.96	91.455	93.13	87.305
85.545	75.33	88.74	86.325	76.605	62.075	79.855	76.74	64.085	57.15	78.845	51.265	79.995	73.92	84.28	76.37	85.65	87.381	79.765	81	94.82	93.835	94.82	93.835	90.14	82.865	80.12	76.18	86.285	81.795	82.58	64.98	93.74	75.975	89.895	90.28	96.47	95.635	95.23	91.455	92.77	87.08
85.545	75.33	88.605	86.325	76.83	61.805	79.72	76.335	64.085	57.15	79.115	51.265	80.625	74.01	84.28	76.1	86.28	87.381	79.765	81.135	95.045	93.835	95.045	93.835	90.14	82.865	79.715	75.82	86.645	81.795	82.805	64.755	93.875	75.975	89.985	90.145	96.47	95.545	94.96	91.185	92.635	87.08
85.545	76.095	88.38	86.46	76.965	61.715	79.855	76.605	64.58	57.015	79.115	50.905	80.76	74.64	84.775	76.1	86.19	87.651	79.765	81.135	94.82	94.33	94.82	94.33	90.14	82.73	79.715	76.18	86.645	81.795	82.805	64.755	93.875	75.57	89.895	89.785	96.11	95.545	94.735	90.555	92.365	86.945
85.545	75.33	88.605	86.325	76.965	61.715	79.72	76.335	64.58	56.655	78.98	51.13	81.03	74.775	84.64	76.1	86.415	87.786	79.765	80.775	94.82	93.835	94.82	93.835	90.14	82.865	80.345	76.045	86.285	81.795	82.58	64.215	93.74	75.84	89.895	89.785	96.2	95.545	94.735	90.555	92.635	87.08
85.635	75.33	88.74	86.325	76.605	61.805	79.36	76.335	64.85	56.655	79.115	50.995	81.39	75.045	84.64	76.1	86.415	88.011	79.675	81	94.82	94.33	94.82	94.33	90.14	82.865	79.715	76.18	86.645	81.705	82.58	64.215	93.605	75.57	89.985	90.145	95.975	95.41	94.735	90.555	92.365	87.215
85.41	75.33	88.74	86.325	77.1	61.805	79.63	76.11	64.85	56.655	79.34	50.995	81.525	75.045	84.28	76.1	86.415	88.011	79.675	80.775	94.82	93.835	94.82	93.835	90.14	82.73	79.985	75.82	86.645	82.2	82.805	64.215	93.74	75.57	89.985	90.28	95.84	95.275	94.735	90.555	92.365	86.945
85.41	75.33	88.38	86.325	76.83	61.445	79.36	76.2	64.445	56.655	78.98	50.77	82.02	75.27	84.28	76.1	86.415	88.551	79.54	80.775	94.55	94.33	94.55	94.33	90.14	82.73	80.12	76.045	86.645	82.2	83.21	64.755	93.74	76.11	89.895	90.415	95.84	95.41	94.6	90.555	92.365	86.945
85.41	75.33	88.605	86.325	76.83	61.94	79.36	76.335	64.85	56.655	78.98	50.905	81.75	75.27	84.28	76.1	86.55	88.146	79.675	80.775	95.315	93.835	95.315	93.835	90.14	82.73	79.715	76.18	86.645	82.2	83.075	64.755	93.74	75.975	89.895	89.785	95.705	95.41	94.6	90.195	92.365	87.08
85.41	75.33	88.875	86.235	76.605	61.715	79.36	76.335	64.85	56.655	79.115	50.905	82.155	75.27	84.28	76.1	86.82	88.011	79.765	80.775	95.18	93.835	95.18	93.835	90.14	82.865	79.715	76.045	86.645	81.795	82.94	64.755	93.74	75.84	89.985	90.145	95.705	95.545	94.6	90.195	92.365	87.08
85.005	75.33	88.74	86.235	76.83	61.805	79.225	76.11	64.985	56.385	78.845	50.77	82.38	75.54	84.775	75.965	86.685	88.281	79.675	80.775	95.045	94.33	95.045	94.33	90.14	82.73	79.715	76.18	86.645	81.795	83.345	64.215	93.875	75.705	89.895	90.145	95.705	95.41	94.735	90.195	92.77	87.08
84.915	75.105	88.38	85.83	76.605	61.715	79	76.11	64.85	56.655	78.98	50.995	82.515	75.405	84.775	75.965	86.415	88.281	79.765	80.505	95.045	94.33	95.045	94.33	90.14	82.865	79.58	76.18	86.645	82.2	83.21	64.755	93.605	75.975	89.895	89.785	95.345	95.41	94.6	90.06	92.635	87.08
85.005	75.195	88.875	86.1	76.605	61.31	79	76.11	64.85	56.385	78.845	50.77	82.38	75.405	84.28	75.965	86.55	88.281	79.54	81	95.18	94.33	95.18	94.33	90.14	82.73	79.58	76.18	86.78	81.795	83.345	64.755	93.74	75.57	89.895	90.145	95.345	95.545	94.735	89.925	92.635	87.215
85.005	75.105	88.74	86.1	76.605	61.31	79.225	76.11	64.85	56.385	78.575	50.905	82.515	75.045	84.64	76.1	86.415	88.281	79.675	80.505	95.18	94.33	95.18	94.33	90.14	82.73	79.355	76.18	86.78	81.795	83.345	64.755	93.47	75.57	89.76	89.785	95.345	95.635	94.96	90.195	92.77	87.08
85.005	75.105	88.74	86.325	76.605	61.445	79	76.11	64.85	56.385	78.575	50.365	82.38	75.045	84.64	75.965	86.28	88.146	79.54	80.505	95.18	94.33	95.18	94.33	90.14	82.73	79.355	75.82	86.78	82.2	83.345	64.755	93.605	75.48	89.895	90.415	94.94	95.41	94.735	89.565	92.77	87.08
85.005	74.97	88.38	86.1	76.605	61.445	78.865	76.11	64.85	56.385	78.575	50.635	82.38	75.045	84.775	75.83	86.28	88.011	79.675	80.505	95.315	94.33	95.315	94.33	90.14	82.73	79.22	76.045	86.915	81.795	83.345	64.755	93.605	75.48	89.625	89.785	94.94	95.275	94.96	90.06	92.77	87.08
85.005	75.33	88.74	85.83	76.605	61.445	79	76.11	64.85	56.385	78.575	50.77	82.515	75.18	84.28	75.83	85.785	88.011	79.54	80.64	95.315	93.835	95.315	93.835	90.14	82.865	79.22	75.685	86.645	82.2	83.345	64.755	93.335	75.48	89.625	89.785	94.94	95.41	94.96	89.565	92.77	87.215
84.915	75.105	88.74	86.1	76.605	61.445	79	76.11	64.985	56.385	78.575	50.365	82.515	75.18	84.64	75.605	85.65	87.786	79.405	80.505	94.82	93.835	94.82	93.835	90.14	82.73	79.22	75.685	86.78	82.2	83.345	64.755	93.605	75.21	89.76	89.785	94.94	95.005	95.23	89.565	92.77	87.08
85.005	74.97	88.605	86.235	76.605	61.715	79	76.11	64.715	56.385	78.575	50.14	82.515	75.045	84.28	75.605	86.055	87.651	79.675	80.37	94.82	94.33	94.82	94.33	90.14	82.73	79.22	75.685	86.645	81.795	83.345	64.215	93.47	75.48	89.355	89.785	94.85	95.005	95.5	89.565	92.635	87.08
85.005	74.97	88.605	85.83	76.83	61.445	78.865	76.11	64.58	56.385	78.08	50.005	82.515	75.18	84.28	75.605	86.055	88.011	79.675	80.37	94.82	94.33	94.82	94.33	90.14	82.73	79.085	75.685	86.645	81.795	83.345	64.215	93.47	75.075	89.625	89.785	94.94	95.005	94.96	89.565	92.77	87.215
85.005	74.97	88.515	85.83	76.605	61.715	79	76.11	64.85	56.385	78.08	50.005	82.515	75.27	84.28	75.47	86.055	87.651	79.405	79.74	94.82	93.835	94.82	93.835	90.14	82.64	78.95	75.685	86.78	81.795	83.345	64.215	93.47	75.075	89.895	89.785	94.85	95.005	95.23	89.43	92.77	87.08
85.005	75.105	88.605	86.1	76.605	61.805	78.73	76.11	64.85	56.385	78.08	50.005	82.785	75.27	84.28	74.57	85.65	87.651	78.91	79.74	94.82	94.33	94.82	94.33	90.14	82.64	78.95	75.685	86.645	81.795	83.345	64.08	93.335	74.94	90.12	89.785	94.58	95.005	94.96	89.565	92.77	87.08
84.915	74.835	88.605	86.1	76.605	61.94	78.865	76.11	64.85	56.295	78.08	50.005	82.515	75.18	84.64	75.605	86.055	87.786	79.405	79.65	95.18	94.33	95.18	94.33	90.14	82.64	78.95	75.685	86.645	81.705	83.345	63.855	93.47	75.075	89.895	89.785	94.715	95.005	94.96	89.43	92.635	87.215
85.005	74.835	88.38	86.1	76.2	61.94	78.865	76.11	64.85	56.385	78.08	49.735	82.515	75.54	84.775	75.605	85.785	87.786	79.405	79.65	95.18	94.33	95.18	94.33	90.14	82.73	79.22	75.415	86.915	81.795	83.345	63.99	93.605	74.94	89.895	89.785	94.58	95.005	94.96	89.295	92.275	87.215
85.005	75.105	88.515	85.83	76.605	61.94	78.865	76.11	64.58	56.385	78.08	49.735	83.01	75.675	84.28	75.47	85.65	88.146	78.91	79.245	95.18	95.095	95.18	95.095	90.14	82.73	79.22	75.28	86.645	81.795	83.345	63.99	93.335	74.715	89.985	89.785	94.58	95.005	94.96	89.16	92.275	86.945
84.78	74.7	88.605	86.1	76.605	61.445	78.73	75.975	64.445	55.89	78.08	49.87	82.785	75.675	84.775	75.605	85.65	87.786	78.91	79.515	95.045	94.33	95.045	94.33	90.14	82.64	78.95	75.28	86.78	81.795	83.21	63.855	93.605	74.715	89.985	89.785	94.58	94.915	94.735	89.16	92.365	86.945
85.005	75.105	88.605	86.235	76.335	61.445	79.09	76.11	64.085	56.385	78.08	50.005	82.92	75.54	84.775	75.605	85.29	87.786	78.91	79.65	95.18	95.095	95.18	95.095	90.14	82.64	79.22	75.415	86.285	82.065	83.57	63.72	93.47	74.715	89.985	89.65	94.22	94.915	94.96	89.295	92.365	87.215
85.005	75.105	88.605	86.1	76.47	61.715	78.73	75.705	64.085	56.295	78.08	49.735	82.785	75.81	84.775	75.47	85.29	87.651	78.91	79.515	94.82	95.095	94.82	95.095	90.14	82.73	79.22	75.28	86.285	82.2	83.345	63.99	93.605	74.58	90.12	89.65	94.22	94.78	94.96	89.07	92.365	87.08
85.41	74.97	88.38	85.83	76.2	61.715	78.595	75.705	64.085	55.89	77.945	49.735	82.785	76.035	84.775	75.74	85.155	87.651	78.91	79.38	94.82	95.095	94.82	95.095	90.14	82.64	79.22	75.28	86.285	82.2	83.345	63.855	93.47	74.715	90.12	89.65	94.22	94.915	94.96	89.07	92.365	87.08
85.005	74.835	88.38	85.83	76.2	61.445	78.595	76.11	63.32	56.025	78.08	49.735	82.785	75.81	84.775	75.605	85.155	87.651	78.91	78.75	94.82	95.095	94.82	95.095	90.14	82.64	79.22	75.415	86.285	82.2	83.345	63.99	93.335	74.58	90.12	89.785	93.815	95.005	95.365	89.295	92.275	87.08
85.005	75.105	88.245	85.83	76.11	61.445	78.595	75.705	64.085	56.295	77.855	49.645	82.785	75.81	84.64	75.47	85.29	87.651	79.675	79.245	95.045	95.095	95.045	95.095	90.14	82.64	79.22	75.28	86.285	82.335	83.075	63.99	93.335	74.715	90.255	89.65	94.085	94.915	95.23	89.07	92.14	87.08
85.005	74.97	88.605	85.83	76.2	61.445	78.46	75.705	63.95	56.295	77.945	49.51	83.145	75.81	84.775	75.11	85.155	87.651	79.405	79.38	94.82	95.095	94.82	95.095	90.14	82.64	79.22	75.19	86.285	82.425	82.805	63.855	93.335	74.715	90.12	89.515	93.815	95.005	95.5	89.07	92.005	87.08
85.005	74.97	88.38	86.1	75.975	61.445	78.1	75.705	64.085	56.295	78.08	49.735	83.145	76.17	84.64	75.605	85.02	87.381	78.91	79.38	95.045	94.33	95.045	94.33	90.14	82.73	79.22	75.055	86.645	82.335	83.075	64.08	93.47	74.445	90.255	89.785	93.95	94.78	95.725	89.43	92.275	86.945
85.005	74.97	88.605	85.83	76.335	61.445	78.46	75.48	63.95	56.295	77.855	49.24	83.01	75.81	84.28	75.335	85.155	87.516	79.405	79.515	94.82	94.33	94.82	94.33	90.14	82.73	79.22	75.19	86.645	82.335	82.805	63.855	92.975	74.31	90.615	89.515	93.815	94.915	95.725	89.565	92.14	86.585
85.005	75.105	88.38	85.83	76.605	61.31	78.1	75.48	63.95	56.295	77.855	49.375	83.415	76.035	84.775	74.57	85.02	87.651	78.91	79.38	95.045	94.33	95.045	94.33	90.14	82.64	79.085	75.28	86.51	82.425	82.58	64.08	93.11	74.31	90.525	89.515	93.455	94.78	95.23	89.295	92.275	87.08
85.005	75.195	88.74	86.1	76.605	61.445	78.1	75.345	64.085	56.16	77.72	49.24	83.64	75.81	84.28	75.11	85.02	87.651	78.91	79.65	95.18	95.095	95.18	95.095	90.14	82.64	78.95	75.19	86.645	82.83	82.58	63.72	92.975	74.31	90.615	89.515	93.68	94.915	95.5	89.565	92.365	86.945
85.005	74.97	88.38	85.83	76.605	61.31	78.1	75.48	63.32	55.755	77.45	49.375	83.55	75.81	84.28	75.11	85.155	87.651	79.405	79.515	94.82	95.095	94.82	95.095	90.14	82.37	78.95	75.055	86.645	82.425	82.58	63.36	92.84	74.31	90.75	89.515	93.455	94.78	95.59	89.565	92.275	86.585
85.005	74.97	88.38	86.1	76.605	61.31	78.46	75.345	63.32	56.025	77.225	49.24	83.415	75.81	84.28	74.57	85.155	87.516	79.405	79.65	95.045	95.365	95.045	95.365	90.14	82.505	78.95	75.19	86.285	82.425	82.58	63.36	93.11	74.31	90.75	89.515	93.455	94.645	95.59	89.565	92.365	86.45
85.275	74.97	88.38	85.695	76.605	61.445	78.1	75.21	63.32	56.295	77.45	49.105	83.64	75.81	84.28	74.57	85.02	87.516	79.675	79.515	95.045	94.33	95.045	94.33	90.14	82.505	79.085	75.28	86.78	82.425	82.58	63.36	93.335	74.31	90.75	89.515	93.455	94.915	95.5	89.565	92.275	86.585
85.41	75.105	88.605	86.1	76.47	61.175	78.1	75.21	63.32	56.025	77.225	48.88	83.775	75.81	84.28	74.57	85.02	87.651	79.675	79.74	95.18	95.095	95.18	95.095	90.14	82.235	79.22	75.055	86.78	82.425	82.58	63.585	93.335	74.31	91.02	89.245	93.68	94.915	95.86	89.565	92.275	86.585
85.005	74.97	88.38	85.83	76.335	61.715	78.1	74.85	63.32	55.89	77.225	49.105	83.64	76.035	84.28	74.57	85.155	87.381	79.675	79.74	94.82	94.33	94.82	94.33	90.14	82.37	78.95	75.19	86.645	82.83	82.58	64.215	92.975	74.31	91.38	89.38	93.68	94.645	95.725	90.06	92.275	86.585
85.005	75.33	88.245	85.83	76.2	61.31	78.1	75.075	63.32	55.89	77.225	48.88	83.91	76.17	84.775	75.605	85.02	87.381	79.675	79.65	94.82	94.33	94.82	94.33	90.14	82.235	78.95	75.19	86.645	82.425	82.445	64.215	92.975	74.31	91.245	89.515	93.68	94.15	95.5	90.33	92.14	86.585
85.41	75.33	88.245	85.83	76.2	61.445	77.875	75.21	63.32	55.89	77.225	48.745	84.045	76.575	84.775	75.83	84.93	87.651	80.17	79.74	95.315	94.33	95.315	94.33	90.14	82.37	78.95	75.28	86.915	82.425	82.445	64.755	93.11	73.95	91.38	89.515	93.68	94.645	95.23	90.555	92.005	86.585
85.41	75.33	88.38	85.83	76.335	61.715	77.875	74.715	63.32	56.16	77.225	48.61	84.81	76.8	84.775	75.965	85.02	87.786	79.54	79.65	95.18	94.33	95.18	94.33	90.14	82.235	78.95	75.055	86.645	82.695	81.815	64.755	93.47	74.31	91.65	89.245	93.815	94.645	95.5	90.195	92.14	86.585
85.41	75.33	88.245	86.1	76.335	61.715	78.1	74.715	63.815	55.89	76.955	48.745	85.17	77.295	84.775	76.1	84.93	87.786	79.675	79.74	95.18	94.33	95.18	94.33	90.14	82.235	78.725	75.28	86.645	83.19	82.58	64.98	92.84	74.31	91.515	89.38	93.455	94.15	95.5	90.555	92.14	86.585
85.41	75.33	88.245	85.695	76.335	61.94	78.1	74.58	63.815	55.89	76.955	48.475	85.17	77.295	84.64	76.1	84.93	87.516	79.675	79.515	94.82	95.095	94.82	95.095	90.14	82.37	78.95	75.055	86.78	82.83	82.31	65.115	92.975	73.815	91.38	89.245	93.455	94.15	95.5	90.555	92.275	86.585
85.41	75.195	88.245	85.83	76.335	61.445	78.1	74.715	63.815	55.755	76.955	48.385	85.53	77.835	84.28	76.1	84.93	87.516	79.765	79.515	94.82	94.33	94.82	94.33	90.14	82.37	78.95	74.65	86.645	82.83	81.815	64.98	92.975	73.815	91.65	89.245	93.455	94.15	95.5	90.825	92.14	86.585
85.41	75.33	88.11	85.605	76.2	61.715	78.1	74.85	63.32	55.755	77.315	48.385	85.53	78.06	84.28	76.37	85.02	87.516	80.035	79.515	94.82	94.33	94.82	94.33	90.14	82.235	78.95	74.92	86.645	82.425	81.815	65.385	93.11	73.68	91.65	89.02	93.455	94.15	95.59	91.095	92.14	86.585
85.41	75.105	88.245	85.695	76.2	61.31	78.1	74.715	63.32	55.755	77.225	47.98	85.53	77.925	84.775	76.37	85.155	87.786	79.765	79.65	94.685	95.095	94.685	95.095	90.14	82.37	78.725	74.92	86.645	82.83	82.445	65.115	92.975	73.815	91.155	89.38	93.455	94.15	95.5	91.455	92.275	86.315
85.005	74.97	88.245	85.695	76.2	61.445	78.1	74.85	63.32	55.395	76.82	47.98	86.025	78.06	84.64	76.865	85.02	87.651	79.765	79.65	94.82	95.095	94.82	95.095	90.14	82.37	78.86	74.65	86.645	82.695	82.31	65.115	92.84	73.815	91.155	89.245	93.185	94.15	95.5	90.825	92.365	86.585
85.005	75.105	88.11	85.47	76.605	61.715	77.875	74.715	63.32	55.395	76.82	47.62	86.025	78.195	84.775	76.37	85.155	87.786	79.765	79.515	94.82	94.33	94.82	94.33	90.14	82.235	78.95	74.65	86.645	82.83	81.815	65.475	92.705	73.815	91.02	89.38	93.32	94.915	95.5	90.825	92.14	86.585
84.915	74.97	88.38	85.47	75.975	61.31	77.875	74.85	63.32	55.395	76.73	47.215	86.16	78.195	84.775	76.865	84.93	87.786	79.765	78.75	94.82	95.095	94.82	95.095	90.14	82.37	79.22	74.92	86.645	82.83	82.445	65.475	92.705	73.68	91.02	88.885	93.32	94.645	94.96	91.455	92.005	86.315
85.41	75.105	88.38	85.83	76.2	61.175	78.1	74.85	63.32	55.395	76.595	47.08	86.16	78.33	84.775	77.09	85.02	87.651	79.675	79.515	94.82	94.33	94.82	94.33	90.14	82.505	78.725	74.65	86.645	82.83	82.445	65.115	92.57	73.815	91.02	89.02	93.32	94.15	95.365	91.59	92.14	86.18
85.005	74.97	88.605	85.695	76.335	61.31	78.1	74.58	63.185	55.395	76.73	47.08	86.565	78.69	84.28	77.09	85.02	87.516	79.765	79.38	94.82	94.33	94.82	94.33	90.14	82.235	78.725	74.65	86.915	82.83	81.815	65.475	92.075	73.95	90.885	89.245	92.69	94.645	95.5	91.59	91.735	86.585
85.005	75.105	88.515	85.605	76.2	60.95	78.1	74.85	63.32	55.755	76.595	46.99	87.06	78.96	84.775	77.765	85.155	87.651	79.765	79.515	94.685	94.33	94.685	94.33	90.14	82.235	78.95	74.65	86.78	82.83	81.815	65.115	92.57	73.68	90.885	89.155	93.05	94.15	95.725	91.59	91.735	86.45
84.915	75.105	88.605	85.605	76.2	60.815	78.1	74.445	63.32	56.16	76.46	46.72	87.42	78.96	84.91	77.765	85.155	87.381	79.675	79.74	95.18	94.33	95.18	94.33	90.14	82.235	78.86	73.66	86.915	82.695	81.815	65.115	92.57	73.815	90.75	88.75	92.69	94.15	95.23	91.59	91.735	86.18
84.915	74.7	88.875	85.605	76.2	60.68	78.1	74.85	63.32	56.295	76.325	46.99	87.42	79.32	84.91	77.765	85.02	87.651	79.675	79.65	95.045	93.835	95.045	93.835	90.14	82.37	78.455	73.66	86.78	82.425	81.815	64.98	92.075	73.815	91.02	88.75	92.69	94.645	95.23	91.95	91.735	86.315
84.915	74.835	89.01	85.695	75.975	60.815	77.875	74.85	63.32	56.295	76.325	46.99	87.825	79.32	84.775	77.99	84.93	87.651	79.765	79.65	95.045	94.33	95.045	94.33	90.14	82.1	78.59	73.66	86.915	82.83	81.815	65.115	92.075	73.68	91.245	89.02	93.185	94.645	95.23	92.085	91.735	86.45
84.915	74.97	89.01	85.695	75.975	60.68	78.1	74.715	63.32	56.385	76.46	46.99	88.32	79.725	84.775	78.125	84.93	87.516	79.765	79.74	95.18	94.33	95.18	94.33	90.14	82.235	78.59	73.66	87.05	82.83	81.815	64.98	92.075	73.815	91.02	88.885	93.185	94.915	95.725	92.085	91.735	86.45
84.915	74.97	88.875	85.605	75.975	60.545	77.875	74.58	63.32	56.295	76.325	46.99	88.455	79.95	84.64	78.395	85.155	87.156	79.675	79.74	95.18	94.33	95.18	94.33	90.14	82.1	78.59	73.66	87.05	82.83	81.815	64.845	92.48	73.815	91.155	88.75	92.69	94.915	95.59	92.22	91.735	86.585
84.78	74.97	88.875	85.2	76.11	60.68	78.1	74.715	63.32	56.295	76.46	46.99	88.68	80.085	84.775	78.485	84.93	87.291	79.765	79.74	95.315	94.33	95.315	94.33	90.14	82.235	78.23	73.66	86.915	82.695	81.815	64.845	92.075	74.31	91.155	88.75	93.185	94.915	95.5	92.355	91.735	86.18
84.78	74.835	88.605	85.47	75.975	60.68	77.74	74.58	63.32	55.755	76.73	46.855	89.04	80.445	84.91	78.485	85.155	87.021	79.765	79.74	94.82	94.33	94.82	94.33	90.14	82.1	78.59	73.66	86.915	82.83	81.815	64.845	92.48	73.815	91.155	88.525	92.69	94.915	95.59	92.085	91.645	86.18
84.915	74.97	88.605	85.47	75.705	60.545	77.875	74.85	63.32	56.295	76.595	46.99	89.04	80.985	84.775	78.485	84.93	87.156	79.765	79.65	95.045	93.835	95.045	93.835	90.14	82.37	78.59	73.66	87.05	82.695	81.815	64.845	92.075	74.31	91.155	88.75	93.185	95.41	95.86	92.355	91.645	86.45
85.005	75.105	88.605	85.605	75.48	60.455	78.1	74.85	63.185	55.89	76.82	46.99	89.175	80.985	84.64	78.485	84.795	87.156	80.305	79.74	95.18	94.33	95.18	94.33	90.14	82.1	78.23	73.66	87.05	82.83	81.815	64.845	92.075	74.31	91.155	88.39	93.185	94.78	95.23	92.355	91.51	86.585
84.15	75.105	88.875	85.2	75.57	60.545	78.1	74.85	63.32	55.89	76.325	46.99	89.58	81.48	84.28	78.485	85.29	87.156	79.765	79.74	94.82	93.835	94.82	93.835	90.14	82.37	78.23	73.66	87.275	82.695	81.815	64.755	91.94	74.31	91.155	88.525	92.69	94.915	95.5	92.355	91.645	86.585
84.78	75.195	88.74	85.47	75.345	60.32	78.1	74.85	63.32	55.89	76.46	46.99	89.58	81.48	84.28	78.485	85.29	87.156	79.765	79.74	94.82	94.33	94.82	94.33	90.14	82.235	78.23	73.66	87.05	82.83	81.815	64.215	92.075	74.31	91.155	88.75	92.69	94.915	94.96	92.715	91.735	86.585
84.15	74.97	88.515	85.2	75.345	60.05	78.1	74.715	63.32	56.295	76.46	47.08	89.58	81.48	84.28	79.115	85.29	87.381	79.54	79.74	94.82	93.835	94.82	93.835	90.14	82.37	77.96	73.66	87.275	82.83	81.815	64.215	92.075	74.58	91.155	88.39	93.05	95.005	94.96	92.355	91.645	86.315
84.645	74.97	88.875	85.2	75.48	60.455	78.1	74.85	63.32	56.295	76.73	46.99	89.58	82.11	84.28	79.115	85.425	87.381	79.675	79.74	95.045	94.33	95.045	94.33	90.14	82.505	78.23	73.66	87.05	82.83	81.815	64.215	92.075	74.445	91.38	88.255	92.69	95.275	95.5	92.22	91.735	86.585
84.78	75.105	88.74	85.2	75.345	60.32	77.875	74.58	63.185	56.295	76.46	46.855	89.805	81.975	84.28	78.89	85.65	87.516	79.675	79.74	94.82	93.835	94.82	93.835	90.14	82.235	78.095	73.66	87.275	82.335	81.815	64.755	92.075	74.58	91.245	88.39	93.185	95.005	95.5	92.355	91.51	86.18
84.15	75.105	88.515	85.2	75.345	60.05	78.1	74.85	63.32	56.295	76.46	46.99	89.805	82.11	84.28	79.115	85.425	87.156	79.405	79.74	95.045	93.835	95.045	93.835	90.14	82.37	77.96	73.66	87.275	82.425	81.815	64.215	92.48	74.715	91.38	88.39	93.185	95.005	95.365	92.355	91.645	86.585
84.915	74.97	88.875	85.2	75.075	60.05	78.1	74.85	63.32	56.295	76.595	46.72	89.805	82.11	84.28	79.25	85.65	87.156	79.675	79.74	94.82	94.33	94.82	94.33	90.14	82.37	78.095	73.66	87.275	82.2	81.815	64.08	92.48	74.58	91.155	88.255	92.69	95.005	94.96	92.715	91.51	86.18
84.78	74.97	88.605	85.2	75.075	59.915	78.1	74.715	63.32	56.385	76.46	46.72	90.21	82.47	84.28	79.25	86.055	87.651	79.765	79.74	95.045	93.835	95.045	93.835	90.14	82.01	78.095	73.66	87.275	82.335	81.815	64.08	92.075	74.715	91.245	88.39	93.185	95.005	94.96	92.355	91.645	86.18
84.15	75.33	88.38	85.065	75.075	59.915	78.1	74.94	63.185	56.385	76.595	46.855	90.3	82.605	84.28	79.52	86.055	87.381	79.54	79.74	94.685	93.835	94.685	93.835	90.14	81.74	78.095	73.66	87.275	82.335	81.815	64.08	92.075	74.715	91.515	88.39	93.32	94.915	95.23	92.355	91.51	86.045
84.78	75.33	88.245	85.2	75.345	59.915	78.1	75.075	63.32	56.385	76.46	46.99	90.3	82.605	84.145	79.25	86.055	87.156	79.765	79.74	94.82	93.835	94.82	93.835	90.14	82.1	78.095	73.66	87.275	82.2	82.445	64.08	92.075	74.715	91.155	88.39	93.455	95.005	94.96	92.22	91.375	86.18
84.645	75.33	88.38	84.975	75.075	59.915	78.1	75.075	63.32	56.385	76.82	46.72	90.3	82.605	84.28	79.52	86.055	87.021	79.765	79.74	94.19	93.835	94.19	93.835	89.105	81.74	78.095	73.525	87.275	82.2	82.31	63.99	91.715	74.94	91.38	88.39	93.32	95.005	94.96	92.715	91.645	86.18
84.15	75.105	88.38	84.975	75.345	59.915	78.46	74.85	63.32	56.655	76.19	46.585	90.435	82.875	84.28	79.88	86.19	87.021	79.675	80.145	94.82	93.835	94.82	93.835	89.105	81.74	77.96	73.66	87.275	82.335	81.815	63.855	92.075	75.075	91.155	88.255	93.815	94.915	95.5	93.48	91.645	86.18
84.15	75.33	87.615	85.065	75.075	59.915	78.37	74.85	63.32	56.655	76.19	46.855	90.435	83.01	84.28	79.745	85.65	87.021	79.765	80.145	94.685	93.835	94.685	93.835	89.105	81.74	77.96	73.66	87.275	82.2	82.58	64.08	92.075	75.48	91.155	88.255	93.815	94.915	95.59	92.85	91.375	86.18
84.15	75.33	88.245	85.065	75.075	59.915	78.1	74.94	63.32	56.655	76.46	46.72	90.435	82.605	84.28	79.745	85.785	87.156	79.675	80.145	94.55	93.835	94.55	93.835	89.105	82.01	77.96	73.66	87.275	81.795	81.815	63.99	91.94	75.075	91.155	87.76	94.22	95.005	94.96	92.715	90.88	86.18
84.15	75.33	88.11	85.2	74.94	59.69	78.1	74.94	63.32	56.655	76.595	46.45	90.435	83.01	84.64	79.745	86.055	87.156	79.765	79.74	94.28	93.835	94.28	93.835	89.105	81.47	78.095	73.525	87.275	82.335	81.815	63.99	91.94	75.48	91.02	88.12	94.58	95.005	94.735	92.85	91.375	86.18
84.15	75.105	88.245	85.065	74.94	59.42	77.875	74.85	63.32	57.015	76.595	46.99	90.57	82.605	84.64	79.88	85.65	87.021	79.765	80.145	94.685	93.835	94.685	93.835	89.105	81.47	78.23	73.39	87.05	82.2	81.815	63.855	91.715	75.48	91.02	87.76	94.58	94.915	94.96	93.48	91.375	86.18
84.15	75.105	88.38	85.065	74.94	59.69	78.1	75.21	63.32	56.655	76.325	47.08	90.57	82.605	84.28	79.745	86.055	86.886	79.765	79.74	94.685	93.835	94.685	93.835	89.51	81.47	77.96	73.525	87.05	82.2	81.815	63.585	91.715	75.48	91.02	87.76	94.94	95.005	94.96	93.48	90.88	86.585
84.15	75.105	88.38	85.065	74.85	59.42	78.1	75.345	63.95	57.15	76.595	46.855	90.435	82.605	84.28	79.115	85.65	87.021	79.765	80.505	94.82	93.835	94.82	93.835	89.105	81.245	77.96	72.895	87.275	82.2	81.815	63.72	92.075	75.57	90.75	87.625	94.94	95.005	94.735	93.075	90.88	86.585
84.15	75.105	88.11	85.065	74.94	59.42	78.1	75.21	63.32	57.285	76.595	46.99	90.435	82.605	84.28	79.385	85.425	87.021	79.765	80.145	94.82	93.835	94.82	93.835	89.105	81.245	78.23	73.3	86.915	82.065	81.815	63.36	91.715	75.84	91.02	87.355	95.345	95.005	94.465	92.355	90.88	86.18
84.15	75.195	88.245	85.065	74.58	59.42	78.1	75.345	63.32	57.15	76.82	47.215	90.21	82.605	84.28	79.52	85.425	87.156	79.765	80.145	94.82	93.835	94.82	93.835	89.105	81.74	78.095	73.3	87.05	81.795	81.815	63.36	91.715	75.705	90.885	87.76	95.345	95.545	94.105	92.715	90.88	86.18
84.15	74.97	88.11	84.84	74.85	59.42	78.1	75.075	63.95	57.42	76.46	47.215	90.21	82.38	84.28	79.745	85.29	87.381	80.17	80.145	94.82	93.835	94.82	93.835	89.105	81.245	77.96	73.39	86.915	81.795	81.815	63.36	91.715	75.57	90.615	87.76	95.345	95.005	93.97	93.075	90.88	86.45
83.88	74.835	87.975	84.705	74.85	59.555	78.46	75.48	63.95	57.285	76.595	47.08	90.3	82.38	84.28	79.52	85.29	87.156	79.54	79.74	94.415	93.565	94.415	93.565	88.88	81.245	78.095	73.39	86.915	81.795	81.815	63.09	91.715	75.84	90.615	87.76	95.345	95.005	94.24	93.48	90.88	86.18
83.88	74.97	87.975	85.065	75.075	59.555	78.1	75.21	64.085	57.555	76.46	47.08	90.3	82.38	84.145	79.25	85.425	87.156	79.765	79.74	94.82	93.835	94.82	93.835	89.105	81.245	78.095	72.895	87.275	81.795	81.815	63.36	91.715	75.84	89.985	87.76	95.705	94.78	94.375	93.48	91.645	86.18
83.745	75.105	88.11	85.065	74.85	59.825	78.1	75.48	64.715	57.285	76.325	47.215	90.21	82.11	84.145	79.385	85.29	87.156	80.17	79.74	94.82	93.835	94.82	93.835	89.105	81.245	78.095	72.895	87.275	81.795	81.545	63.36	91.715	75.84	90.12	87.625	95.84	94.915	94.105	93.075	91.375	86.18
83.745	74.97	88.11	84.975	74.58	59.69	77.875	75.345	64.58	57.42	76.19	46.99	89.805	81.975	84.145	78.89	85.155	87.156	79.765	79.74	94.82	93.835	94.82	93.835	89.105	81.245	77.96	73.39	87.275	81.795	81.545	63.36	91.445	75.57	89.985	87.76	96.335	94.915	93.61	92.985	90.88	86.45
83.88	74.7	88.11	84.84	74.715	59.825	78.1	75.345	64.445	57.555	76.1	46.99	89.805	82.11	84.28	78.485	85.155	86.886	79.765	79.74	94.415	93.835	94.415	93.835	89.105	81.245	78.095	73.39	87.14	81.795	81.815	63.36	91.58	75.84	89.985	87.625	96.335	94.645	94.105	92.355	91.375	86.18
84.15	74.97	87.975	85.065	74.94	60.05	78.1	75.48	64.58	57.555	76.19	46.855	89.805	82.11	84.145	78.485	85.02	86.751	80.17	80.145	94.415	93.835	94.415	93.835	89.105	81.245	78.095	73.39	87.05	81.795	81.815	63.72	91.58	76.11	89.625	87.625	96.47	94.915	93.61	93.075	90.88	86.045
84.15	74.835	88.11	84.975	74.58	60.05	78.1	75.345	64.715	57.555	76.19	47.08	90.21	82.11	84.28	78.485	85.155	86.751	80.17	79.74	94.685	93.835	94.685	93.835	89.105	81.245	78.23	73.3	87.275	82.335	81.815	63.855	91.58	76.11	89.76	87.76	96.47	95.005	94.105	93.48	90.88	86.18
84.15	75.105	87.975	85.065	75.075	60.185	78.1	75.48	64.715	57.555	76.1	46.99	89.805	81.975	84.28	78.485	84.93	87.021	79.765	79.74	94.28	93.835	94.28	93.835	89.105	81.245	78.23	72.895	86.78	82.2	81.815	64.08	91.715	76.335	89.625	87.355	96.47	94.78	94.375	93.48	91.375	86.18
84.15	75.33	87.615	84.84	74.85	60.32	77.875	75.345	64.58	57.555	76.19	46.855	89.805	81.84	84.28	78.485	85.02	87.156	79.765	79.74	94.55	93.835	94.55	93.835	89.105	81.245	77.96	72.895	86.915	82.2	81.815	63.99	91.31	76.11	89.625	87.49	96.47	95.005	94.465	93.705	91.375	85.82
84.15	75.105	87.615	84.705	74.94	60.32	78.1	75.48	64.715	57.555	75.965	47.215	89.805	81.975	84.28	78.485	85.02	87.021	79.765	79.74	94.415	93.835	94.415	93.835	89.105	81.245	77.96	72.895	86.915	81.795	81.815	63.99	91.31	75.975	89.625	87.355	97.1	95.005	94.735	93.48	91.645	85.82
84.15	75.33	87.615	84.975	74.94	60.185	78.1	75.345	64.445	57.555	76.325	47.215	89.805	82.11	84.28	78.485	84.93	86.751	79.765	79.74	94.415	93.835	94.415	93.835	89.105	81.245	77.825	72.895	86.78	82.2	81.68	64.08	91.31	76.335	89.895	87.355	96.965	94.915	94.96	93.075	91.645	85.82
84.15	75.195	87.615	84.705	74.58	60.32	77.875	75.48	64.445	57.555	76.595	47.35	89.805	81.48	84.28	78.485	84.93	86.751	79.765	79.515	94.415	93.835	94.415	93.835	89.105	81.245	77.96	72.76	86.915	82.2	81.68	64.08	91.58	75.84	89.895	87.355	97.1	95.005	94.735	93.48	91.645	86.18
84.15	75.105	87.975	84.57	74.85	60.32	78.1	75.57	64.445	57.555	76.325	47.08	89.58	81.48	84.64	78.485	85.02	86.886	79.675	79.245	94.685	93.835	94.685	93.835	89.105	81.245	78.23	72.625	86.915	81.795	81.68	64.215	91.715	75.975	89.49	87.355	97.235	94.915	94.96	93.615	91.645	85.82
84.15	75.33	87.615	84.705	74.445	60.32	78.1	75.705	64.445	57.42	76.595	47.215	89.58	81.48	84.91	78.89	84.795	87.021	79.765	79.245	94.55	93.835	94.55	93.835	89.105	81.47	78.23	72.13	86.645	81.795	81.455	64.755	91.715	75.975	89.76	87.355	97.325	95.005	95.5	93.84	92.14	85.82
84.15	75.33	87.975	84.57	74.22	59.915	78.1	75.345	64.445	57.42	76.46	47.08	89.445	81.48	84.28	78.485	84.93	87.156	79.765	79.515	94.415	93.835	94.415	93.835	89.105	81.245	78.095	72.625	86.78	81.795	81.815	64.215	91.715	76.335	89.625	87.355	97.1	95.005	95.5	93.84	91.51	85.82
84.15	75.105	87.975	84.345	74.445	59.825	78.37	75.48	64.085	57.555	76.19	47.215	89.58	81.48	84.64	78.485	84.795	87.021	79.765	79.515	94.19	93.835	94.19	93.835	89.105	81.245	78.23	72.13	86.78	82.065	81.815	64.215	91.715	76.335	89.625	86.86	96.965	95.005	95.725	93.84	91.645	85.82
84.15	75.105	87.615	84.57	74.22	59.825	78.1	75.21	64.085	57.42	76.595	47.08	89.58	81.48	84.775	78.485	84.525	86.751	79.765	79.65	94.19	93.835	94.19	93.835	89.105	81.245	78.23	72.625	86.285	81.795	81.815	64.08	91.445	76.335	89.625	86.86	96.47	95.005	95.23	93.48	91.645	85.82
83.88	74.97	87.615	84.705	74.22	59.555	77.875	75.345	64.085	57.555	76.19	46.72	89.445	81.345	84.775	78.485	84.795	87.021	79.765	79.65	94.19	93.835	94.19	93.835	89.105	81.245	78.23	72.625	86.645	81.795	81.815	64.08	91.58	76.335	89.355	87.265	96.965	95.005	95.725	93.84	91.735	85.82
84.15	74.97	87.975	84.84	74.31	59.555	78.1	75.075	64.355	57.555	76.325	46.99	89.31	81.21	84.64	78.485	84.525	86.886	79.765	79.515	94.19	93.835	94.19	93.835	89.105	81.245	78.59	72.4	86.51	81.795	81.815	64.08	92.075	76.335	89.625	87.355	97.235	95.005	95.59	93.84	92.005	86.045
84.15	74.97	87.975	84.345	74.22	59.42	77.875	75.345	64.445	57.42	76.19	46.99	89.31	81.48	84.91	78.395	84.39	87.156	79.675	79.65	94.19	93.835	94.19	93.835	89.105	81.245	78.23	72.13	86.78	81.795	81.815	64.08	91.715	76.47	89.625	86.86	97.235	95.41	95.5	93.975	91.735	85.82
84.15	75.105	87.975	84.84	74.31	59.555	78.1	75.21	64.085	57.15	76.46	46.72	89.175	81.48	84.775	78.395	84.39	87.156	79.675	79.515	94.19	93.835	94.19	93.835	89.105	81.245	78.59	72.13	86.285	81.795	82.445	63.99	91.94	76.47	89.355	87.355	96.965	94.78	95.5	93.705	91.735	85.82
84.15	75.105	87.48	84.705	74.31	59.42	78.1	75.48	64.085	57.285	76.325	46.72	89.04	81.345	84.64	78.485	84.39	86.751	79.765	79.245	94.19	93.7	94.19	93.7	88.745	81.245	78.59	72.13	86.285	81.795	82.58	63.855	91.715	76.47	89.355	86.86	97.325	95.005	95.5	93.705	91.735	85.685
84.15	75.105	87.885	84.705	74.31	59.195	78.1	75.345	63.815	57.42	76.325	46.99	89.445	80.985	84.775	77.99	84.03	86.661	80.17	79.245	94.19	93.835	94.19	93.835	88.115	81.245	78.725	72.13	86.285	81.795	82.58	63.855	91.58	76.74	89.625	86.86	97.325	95.41	95.725	93.84	91.735	85.82
84.15	75.105	87.615	84.57	74.085	59.06	77.875	75.075	64.085	57.285	76.325	46.99	89.04	80.985	84.775	78.125	84.03	87.021	79.765	79.515	94.19	93.835	94.19	93.835	88.115	81.245	78.59	72.13	86.285	81.795	82.58	63.99	91.715	76.74	89.13	86.5	96.965	95.005	95.5	93.84	91.645	85.82
84.15	75.105	87.48	84.57	73.95	59.06	77.875	75.075	63.95	57.285	76.19	46.72	89.175	80.985	84.775	77.99	84.03	86.886	79.765	79.515	94.055	93.7	94.055	93.7	88.115	80.975	78.95	72.13	86.285	81.795	82.58	64.08	91.715	76.47	89.13	86.5	96.965	95.005	95.365	93.705	91.735	85.82
84.15	75.105	87.48	84.345	73.95	58.925	77.875	74.85	64.085	56.925	76.325	46.72	89.04	81.075	84.28	77.99	84.525	86.526	79.765	79.65	94.055	93.835	94.055	93.835	88.115	81.245	78.725	72.13	86.285	81.795	82.58	64.215	91.715	76.74	89.265	86.5	97.235	95.41	94.96	93.705	91.735	85.82
84.15	74.97	87.615	84.57	74.085	58.925	77.74	75.075	64.085	57.15	76.595	46.855	89.175	81.21	84.64	77.99	84.39	86.886	79.765	79.245	94.19	93.565	94.19	93.565	88.115	81.245	78.59	71.995	86.285	81.795	82.58	63.855	91.715	76.74	88.86	86.5	97.235	95.41	94.96	93.48	91.645	85.82
84.15	75.33	87.885	84.57	73.95	58.925	77.875	74.85	63.32	57.285	76.595	46.855	88.815	80.985	84.64	77.855	84.03	86.886	79.765	78.75	94.19	93.835	94.19	93.835	88.115	80.84	78.59	71.77	86.15	81.795	82.58	63.99	91.715	76.605	88.86	86.5	96.965	95.005	94.96	93.48	91.645	85.82
84.15	74.97	87.615	84.705	74.085	58.79	77.74	74.715	64.085	57.42	76.325	46.585	89.175	80.985	84.775	77.99	84.525	86.751	79.675	78.75	94.19	93.835	94.19	93.835	88.115	80.975	78.59	71.77	86.285	81.795	82.58	64.08	91.31	76.74	88.86	86.5	96.47	95.005	94.96	93.075	91.735	85.82
84.15	75.195	87.615	84.84	74.22	58.925	77.875	74.58	64.085	57.285	76.46	46.45	88.815	80.85	84.775	77.855	84.795	86.661	79.765	79.245	94.19	93.565	94.19	93.565	88.115	80.84	78.23	71.635	86.15	81.795	82.58	64.08	91.58	76.74	88.86	86.5	96.83	95.005	94.96	92.85	91.735	85.82
84.15	74.97	87.615	84.705	74.085	58.79	77.875	74.715	63.815	57.42	76.1	46.225	88.815	80.985	84.91	77.855	84.525	86.661	79.675	78.75	94.19	93.835	94.19	93.835	88.115	80.48	78.59	71.77	86.015	81.705	82.58	64.08	91.715	76.74	88.725	86.5	96.965	95.005	94.96	92.715	91.645	85.415
84.15	74.97	87.615	84.975	73.815	58.925	77.875	74.715	63.32	57.42	76.1	46.225	88.95	80.58	85.045	77.99	84.525	86.886	79.675	78.75	94.19	93.835	94.19	93.835	88.115	80.48	78.59	71.635	86.015	81.795	82.58	64.08	91.94	76.965	89.13	86.5	96.47	95.005	94.735	93.705	91.735	85.685
84.15	75.105	87.615	84.84	74.085	59.195	77.875	74.58	63.95	57.42	76.1	45.955	89.04	80.58	84.91	77.855	84.795	86.886	79.675	78.75	94.19	93.565	94.19	93.565	88.115	80.48	78.23	71.995	86.015	82.065	82.58	63.99	91.715	76.965	88.86	86.5	96.47	94.915	94.735	93.48	91.735	85.82
84.15	75.105	87.615	84.57	73.59	59.06	78.1	74.58	63.32	57.285	76.1	45.82	88.815	80.58	84.91	77.765	84.795	86.661	79.765	78.75	94.19	93.835	94.19	93.835	88.115	80.48	78.095	72.13	86.015	81.795	82.58	64.08	91.715	77.235	88.86	86.5	97.1	95.005	94.735	93.48	91.735	85.685
84.15	75.33	87.615	84.705	73.59	59.195	77.875	74.715	63.815	57.15	75.83	45.82	88.815	80.445	84.91	77.765	84.93	86.391	79.765	79.245	94.19	93.835	94.19	93.835	88.115	80.48	78.23	72.13	85.655	81.57	82.58	63.36	91.715	77.37	88.86	86.365	96.965	95.005	94.735	93.075	92.275	85.685
84.15	75.105	87.975	84.705	73.59	59.195	77.875	74.445	63.32	57.285	76.1	45.82	88.815	80.85	85.045	77.765	84.795	86.526	79.765	78.75	94.19	93.835	94.19	93.835	88.115	80.345	78.59	72.13	85.88	81.795	82.58	63.36	91.715	77.1	88.995	86.365	96.965	95.005	95.23	92.85	91.735	85.685
84.15	74.97	87.975	84.84	73.59	59.06	77.74	74.58	63.815	57.15	75.83	45.73	88.815	80.445	84.91	77.855	84.93	86.751	79.675	78.75	93.65	93.565	93.65	93.565	88.115	80.48	78.23	72.13	86.015	81.705	82.58	63.855	91.715	77.37	88.86	86.365	96.47	95.005	95.23	93.48	91.735	85.685
84.15	75.33	87.885	84.57	73.59	59.06	77.875	74.445	63.32	57.15	75.47	45.595	88.815	80.445	84.91	77.765	84.525	86.391	79.405	78.75	94.19	93.835	94.19	93.835	88.115	80.345	78.095	72.13	85.88	81.705	82.805	63.36	91.715	77.37	88.86	86.23	96.47	95.005	94.96	93.84	91.51	85.685
84.15	75.33	87.615	84.57	73.59	58.925	77.74	74.445	63.95	57.15	75.56	45.325	88.455	80.445	84.91	77.765	84.795	86.256	79.405	78.75	94.055	93.565	94.055	93.565	88.115	80.48	78.095	72.13	85.88	80.94	83.075	63.36	91.94	77.235	88.86	86.095	96.47	95.005	95.5	93.84	91.645	85.415
84.15	74.97	87.615	85.065	73.59	58.925	77.605	74.445	64.085	56.925	75.56	45.46	88.815	80.85	84.91	77.855	84.525	86.391	78.91	78.615	94.055	93.565	94.055	93.565	88.115	80.345	78.23	72.13	85.79	80.94	82.805	63.36	91.715	77.235	88.86	86.005	96.47	94.915	95.86	93.84	91.645	85.415
84.15	74.97	88.11	84.975	73.455	59.285	77.605	74.085	63.32	57.15	75.335	45.19	88.455	80.445	84.91	77.855	84.93	86.256	78.91	78.75	93.92	93.835	93.92	93.835	88.115	80.48	78.23	72.13	85.88	80.94	83.075	63.36	91.94	76.965	88.86	85.87	97.1	94.915	95.5	93.075	91.375	85.415
84.15	74.97	88.11	84.975	73.59	59.195	77.74	74.085	63.815	57.015	75.335	45.595	88.68	80.58	84.91	77.99	84.795	86.526	78.91	78.48	93.425	93.835	93.425	93.835	88.115	80.345	78.23	71.995	85.88	80.94	83.345	63.855	92.075	77.37	88.725	85.87	96.47	95.005	95.23	92.355	91.645	85.82
84.15	75.33	88.11	84.975	73.59	59.42	77.47	74.085	63.32	56.655	75.56	45.46	88.455	80.85	85.045	78.125	84.525	86.526	78.91	78.615	93.65	93.565	93.65	93.565	88.115	80.48	78.23	71.995	85.88	80.94	83.345	63.36	92.075	77.1	88.725	85.87	96.47	95.41	94.735	93.075	91.735	85.415
84.15	74.97	88.245	85.065	73.59	59.42	77.605	74.085	63.32	56.655	75.56	45.46	88.455	81.21	85.045	78.125	84.525	86.751	78.91	78.75	93.65	93.7	93.65	93.7	88.115	80.345	78.23	71.995	85.88	80.94	83.57	63.855	92.075	76.74	88.86	86.005	96.47	95.005	94.735	93.48	91.51	85.685
84.15	74.835	88.38	84.84	73.59	59.555	77.47	73.815	63.32	56.655	75.56	45.595	88.68	80.58	85.045	78.485	84.525	86.391	78.91	78.75	93.56	93.835	93.56	93.835	88.115	80.345	77.825	71.77	85.88	80.94	83.345	63.855	91.715	77.1	88.86	86.23	96.47	95.005	94.96	93.075	91.735	85.685
84.15	74.835	88.38	85.065	73.455	59.42	77.605	74.085	63.32	57.015	75.56	45.46	88.455	80.445	85.045	78.485	84.39	86.391	78.91	78.75	93.65	93.565	93.65	93.565	88.115	80.345	77.825	71.365	85.88	80.94	83.57	63.99	91.58	77.235	88.725	85.87	96.47	95.005	95.23	93.075	91.735	85.415
84.15	74.97	88.38	84.84	73.59	59.285	77.47	73.95	63.32	56.655	75.965	45.19	88.455	80.445	85.045	78.485	84.39	86.526	78.91	78.75	93.65	93.7	93.65	93.7	88.115	80.345	77.96	71.365	85.88	80.94	83.57	63.585	91.445	77.1	88.635	85.87	96.47	95.005	95.23	92.85	91.645	85.685
83.88	74.7	88.515	84.975	73.455	59.555	77.335	73.95	63.32	56.655	75.56	45.19	88.455	80.58	85.045	78.485	83.895	86.031	78.91	78.75	94.19	93.565	94.19	93.565	88.115	80.345	77.96	71.365	85.88	80.67	84.065	63.36	91.715	77.235	88.635	85.87	96.47	95.005	94.96	92.355	91.735	85.685
84.15	74.835	88.38	84.975	73.32	59.42	77.335	74.22	63.32	56.925	75.56	45.595	88.32	80.445	85.045	78.485	83.895	86.121	78.91	78.75	94.19	93.835	94.19	93.835	88.115	80.48	77.96	71.275	85.79	80.58	83.84	63.99	91.715	76.965	88.635	85.6	96.47	94.915	94.735	92.355	91.645	85.685
84.15	74.7	88.38	84.84	73.05	59.42	77.335	74.22	63.32	56.655	75.335	45.19	88.05	80.445	85.045	78.89	83.67	86.391	78.91	78.75	93.92	93.565	93.92	93.565	88.115	80.345	77.96	71.365	85.88	80.67	83.84	63.36	92.075	77.235	88.725	85.6	96.47	95.005	94.375	93.075	91.735	85.415
83.88	74.835	88.38	84.84	73.59	59.42	77.245	73.95	63.185	56.385	75.335	45.19	88.05	80.58	85.045	79.115	83.895	86.256	78.91	78.75	93.785	93.475	93.785	93.475	88.115	80.12	77.96	71.365	85.79	80.58	83.975	63.36	91.715	77.37	88.635	85.6	96.47	94.915	94.6	93.075	91.735	85.325
84.15	74.97	88.245	84.975	73.455	59.555	77.245	73.95	63.095	56.385	75.065	45.19	88.32	80.445	85.27	79.385	83.67	86.256	78.64	78.75	94.055	93.565	94.055	93.565	88.115	79.715	78.095	71.365	85.79	80.58	83.975	63.36	92.075	77.235	88.23	85.6	96.47	94.915	94.735	93.075	91.735	85.415
83.88	75.105	88.38	84.84	73.32	59.69	77.11	73.95	63.32	56.385	75.065	45.1	88.185	80.445	85.045	79.52	83.67	86.256	78.91	78.75	93.92	93.565	93.92	93.565	88.115	79.715	78.095	71.275	85.385	80.58	84.2	63.36	92.075	77.73	88.635	85.6	96.335	94.915	94.735	93.075	91.735	85.82
83.745	74.835	88.515	84.84	73.05	59.555	77.245	73.59	63.095	56.385	74.93	45.1	88.32	80.445	85.045	79.745	83.67	86.031	78.91	78.75	93.65	93.565	93.65	93.565	88.115	80.345	77.96	71.365	85.52	80.58	84.47	63.36	92.075	77.595	88.635	85.6	96.47	95.005	94.735	92.355	91.735	85.325
84.15	74.97	88.38	84.84	73.455	59.42	76.84	73.185	63.095	56.385	74.93	45.1	88.455	80.445	85.045	79.745	83.67	86.256	78.91	78.75	93.29	93.565	93.29	93.565	88.115	79.715	77.96	71.275	85.52	80.58	84.83	63.09	92.075	77.505	88.635	85.6	96.47	95.005	94.96	92.85	91.735	85.415
84.15	74.97	88.245	84.705	73.185	59.69	77.11	73.68	63.095	56.295	74.93	45.19	88.05	80.445	85.045	79.745	83.67	86.031	78.91	78.75	93.425	93.565	93.425	93.565	88.115	79.985	77.96	71.365	85.52	80.58	84.965	63.36	92.57	77.505	88.5	85.6	96.47	95.005	94.96	93.075	92.14	85.325
84.15	74.97	88.245	84.975	72.825	59.42	76.615	73.185	63.32	56.385	74.93	44.965	88.05	80.445	84.91	79.745	83.67	86.391	78.91	78.75	93.425	93.565	93.425	93.565	88.115	80.12	77.825	71.365	85.385	80.58	84.83	63.09	92.57	77.505	88.5	84.97	96.47	94.915	94.96	93.48	91.51	85.325
84.15	75.105	88.38	84.84	72.825	59.195	76.615	73.185	62.96	56.385	74.93	44.83	87.915	80.445	85.045	79.745	83.535	86.526	78.91	79.515	93.56	93.475	93.56	93.475	88.115	79.715	77.96	71.275	85.385	80.58	85.325	63.09	92.57	77.37	88.5	85.6	96.47	94.645	94.96	93.075	91.735	85.325
84.15	75.105	88.245	84.975	72.825	59.06	76.345	72.825	63.32	56.385	74.93	45.19	88.05	80.445	85.045	79.88	83.67	86.256	78.91	78.75	93.425	93.475	93.425	93.475	88.115	79.715	78.095	71.275	85.52	80.67	85.325	63.09	92.57	77.505	88.5	85.24	96.2	94.645	94.96	93.075	92.14	85.415
84.15	74.97	88.38	84.705	72.42	58.925	76.345	73.05	62.96	56.295	74.93	44.83	88.05	80.445	85.045	80.015	83.67	86.256	78.91	78.75	93.425	93.475	93.425	93.475	88.115	79.715	77.96	71.14	85.52	80.58	85.1	63.09	92.975	77.505	88.23	84.97	96.2	94.15	95.23	93.075	91.735	85.685
84.15	74.97	88.11	84.705	72.42	58.925	76.615	72.825	63.185	56.295	74.93	44.83	88.05	80.445	84.91	80.015	83.67	86.256	78.91	78.75	93.425	93.475	93.425	93.475	88.115	79.58	77.96	70.87	85.385	80.58	84.965	63.09	92.84	77.37	88.5	84.97	96.11	94.15	94.96	92.355	91.735	85.685
83.88	74.97	88.38	84.57	72.69	58.655	76.345	72.69	63.095	56.16	74.705	44.965	87.915	80.445	85.045	79.88	83.4	86.391	78.91	78.75	93.425	93.205	93.425	93.205	88.115	79.58	77.825	71.005	85.16	80.58	84.965	63.09	92.84	77.505	88.5	84.475	96.2	94.15	94.96	92.85	92.14	85.325
84.15	74.97	88.38	84.705	72.825	58.79	76.345	73.05	62.96	55.89	74.84	44.83	88.05	80.445	85.045	79.745	83.265	86.256	78.91	78.75	93.155	92.8	93.155	92.8	88.115	79.355	77.825	70.87	85.025	80.94	84.83	63.09	92.57	77.505	88.095	84.475	96.47	94.15	94.96	92.85	92.14	85.685
84.15	75.33	88.245	84.345	72.69	58.655	76.345	72.69	62.96	55.755	74.84	44.83	87.915	80.445	85.045	80.015	83.67	86.391	78.91	78.75	93.29	93.205	93.29	93.205	88.115	79.355	77.825	70.87	85.025	80.58	84.56	63.09	92.705	77.505	88.23	84.835	96.2	94.15	95.23	92.715	91.735	85.415
83.745	75.105	88.11	84.345	72.69	58.655	76.345	72.69	62.6	55.755	74.84	44.83	87.915	80.085	85.045	80.015	83.4	86.391	78.91	78.75	93.425	93.07	93.425	93.07	88.115	79.22	77.825	71.005	85.25	80.67	84.47	62.955	92.57	77.37	88.095	84.745	96.2	94.15	95.5	92.355	91.735	85.415
83.655	74.97	87.975	84.345	72.555	58.565	76.345	72.825	62.96	55.755	74.84	44.83	87.825	80.445	85.045	80.015	83.265	86.256	78.91	79.245	93.29	93.205	93.29	93.205	88.115	79.22	77.825	71.005	85.25	80.58	84.47	62.955	92.705	77.505	88.5	84.745	96.11	94.15	95.5	92.22	91.735	85.325
83.745	74.97	87.975	84.435	72.69	58.565	76.345	72.825	62.6	55.89	74.84	44.83	87.915	80.445	85.54	80.015	83.265	86.256	78.91	78.75	93.425	92.8	93.425	92.8	88.115	79.22	77.825	71.14	85.25	80.58	84.47	62.955	92.84	77.37	88.23	84.475	96.11	94.15	95.59	92.355	91.735	85.415
83.655	74.97	87.615	84.345	72.42	58.43	76.615	72.69	62.96	55.395	74.705	44.83	87.825	80.445	85.27	80.285	83.67	86.391	78.91	78.75	93.425	92.8	93.425	92.8	88.115	79.22	77.825	71.275	84.755	80.58	84.47	63.09	92.975	77.505	88.635	84.745	96.2	94.15	95.5	92.22	91.735	85.325
83.655	74.97	87.615	84.21	72.42	58.16	76.345	72.825	62.96	55.395	74.84	44.695	87.825	80.085	85.54	80.015	83.265	86.256	78.91	78.75	93.155	92.71	93.155	92.71	88.115	79.085	77.96	71.005	85.16	80.58	84.47	62.955	92.57	77.37	88.5	84.745	96.11	94.15	95.5	92.985	91.645	85.685
83.655	74.97	88.11	84.435	72.42	58.43	76.615	72.69	62.96	54.9	74.705	44.83	87.825	80.355	85.54	80.375	83.4	86.256	78.55	78.75	93.425	92.71	93.425	92.71	88.115	78.95	77.96	71.365	84.755	80.58	84.56	62.82	92.57	77.37	88.005	84.205	96.47	94.15	95.86	92.715	91.735	85.415
83.745	74.7	88.245	84.345	72.285	58.565	76.615	72.825	63.095	54.9	74.3	44.83	87.825	80.085	85.9	80.015	83.67	86.256	78.55	78.75	93.425	92.8	93.425	92.8	88.115	78.95	78.095	71.365	85.025	80.31	84.56	62.82	92.84	77.73	88.095	84.205	96.11	94.15	95.725	92.715	91.735	85.325
83.745	74.7	88.11	84.435	72.42	58.43	76.615	72.915	63.185	54.9	74.435	44.965	87.42	80.085	85.54	80.375	83.67	86.256	78.64	78.75	93.425	92.71	93.425	92.71	88.115	78.95	77.96	71.365	84.755	80.445	84.47	62.595	92.84	77.73	88.23	84.745	96.47	93.88	95.86	92.355	91.735	85.325
83.745	74.7	88.11	84.435	72.42	58.295	76.615	72.825	62.96	54.9	74.435	44.965	87.42	80.085	86.035	80.015	83.535	86.391	78.91	78.75	93.425	92.575	93.425	92.575	88.115	79.22	78.095	71.275	84.755	80.445	84.335	62.595	92.48	77.595	88.095	84.475	96.47	94.15	95.86	92.355	91.735	85.19
83.745	74.97	87.975	83.94	72.42	58.295	76.345	73.05	63.185	54.765	74.21	44.83	87.42	80.085	85.9	80.375	83.4	86.256	78.64	79.245	93.425	92.71	93.425	92.71	88.115	79.22	78.23	71.365	84.755	80.445	84.47	62.595	92.48	77.505	88.095	84.34	96.335	94.15	95.995	92.715	91.735	85.325
84.15	74.835	87.48	84.435	72.42	58.295	76.345	73.185	62.6	54.63	74.075	44.83	87.825	80.085	85.9	80.375	83.4	86.256	78.91	78.75	93.29	92.71	93.29	92.71	88.115	78.95	78.59	71.275	85.25	80.445	84.47	62.46	92.57	77.505	88.23	84.475	96.47	94.15	95.86	92.85	91.735	85.325
84.15	74.835	87.615	84.345	72.69	58.565	76.345	73.185	62.96	54.63	73.805	44.83	87.285	80.085	86.035	80.51	83.265	86.256	78.91	78.75	93.65	92.8	93.65	92.8	88.115	79.22	78.455	71.14	84.755	80.445	84.47	61.56	92.48	77.505	88.095	84.475	96.2	94.15	95.995	92.715	91.645	85.415
84.15	74.97	87.615	84.345	72.825	58.565	76.615	73.185	63.185	54.495	73.805	44.965	87.825	80.085	86.305	80.78	83.535	86.121	78.91	78.75	93.425	92.575	93.425	92.575	88.115	79.22	78.095	71.275	85.025	80.445	84.47	62.595	92.345	77.37	88.23	84.475	96.47	94.15	95.995	93.075	91.645	85.325
83.88	74.7	87.615	84.21	72.825	58.565	76.84	72.825	63.095	54.495	73.58	44.695	87.42	80.085	86.305	81.005	83.265	86.256	78.64	78.75	93.425	92.575	93.425	92.575	88.115	79.22	78.59	71.005	84.755	80.445	84.47	62.595	92.075	77.505	88.5	84.475	96.47	94.15	95.86	93.075	91.735	85.415
83.745	74.565	87.48	84.075	72.825	58.655	76.84	72.825	62.96	54.135	73.67	44.83	87.825	80.085	86.305	81.005	83.67	86.256	78.55	78.75	93.425	92.71	93.425	92.71	88.115	79.22	78.23	71.005	84.53	80.31	84.47	62.46	92.48	77.37	88.23	84.34	96.47	94.15	95.725	93.075	92.14	85.415
83.745	74.7	87.345	84.21	72.96	58.16	76.615	73.05	63.095	54.135	74.075	44.695	87.825	79.725	86.665	80.78	83.4	86.391	78.64	78.75	93.56	92.8	93.56	92.8	88.115	79.22	78.455	70.87	84.755	80.175	84.47	62.595	92.48	77.37	88.095	84.475	97.235	94.15	95.86	92.715	91.735	85.19
83.655	74.565	87.48	84.075	72.96	58.565	76.615	73.05	63.095	54.135	73.67	44.56	87.69	80.085	86.8	80.645	83.265	86.391	78.55	78.75	93.56	92.71	93.56	92.71	88.115	79.22	78.455	70.87	84.755	80.31	84.47	62.595	92.57	77.37	88.5	84.475	96.47	94.15	95.725	92.715	91.735	85.415
83.745	74.7	87.615	84.435	73.05	58.565	76.345	73.05	63.095	54.135	73.805	44.83	87.825	79.95	86.935	81.005	83.67	86.031	78.64	78.75	93.425	92.575	93.425	92.575	88.115	79.22	78.59	70.87	84.53	80.175	84.56	62.46	92.48	77.235	88.23	84.205	97.325	94.15	95.5	92.85	91.735	85.325
83.655	74.7	87.615	84.345	73.32	58.565	76.345	73.05	63.32	54.495	73.58	44.695	87.42	79.815	86.8	80.645	83.67	86.391	78.55	78.75	93.29	92.575	93.29	92.575	88.115	79.22	78.59	71.005	84.755	80.31	84.965	62.73	92.57	77.505	88.095	84.205	97.235	94.15	95.23	93.075	91.735	85.325
83.52	74.565	87.615	84.075	72.96	58.565	76.345	72.825	63.095	54.135	73.58	44.83	87.42	79.725	86.8	81.005	83.67	86.256	78.64	78.75	93.29	92.575	93.29	92.575	88.115	79.085	78.725	70.645	84.755	80.04	84.965	62.595	92.075	77.505	88.23	83.845	97.325	94.15	94.735	93.075	91.735	85.19
83.655	74.565	87.615	84.345	73.185	58.565	76.345	72.69	63.185	54.63	73.58	44.83	87.285	79.32	86.935	80.78	83.67	86.256	78.91	78.75	93.29	92.575	93.29	92.575	88.115	78.95	78.59	70.735	84.755	79.95	84.965	62.46	92.48	77.505	88.23	84.205	97.235	94.15	94.6	92.85	91.645	85.055
83.655	74.7	87.615	83.94	73.185	58.565	76.345	72.825	63.185	54.63	73.67	44.695	87.195	79.725	86.8	81.005	83.67	86.391	78.91	78.75	93.29	92.575	93.29	92.575	88.115	78.95	78.59	70.735	84.53	80.175	85.19	62.1	92.48	77.73	88.5	84.115	97.73	94.15	94.6	92.355	91.735	85.055
83.655	74.34	87.615	84.075	72.96	58.43	76.345	72.69	63.32	54.63	73.445	44.695	87.285	79.32	86.8	80.645	83.67	86.391	78.91	78.75	93.02	92.71	93.02	92.71	88.115	78.95	78.59	70.87	84.755	80.31	85.1	62.595	92.57	77.505	88.5	83.845	97.46	94.15	94.105	92.22	91.645	85.415
83.655	74.34	87.615	84.075	73.05	58.655	76.615	72.825	63.32	54.9	73.805	44.47	87.285	79.185	86.935	80.645	83.67	86.526	78.91	78.75	93.425	92.71	93.425	92.71	88.115	79.085	78.725	70.87	84.755	80.31	85.325	62.325	92.48	77.505	88.095	83.485	97.865	94.15	93.205	92.355	91.645	85.325
83.655	74.34	87.615	83.94	72.96	58.565	76.615	72.555	63.32	54.9	73.445	44.47	87.195	79.32	86.8	80.78	83.67	86.256	78.91	78.75	93.425	92.575	93.425	92.575	88.115	79.22	78.86	70.375	84.755	80.04	85.325	61.56	92.57	77.505	88.095	83.98	97.865	94.15	93.475	92.355	91.645	84.92
83.52	74.34	87.615	84.075	73.59	58.655	76.345	72.555	63.32	54.9	73.31	44.83	87.195	79.59	86.8	81.005	83.67	86.391	78.91	78.75	93.425	92.71	93.425	92.71	88.115	78.95	78.725	70.735	84.755	79.95	85.325	62.1	92.48	77.37	88.005	83.71	97.73	93.79	93.475	92.085	91.735	85.325
83.655	74.34	87.48	83.805	73.05	59.06	76.345	72.555	63.32	54.9	73.445	44.47	87.195	79.32	87.025	80.78	83.67	86.526	78.91	78.75	93.425	92.71	93.425	92.71	88.115	78.95	78.95	70.51	85.025	79.95	85.1	62.1	92.345	77.37	88.23	83.485	97.73	93.79	93.205	92.22	91.735	85.055
83.655	74.205	87.615	83.94	73.455	58.925	76.345	72.555	63.32	54.9	73.445	44.695	87.195	79.32	86.8	80.78	83.67	86.661	78.91	78.75	93.425	92.575	93.425	92.575	88.115	78.95	78.95	70.375	84.755	79.95	85.325	61.56	92.075	77.37	88.095	83.215	97.73	93.88	93.205	92.22	91.735	85.055
83.655	74.34	87.48	83.94	73.185	58.925	76.345	72.42	63.32	55.755	73.445	44.47	86.565	79.32	87.025	81.005	83.67	87.156	78.64	78.75	93.425	92.44	93.425	92.44	88.115	78.95	78.95	70.24	84.755	79.95	84.965	61.56	92.075	77.595	88.095	83.215	97.73	94.15	93.475	92.22	91.645	85.19
83.655	74.565	87.48	83.805	73.32	59.06	76.345	72.555	63.32	55.665	73.445	44.47	87.06	79.32	87.025	80.78	83.67	87.021	78.64	79.515	93.56	92.71	93.56	92.71	88.115	78.725	78.95	70.105	84.755	79.95	84.965	61.56	92.48	77.595	88.5	83.485	97.46	93.88	93.61	92.22	91.375	84.92
83.655	74.205	86.985	83.805	73.32	59.42	76.21	72.42	63.32	55.755	73.58	44.335	87.195	79.32	86.935	81.005	83.895	87.156	78.64	78.75	93.425	92.575	93.425	92.575	88.115	78.95	78.95	69.88	84.53	79.95	85.19	61.56	92.57	77.505	88.005	83.35	97.46	94.15	93.475	92.355	91.375	84.92
83.52	74.07	87.48	83.94	72.96	59.42	76.345	72.42	63.185	55.755	73.31	44.695	87.06	79.59	87.025	80.78	84.03	87.381	78.91	79.245	93.425	92.71	93.425	92.71	88.115	78.95	79.085	69.88	84.53	79.68	84.56	62.595	92.075	77.595	87.735	82.945	97.955	94.15	93.475	92.22	90.88	85.19
83.655	74.205	87.345	83.805	73.05	59.42	76.345	72.42	63.32	55.89	73.31	44.335	87.06	79.185	87.295	81.005	84.03	87.381	78.91	79.245	93.425	92.71	93.425	92.71	88.115	78.95	78.95	69.475	84.53	79.95	85.19	62.82	92.075	77.505	88.095	83.08	97.955	94.15	93.61	92.22	90.88	84.92
83.52	74.205	87.615	83.94	72.96	59.42	76.345	72.06	63.32	55.89	73.58	44.47	87.195	79.185	86.935	81.005	84.03	87.381	78.55	78.75	93.65	92.71	93.65	92.71	88.115	78.725	79.22	69.475	84.53	79.95	84.965	62.955	92.075	77.595	88.005	83.08	97.955	93.88	93.61	92.355	90.88	85.055
83.385	74.07	87.885	84.075	72.825	59.285	75.985	72.06	63.095	55.89	73.31	44.335	87.06	79.185	87.025	81.005	84.03	87.381	78.55	78.75	93.65	92.71	93.65	92.71	88.115	78.86	78.95	69.475	84.125	79.95	84.83	63.09	92.075	77.505	88.005	82.855	97.865	93.79	93.205	92.355	90.88	85.055
83.655	74.34	87.975	83.94	72.825	59.42	76.345	72.195	62.6	55.89	73.445	44.2	87.195	79.32	87.025	81.14	84.795	87.786	78.55	78.75	93.65	92.71	93.65	92.71	88.115	78.95	79.085	69.475	84.125	79.95	84.47	63.09	92.075	77.235	88.095	82.945	97.73	93.88	93.61	91.95	90.88	84.92
83.52	74.205	87.615	83.94	72.825	59.195	76.345	71.925	62.96	56.16	73.31	44.335	87.06	79.095	87.025	81.14	84.795	88.011	78.55	78.75	93.92	92.8	93.92	92.8	88.115	79.22	79.22	69.475	84.53	79.68	84.56	63.09	92.075	77.235	88.005	82.945	97.955	93.79	93.61	92.085	90.88	85.325
83.16	74.34	87.615	83.94	72.825	59.42	76.345	71.79	62.96	56.295	73.31	44.2	86.565	78.69	87.295	81.14	85.02	87.786	78.415	79.245	93.92	92.8	93.92	92.8	88.115	78.725	79.22	69.88	84.53	79.95	84.47	63.36	92.48	77.37	88.095	82.855	97.955	93.88	93.61	92.355	90.88	84.92
83.52	74.07	87.615	83.94	72.825	59.42	76.345	71.79	62.96	56.295	73.04	43.93	86.565	79.185	87.295	81.14	84.93	87.786	78.415	79.245	93.65	93.475	93.65	93.475	88.115	78.725	78.95	69.475	84.53	79.545	84.695	63.36	92.48	76.74	88.005	82.855	97.955	93.79	93.61	92.355	90.88	85.325
83.52	73.8	87.48	83.085	72.96	59.195	76.345	71.79	62.96	56.385	73.175	43.705	86.565	78.96	87.43	81.14	84.93	87.786	78.415	78.75	93.92	93.205	93.92	93.205	88.115	78.95	79.22	70.015	84.53	79.545	84.335	63.855	92.075	77.235	88.005	82.585	97.955	93.88	93.61	92.22	90.88	85.325
83.385	74.07	87.48	83.805	72.96	59.195	76.345	71.655	62.6	56.295	73.31	44.065	86.565	78.825	87.295	81.14	85.155	87.786	78.55	78.75	94.19	93.205	94.19	93.205	88.115	78.86	79.355	69.475	84.53	79.545	84.47	63.36	92.075	76.965	88.095	82.45	97.955	94.15	93.97	92.355	90.88	85.055
83.16	74.34	87.615	83.58	72.96	58.925	76.345	71.655	62.6	56.16	73.445	43.705	86.565	78.96	87.565	81.14	85.02	87.786	78.415	79.245	94.055	93.07	94.055	93.07	88.115	78.455	79.58	69.475	84.755	79.41	84.47	63.855	92.075	77.1	88.23	82.45	97.955	94.15	93.61	92.355	90.88	85.325
83.16	74.07	87.615	83.94	72.42	59.42	76.345	71.79	62.6	56.385	73.04	43.435	86.565	78.69	87.43	81.14	84.795	87.651	78.55	78.75	94.055	93.205	94.055	93.205	88.115	78.59	79.22	69.475	84.53	79.545	84.47	64.08	91.94	76.74	88.005	82.585	97.955	94.15	93.97	92.355	90.88	85.325
83.16	73.8	87.48	83.31	72.69	58.925	76.615	71.79	62.6	56.295	73.31	43.93	86.565	78.69	87.295	81.14	84.66	87.651	78.145	79.38	94.19	93.565	94.19	93.565	88.115	78.59	79.22	69.475	84.53	79.815	84.2	64.08	92.075	77.1	88.005	82.585	97.865	94.15	94.105	92.355	90.61	85.055
83.16	73.8	87.615	83.445	72.825	59.06	76.345	71.925	62.6	56.295	73.175	43.84	86.565	78.69	87.295	81.14	84.795	87.156	78.415	79.245	94.19	93.205	94.19	93.205	88.115	78.59	79.22	69.475	84.62	79.545	84.2	64.755	92.075	77.1	87.735	82.585	98.585	94.15	94.375	92.22	90.88	85.325
83.16	74.205	87.615	83.31	72.42	58.925	76.345	71.925	62.465	56.295	73.445	43.705	86.565	78.96	87.025	81.14	84.525	87.381	78.28	79.245	94.19	93.205	94.19	93.205	88.115	78.23	79.22	69.475	84.53	79.545	83.84	64.755	91.715	77.235	87.6	82.45	98.36	94.15	94.105	92.22	90.88	85.055
83.16	73.8	87.615	83.31	72.42	58.655	76.345	71.655	62.6	56.025	73.175	43.705	87.285	78.69	86.935	81.14	84.525	87.156	78.415	79.38	94.28	93.475	94.28	93.475	88.115	78.59	79.355	69.475	84.53	79.545	84.2	64.755	91.715	77.37	88.005	82.585	98.585	94.15	94.24	91.95	90.88	85.055
83.16	73.8	87.48	83.445	72.06	58.565	76.21	71.655	62.6	56.025	73.175	43.705	86.565	78.96	86.305	81.005	84.03	87.156	78.415	78.75	94.415	93.205	94.415	93.205	88.115	78.59	79.715	69.115	84.125	79.545	84.2	64.98	91.715	77.1	87.735	82.45	98.585	94.15	94.375	92.22	90.88	85.055
82.89	73.8	87.48	83.175	72.42	58.655	76.345	71.925	62.6	55.89	73.175	43.93	86.565	78.96	86.665	81.14	84.03	86.886	78.415	78.75	94.19	93.475	94.19	93.475	88.115	78.23	79.58	68.98	84.125	79.545	84.065	65.115	92.075	76.965	88.005	82.225	98.585	93.88	93.97	92.22	90.88	85.055
83.16	74.34	87.48	83.31	72.06	58.925	76.345	71.79	62.96	55.89	73.31	43.84	86.565	78.825	87.025	81.14	84.165	86.886	78.415	79.65	94.55	93.07	94.55	93.07	88.115	78.23	79.715	69.115	84.125	79.545	83.975	65.385	91.715	76.965	88.005	82.585	98.585	93.88	94.375	91.95	90.88	84.92
82.755	73.8	87.48	83.58	72.06	58.655	76.345	71.655	62.96	56.16	73.175	43.705	86.565	78.555	86.935	81.005	84.525	87.156	78.28	78.75	94.28	93.205	94.28	93.205	88.115	78.23	79.715	69.115	84.53	79.68	83.57	65.475	91.715	76.965	87.735	82.585	98.585	93.88	94.465	91.59	90.88	84.92
82.755	73.8	87.975	83.31	72.42	58.655	76.345	71.79	62.96	56.295	73.445	43.93	86.565	78.69	87.025	81.14	84.525	86.751	78.415	79.515	94.82	93.475	94.82	93.475	88.115	77.96	79.715	68.98	84.125	79.68	83.57	65.475	91.715	76.74	88.095	82.45	98.585	94.15	94.6	91.59	90.88	85.055
82.89	73.8	87.615	83.085	72.06	58.925	76.345	71.79	63.185	56.385	73.31	43.93	86.565	78.555	86.8	81.14	84.525	86.886	78.28	79.38	94.82	93.475	94.82	93.475	88.115	78.23	79.985	68.845	84.125	79.545	83.84	65.475	91.58	76.965	88.095	82.315	98.585	94.15	94.465	91.59	90.88	85.055
82.755	74.07	87.615	83.175	72.285	58.79	76.345	71.79	63.32	56.295	73.445	43.435	86.565	78.825	86.8	81.14	84.93	87.021	78.415	79.515	94.415	93.475	94.415	93.475	88.115	78.095	79.715	69.115	84.125	79.41	83.84	65.475	91.715	77.1	88.005	82.585	99.125	93.79	94.465	92.085	90.88	85.325
83.16	74.07	87.615	82.95	72.42	58.79	76.345	71.925	63.095	55.89	73.175	43.84	86.565	78.555	86.665	81.14	84.795	87.156	78.55	79.65	94.55	93.565	94.55	93.565	88.115	77.96	79.715	68.98	84.125	79.41	84.065	65.475	91.58	77.235	88.005	82.315	99.215	93.79	94.465	91.59	90.88	84.92
83.16	73.71	87.345	82.95	72.69	59.285	76.21	71.925	62.96	56.16	73.175	43.705	86.565	78.33	86.8	81.14	84.795	87.156	78.415	79.65	95.045	93.205	95.045	93.205	88.115	78.095	79.715	68.98	84.125	79.545	84.065	65.475	91.58	77.1	88.5	82.225	98.99	93.79	94.375	91.455	90.88	84.92
83.52	73.8	87.615	83.31	72.42	59.195	76.345	71.925	63.095	56.385	73.175	44.2	86.565	78.96	86.8	81.14	84.795	87.021	78.415	79.515	94.82	93.475	94.82	93.475	88.115	78.095	79.985	69.115	84.125	79.41	84.335	66.105	91.715	76.875	88.005	82.315	99.35	93.79	94.375	91.59	90.88	85.325
82.89	73.8	87.615	83.31	72.42	59.195	76.345	72.06	63.095	56.025	73.175	43.84	86.565	78.69	86.935	81.14	84.93	86.886	78.55	79.515	95.045	93.565	95.045	93.565	88.115	78.095	79.715	69.115	84.125	79.41	83.84	66.105	91.58	76.965	88.23	82.315	99.125	93.655	94.465	91.59	90.88	85.055
82.755	74.07	87.48	83.085	72.42	59.06	76.345	72.42	62.96	55.755	73.445	43.93	86.565	78.69	86.8	81.005	84.525	87.021	78.415	79.38	94.82	93.205	94.82	93.205	88.115	78.095	80.12	68.98	84.125	79.41	83.57	65.88	91.715	76.74	88.095	82.45	99.125	93.655	94.6	91.59	90.88	85.19
82.89	73.71	87.48	83.085	72.42	59.42	76.345	72.06	62.96	55.755	73.445	44.2	86.565	78.33	86.935	80.78	84.525	87.021	78.55	79.65	95.045	93.565	95.045	93.565	88.115	78.095	80.345	69.115	84.125	79.41	83.57	66.105	91.58	76.74	88.5	81.955	99.125	93.655	94.6	91.59	90.88	84.92
82.89	73.8	87.615	83.085	72.42	59.42	76.615	71.925	63.095	55.755	73.445	44.695	86.565	78.33	86.305	80.645	84.39	87.021	78.55	79.65	94.82	93.475	94.82	93.475	88.115	77.96	80.345	68.845	84.125	79.41	83.57	66.24	91.715	76.74	88.23	81.955	99.35	93.79	94.735	91.59	90.88	84.92
83.16	73.8	87.345	82.95	72.825	59.69	76.345	72.42	62.6	55.89	73.445	44.83	86.565	78.195	86.935	80.375	84.525	86.751	78.91	79.74	94.82	93.565	94.82	93.565	88.115	77.96	80.48	68.98	84.125	79.32	84.2	66.24	91.715	76.74	88.5	81.955	99.35	93.655	94.735	91.59	90.52	85.055
82.755	73.8	87.48	83.085	72.42	59.915	76.345	72.42	62.6	55.755	73.31	45.1	86.565	78.06	86.8	80.645	84.03	86.751	78.55	79.515	94.82	93.565	94.82	93.565	88.115	77.96	80.48	68.98	84.125	79.185	83.975	66.51	91.58	76.74	88.23	81.82	99.215	93.79	94.6	91.59	90.52	84.695
82.89	73.8	87.615	82.95	72.825	60.32	76.345	71.925	62.6	55.395	73.445	45.46	86.565	78.06	86.665	80.51	84.165	86.526	78.64	79.515	94.82	93.475	94.82	93.475	88.115	78.095	80.84	68.98	84.125	79.185	83.975	66.24	91.58	76.74	88.635	81.595	99.215	93.385	94.735	91.59	90.61	84.92
83.16	73.8	87.48	82.95	73.05	60.455	76.48	72.06	62.465	55.395	73.58	45.73	86.16	78.06	86.665	80.375	84.39	86.526	78.64	79.65	94.55	93.205	94.55	93.205	88.115	78.23	80.48	68.755	84.125	79.05	83.975	66.51	91.58	76.605	88.635	81.46	98.855	93.655	94.96	91.59	90.88	84.92
83.025	73.8	87.345	83.445	73.32	60.68	76.345	71.925	62.465	54.9	73.58	45.955	86.295	78.06	86.305	80.375	84.525	86.391	78.91	79.65	94.82	93.475	94.82	93.475	88.115	77.96	80.48	68.755	84.125	78.915	84.2	66.87	91.445	76.74	88.5	81.19	99.215	93.52	94.735	91.455	90.61	85.055
82.755	73.8	87.48	82.95	72.96	60.95	76.345	71.79	62.465	55.395	73.58	46.225	86.295	78.06	86.665	80.375	84.525	86.256	78.55	79.65	94.82	93.565	94.82	93.565	88.115	77.96	80.975	68.215	83.99	78.69	83.975	66.735	91.715	76.47	88.5	81.055	99.125	93.655	94.735	91.59	90.88	84.695
83.16	73.8	87.48	82.95	73.32	60.815	76.345	71.925	62.465	54.9	73.58	46.225	86.295	78.06	86.8	80.645	84.525	86.391	78.55	79.65	94.685	93.205	94.685	93.205	88.115	78.23	80.975	68.215	84.125	78.69	84.065	66.735	91.715	76.47	88.635	80.83	99.35	93.655	94.6	91.59	90.88	85.055
83.16	73.8	87.48	82.95	73.32	61.31	76.615	71.925	62.195	54.9	73.67	46.225	86.16	78.06	86.8	80.645	84.165	86.661	78.91	79.515	94.55	93.565	94.55	93.565	88.115	78.095	81.11	68.215	84.125	78.555	83.84	66.735	91.58	76.47	88.5	80.83	99.35	93.655	94.6	91.59	90.88	84.92
83.025	74.07	87.345	82.815	73.59	61.715	76.345	71.79	62.465	54.9	73.805	46.72	86.565	78.06	86.935	80.78	84.03	86.391	78.91	79.515	94.28	93.475	94.28	93.475	88.115	77.96	81.245	68.755	84.125	78.42	84.065	66.87	91.58	76.11	88.23	80.965	99.35	93.655	94.735	91.59	90.61	84.92
83.16	73.8	87.48	83.085	73.59	61.715	76.345	71.655	62.465	54.9	73.67	46.855	86.565	78.06	86.935	80.375	83.895	86.526	78.91	79.515	94.82	93.205	94.82	93.205	88.115	78.095	81.245	68.755	84.125	78.69	83.975	66.735	91.31	76.335	88.5	81.055	99.215	93.52	94.465	91.455	90.52	84.785
83.16	73.8	87.345	82.95	73.59	61.94	76.345	71.79	62.465	54.9	73.805	46.585	86.295	78.06	86.8	80.78	84.03	86.256	78.64	79.515	94.685	93.565	94.685	93.565	88.115	78.095	81.11	68.755	84.125	78.69	83.975	66.105	91.445	76.11	88.5	80.83	99.125	93.655	94.6	91.59	90.61	84.92
83.16	73.71	87.48	82.95	73.59	61.805	76.345	71.43	62.465	54.9	73.58	46.855	86.565	78.06	86.8	80.51	83.895	86.256	78.91	79.65	94.82	93.565	94.82	93.565	88.115	78.095	81.245	68.215	84.125	78.69	83.84	66.375	91.31	75.975	88.5	80.695	99.215	93.52	94.6	91.59	90.52	84.695
82.89	73.8	87.345	82.545	74.085	61.94	76.345	71.655	62.6	54.9	73.805	46.855	86.565	78.06	86.8	80.375	83.67	86.256	78.91	79.74	94.82	93.565	94.82	93.565	88.115	77.96	81.245	68.755	83.99	78.42	83.84	66.51	91.31	76.11	88.005	80.695	99.35	93.655	94.735	91.59	90.61	84.785
83.16	73.71	87.345	82.95	74.085	61.94	76.615	71.43	62.465	54.9	73.67	46.855	86.295	78.06	86.935	80.375	83.67	86.256	78.91	79.74	94.82	93.565	94.82	93.565	88.115	78.095	81.11	68.755	84.125	78.42	83.705	66.735	91.31	75.84	88.005	80.335	99.35	93.79	94.6	91.455	90.52	84.785
83.16	73.71	87.345	82.95	73.59	61.94	76.345	71.565	62.465	54.9	74.075	47.08	86.295	77.925	86.665	80.375	83.67	86.256	78.91	79.74	94.82	93.565	94.82	93.565	88.115	78.095	81.245	68.755	84.125	78.69	83.705	66.51	91.31	75.975	88.005	80.335	99.35	93.655	94.465	91.455	90.61	84.92
83.16	73.575	87.345	82.545	74.22	62.075	76.345	71.025	62.6	54.9	73.805	47.08	86.565	77.925	86.305	80.375	83.67	86.256	78.91	79.74	94.82	93.565	94.82	93.565	88.115	78.23	80.975	68.755	84.125	78.69	83.57	66.24	91.31	75.975	87.735	80.335	99.125	93.655	94.375	91.455	90.88	84.785
82.755	73.8	87.48	82.68	74.22	62.345	76.345	71.565	62.6	54.9	74.57	47.215	86.565	77.835	86.305	80.285	83.67	86.391	78.91	79.74	95.18	93.475	95.18	93.475	88.115	78.23	81.11	68.755	83.99	78.42	83.435	66.375	90.815	75.705	87.735	80.335	98.855	93.79	94.375	91.455	90.88	84.92
83.16	73.8	87.48	82.545	74.31	62.21	76.21	71.43	62.6	54.9	74.3	47.485	86.16	77.835	86.305	80.285	83.67	86.526	78.91	79.515	95.18	93.565	95.18	93.565	88.115	77.96	80.975	68.755	83.63	79.05	83.57	65.88	90.815	76.11	87.87	80.695	98.99	93.655	94.735	91.455	90.88	84.785
83.16	73.71	87.615	82.545	74.22	62.21	76.075	71.43	62.6	54.765	74.3	47.62	86.16	77.925	86.305	80.375	83.67	86.256	78.91	79.65	95.315	93.565	95.315	93.565	88.115	77.96	80.975	68.755	83.99	78.69	83.435	65.475	91.31	76.335	87.735	80.335	99.35	93.79	94.465	91.455	90.88	84.92
83.16	73.71	87.48	82.95	74.22	62.21	76.345	71.43	62.6	54.9	74.705	47.62	86.16	77.835	86.53	80.285	83.535	86.391	78.91	79.65	95.45	93.835	95.45	93.835	88.115	77.825	81.245	68.215	83.63	78.69	83.21	65.475	90.815	76.11	87.6	80.335	99.215	93.79	94.105	91.455	90.88	84.92
83.16	73.575	87.975	82.95	74.22	62.345	76.345	71.655	62.6	54.9	74.57	47.62	86.16	77.925	86.305	80.78	83.67	86.121	78.91	79.65	95.18	93.565	95.18	93.565	88.115	77.96	80.975	68.215	83.9	78.69	83.21	65.475	91.31	76.335	88.005	80.335	99.215	94.15	94.105	91.455	90.88	84.92
83.16	73.44	87.615	82.95	74.22	62.345	76.345	71.025	62.96	54.9	74.3	47.71	86.295	77.925	86.305	80.375	83.67	86.391	78.91	79.65	95.315	93.835	95.315	93.835	88.115	78.23	80.975	68.215	83.9	78.915	83.075	65.475	90.455	75.975	87.87	80.335	98.855	93.79	94.24	90.825	90.88	84.92
83.25	73.44	87.615	82.95	74.085	62.345	76.345	71.295	62.96	54.9	74.435	47.98	86.025	77.835	86.305	80.375	83.535	86.121	78.91	79.74	95.315	93.835	95.315	93.835	88.115	78.23	81.11	68.08	83.63	78.69	83.435	65.475	90.59	75.84	87.735	80.335	99.215	93.88	94.24	91.095	90.88	84.695
83.385	73.44	87.615	83.175	73.815	62.21	76.345	71.295	62.6	54.9	74.435	47.845	86.16	78.06	86.305	80.285	83.4	86.031	79.405	79.65	95.315	93.835	95.315	93.835	88.115	78.095	80.975	67.855	83.63	78.69	83.435	65.475	90.32	75.975	87.735	80.335	99.215	93.88	94.375	90.825	90.61	84.92
82.89	73.17	87.615	83.085	73.95	62.345	76.345	71.295	62.465	54.9	74.3	47.98	86.295	78.06	86.305	80.375	83.4	86.256	79.54	79.74	95.54	93.565	95.54	93.565	88.115	78.23	80.975	67.99	83.63	78.915	83.84	65.475	90.59	76.11	87.735	80.425	99.35	94.15	94.105	90.825	90.61	84.92
82.89	73.17	87.615	83.085	73.59	62.345	76.345	70.935	63.095	54.495	74.21	47.98	86.16	78.06	86.8	80.285	83.265	86.256	79.675	79.74	95.54	93.7	95.54	93.7	88.115	78.23	80.975	67.99	83.63	78.69	83.975	65.475	90.68	75.975	88.23	80.335	99.35	93.79	94.105	90.555	90.61	84.92
83.16	73.305	87.615	82.95	74.085	61.94	76.21	71.025	62.6	54.63	74.075	47.98	86.295	78.06	86.665	80.15	83.67	86.256	79.54	79.74	95.45	93.475	95.45	93.475	88.115	78.23	80.975	67.855	83.495	78.555	84.335	65.475	90.815	75.975	88.095	79.93	98.99	93.79	94.105	90.825	90.88	84.695
83.16	73.44	87.615	83.085	73.59	62.075	76.21	71.43	62.6	54.63	74.21	48.25	86.16	78.06	86.305	80.15	83.67	86.256	79.765	79.74	95.45	93.565	95.45	93.565	88.115	78.59	80.975	67.72	83.63	78.42	84.695	65.88	90.68	75.84	88.005	79.93	98.585	94.15	93.61	90.555	90.88	84.695
83.16	73.17	87.615	83.085	73.59	61.715	76.345	70.935	62.6	54.765	74.3	48.25	86.16	77.925	86.8	80.015	83.4	86.256	79.765	80.145	95.45	93.835	95.45	93.835	88.115	78.23	80.975	67.99	83.63	78.69	84.965	65.475	90.68	75.705	88.005	79.93	98.585	94.15	93.745	90.555	90.52	84.695
83.16	73.17	87.615	83.085	73.455	61.805	76.21	70.935	62.6	54.63	74.3	47.98	86.16	77.925	86.305	80.15	83.535	86.121	79.765	79.74	95.315	93.565	95.315	93.565	88.115	78.59	80.84	67.855	83.63	78.42	84.965	65.475	90.68	75.57	88.23	79.93	98.99	94.15	93.97	90.555	90.52	84.695
83.25	73.305	87.885	83.085	73.59	61.94	76.21	70.8	62.6	54.765	74.435	48.385	86.16	77.925	86.305	80.015	83.67	86.256	79.675	79.74	95.45	93.7	95.45	93.7	88.115	78.59	80.975	67.99	83.63	78.69	85.19	65.475	90.68	75.57	88.095	80.335	99.215	93.88	93.475	90.825	90.52	84.695
83.52	73.71	87.975	83.175	73.59	61.805	76.21	70.935	62.465	54.495	74.3	47.98	86.16	77.7	86.305	80.285	83.4	86.121	79.765	80.145	95.54	93.565	95.54	93.565	88.115	78.725	80.975	67.99	83.9	78.69	85.46	65.475	90.815	75.48	88.095	79.93	98.855	94.15	93.475	90.555	90.52	84.92
83.655	73.575	87.975	83.31	73.59	61.715	75.58	70.8	62.465	54.63	74.3	47.98	86.16	77.7	86.305	80.285	83.265	86.031	79.765	80.145	95.675	93.565	95.675	93.565	88.115	78.59	81.11	67.855	83.27	79.05	85.46	65.475	90.59	75.57	88.095	80.335	99.125	94.15	93.61	90.555	90.385	84.92
83.52	73.44	88.11	83.58	73.59	61.805	76.21	70.8	62.6	54.135	74.3	47.98	86.025	77.835	86.305	79.88	83.67	86.256	79.765	79.74	95.54	93.835	95.54	93.835	88.115	78.95	80.975	68.08	83.27	78.69	85.325	65.385	90.59	75.48	88.23	79.93	98.855	94.15	93.745	90.555	90.385	84.695
83.655	73.305	88.245	83.31	73.59	61.715	76.345	70.8	62.96	54.135	74.21	48.115	86.025	77.7	86.035	79.745	83.535	86.256	79.765	79.74	95.675	93.835	95.675	93.835	88.115	78.725	80.84	67.855	83.63	78.69	85.19	65.385	90.32	75.48	88.095	80.2	98.585	94.15	93.745	90.555	90.385	84.695
83.16	73.575	88.11	83.445	73.59	61.94	76.075	70.935	62.6	54.135	74.3	48.25	86.16	77.835	86.305	79.745	83.4	86.121	79.765	79.74	95.675	93.7	95.675	93.7	88.115	78.59	80.48	68.08	83.495	78.69	85.46	65.475	90.32	75.075	88.095	79.93	99.215	94.15	93.745	90.555	90.52	84.785
83.52	73.44	88.11	83.805	73.59	61.94	76.345	70.665	62.6	54.495	74.075	48.25	86.16	77.7	86.035	79.88	83.535	86.121	80.17	80.145	95.675	93.475	95.675	93.475	88.115	78.59	80.84	67.72	83.27	78.42	85.46	64.98	89.96	75.075	88.095	80.335	98.99	94.15	93.61	90.555	90.385	84.695
83.52	73.575	88.38	83.31	73.455	61.94	76.075	70.665	63.095	54.135	74.075	47.98	86.16	77.835	86.17	79.88	83.67	86.121	79.765	79.74	95.675	93.835	95.675	93.835	88.115	78.59	80.48	67.36	83.495	78.69	85.325	65.115	89.96	75.48	88.005	79.93	98.99	94.15	93.61	90.33	90.52	84.695
83.655	73.71	88.38	83.805	73.59	62.21	76.21	70.8	62.96	54.135	73.805	48.385	86.295	77.925	86.035	79.745	83.4	86.121	79.765	79.74	96.17	93.835	96.17	93.835	88.115	78.23	80.84	67.36	83.495	78.69	85.595	64.98	90.32	75.075	88.005	79.93	98.99	94.15	93.475	90.33	90.115	84.695
83.25	73.8	88.245	83.445	73.455	62.345	76.075	70.665	63.095	54.495	73.67	48.25	86.025	78.06	86.305	79.745	83.535	86.256	79.765	80.37	95.675	93.7	95.675	93.7	88.115	78.59	80.84	67.36	83.27	78.69	85.325	64.98	90.185	75.075	88.095	80.2	98.855	94.15	93.745	90.555	90.385	84.695
83.25	73.44	88.11	83.445	73.59	62.075	76.075	70.53	63.095	54.9	73.805	47.845	86.295	77.925	86.305	79.745	83.4	86.121	79.765	80.37	95.945	93.835	95.945	93.835	88.115	78.59	80.48	67.585	83.495	78.69	85.19	64.98	90.185	75.075	88.005	79.93	98.855	94.15	93.475	90.555	90.25	84.695
83.52	73.575	88.11	83.445	73.455	62.345	76.075	70.8	63.32	54.9	74.3	47.98	86.16	77.925	86.305	80.015	83.4	86.031	79.675	80.28	95.675	93.835	95.675	93.835	88.115	78.23	80.48	68.215	83.495	78.69	85.325	64.845	89.96	75.075	88.005	79.93	98.99	94.15	93.475	90.195	90.385	84.92
83.52	73.71	87.975	83.445	73.32	62.345	76.345	70.665	63.32	54.9	73.67	48.115	86.025	78.06	86.305	79.745	83.67	86.391	80.17	80.37	95.675	93.7	95.675	93.7	88.115	78.095	80.975	68.215	82.865	78.69	85.19	64.98	89.96	75.075	87.735	79.93	98.99	94.15	93.475	90.195	90.385	84.425
83.52	73.575	88.11	83.58	73.32	62.075	76.21	70.665	63.32	54.9	74.21	48.25	86.025	78.06	86.305	79.88	83.4	86.121	80.17	80.28	95.675	93.835	95.675	93.835	88.115	78.23	80.48	68.755	83	78.69	85.19	64.845	89.96	75.075	88.095	79.57	99.215	94.645	93.475	90.195	90.385	84.695
83.16	73.71	87.975	83.31	73.185	62.345	76.21	70.395	63.32	54.9	74.435	48.25	86.16	77.925	86.305	79.745	83.67	86.031	80.17	80.37	95.675	93.835	95.675	93.835	88.115	78.59	81.245	68.755	83	78.69	85.19	64.845	89.96	75.075	88.005	79.795	98.99	94.78	93.205	90.195	90.385	84.785
83.385	73.17	88.245	83.805	73.185	62.345	76.345	70.665	63.32	54.9	74.435	48.25	86.025	78.06	86.035	80.015	83.4	86.031	79.765	80.37	95.675	93.835	95.675	93.835	88.115	78.23	81.245	68.98	82.865	79.185	85.46	64.98	89.96	75.48	88.095	79.57	98.585	94.915	93.205	90.195	90.25	84.695
83.16	73.17	88.11	83.715	73.185	62.705	76.075	70.395	63.32	54.9	74.435	48.115	86.025	77.835	86.305	79.745	83.4	86.121	79.765	80.505	96.17	93.565	96.17	93.565	88.115	78.095	81.11	69.115	82.865	79.185	85.19	64.845	89.96	75.075	87.87	79.93	98.585	94.78	93.205	90.195	90.385	84.425
83.16	73.575	88.245	83.31	73.32	62.975	76.21	70.665	63.32	54.9	74.84	47.98	86.025	77.925	86.035	79.385	83.67	86.391	80.17	80.505	95.945	93.565	95.945	93.565	88.115	78.095	81.11	68.98	82.865	78.69	85.19	64.755	89.96	75.075	87.735	79.93	97.955	95.005	93.205	90.195	90.25	84.695
83.16	73.305	88.245	83.445	73.32	63.065	76.21	70.305	63.815	54.9	74.705	47.98	86.025	77.835	86.035	79.745	83.67	86.526	79.765	80.505	96.17	93.835	96.17	93.835	88.115	78.23	81.11	69.385	83	79.185	85.19	64.755	89.69	75.075	87.6	79.57	98.09	95.005	93.475	89.7	90.385	84.56
83.16	73.08	87.975	83.58	73.32	63.2	76.075	70.305	63.32	54.9	74.84	47.845	85.8	77.925	86.035	79.385	83.4	86.256	79.765	80.28	95.675	93.835	95.675	93.835	88.115	78.23	81.245	69.115	83.27	79.185	85.19	64.755	89.96	74.715	87.6	79.57	98.855	95.005	93.205	90.195	90.52	84.695
82.755	73.08	88.11	83.445	73.32	63.605	75.985	70.305	64.085	54.9	74.84	47.98	86.16	77.925	86.035	79.52	83.4	86.121	80.17	80.505	95.675	93.835	95.675	93.835	88.115	78.23	81.245	69.115	82.865	79.32	84.83	64.845	89.69	74.715	87.465	79.705	98.99	94.915	93.205	90.195	90.385	84.695
82.755	73.17	88.11	83.445	73.05	63.605	76.345	70.395	64.085	54.9	75.065	47.98	86.16	78.06	85.9	79.25	83.4	86.256	79.765	80.505	95.675	93.835	95.675	93.835	88.115	78.23	81.245	69.475	82.865	79.185	84.695	64.755	89.69	74.715	87.24	79.435	98.585	95.005	93.205	90.06	90.385	84.695
82.755	73.08	88.11	83.445	72.96	63.695	76.21	70.53	64.085	54.9	74.93	47.98	86.16	78.06	85.9	79.385	83.535	86.121	80.17	80.775	95.675	93.565	95.675	93.565	88.115	78.23	81.245	69.475	83	79.32	84.56	64.755	89.96	75.075	87.24	79.435	98.585	95.005	93.205	90.195	90.52	84.695
82.755	72.945	88.11	83.445	72.825	63.605	75.985	70.17	64.085	55.395	74.93	48.25	86.16	78.06	86.035	79.745	83.535	86.121	80.17	80.775	95.675	93.565	95.675	93.565	88.115	77.825	81.245	69.115	83.27	79.41	84.47	64.845	89.69	75.075	86.835	79.3	98.585	95.005	93.205	89.925	90.385	84.695
82.755	73.17	88.11	83.175	72.96	63.695	76.21	70.305	64.355	54.9	75.065	48.25	86.16	78.06	85.9	79.385	83.4	86.121	79.765	80.505	95.675	93.565	95.675	93.565	88.115	77.825	81.245	69.475	82.865	79.32	84.47	64.845	89.555	75.075	86.835	79.3	98.855	95.005	93.205	90.06	90.52	84.785
82.755	73.08	87.615	83.085	72.96	63.83	76.075	70.305	64.445	54.9	74.93	47.98	86.025	78.06	86.035	79.52	83.265	86.121	79.765	80.505	96.17	93.565	96.17	93.565	88.115	77.96	81.245	69.115	83	79.41	84.2	64.98	89.555	75.075	86.835	79.57	98.855	95.005	93.205	89.565	90.52	84.785
82.755	72.675	87.975	83.175	72.825	63.83	76.345	70.305	64.085	54.9	74.93	47.98	86.025	77.835	85.765	79.655	83.4	86.031	79.765	80.505	95.675	93.565	95.675	93.565	88.115	77.96	81.47	69.115	82.865	79.32	84.2	65.115	89.42	74.94	86.745	79.705	98.585	95.41	93.205	89.565	90.88	84.695
82.755	72.675	87.615	83.58	72.96	63.695	76.345	70.17	64.445	54.9	74.93	47.98	86.16	77.835	86.035	79.745	83.265	85.896	79.765	80.505	95.945	93.565	95.945	93.565	88.115	77.96	81.74	68.98	82.865	79.32	84.065	65.115	89.69	75.075	86.835	79.57	98.855	95.005	93.205	89.925	90.52	84.92
82.62	72.945	87.615	83.175	72.825	63.47	76.345	70.305	64.085	54.9	75.065	47.98	86.025	77.835	85.54	79.745	83.265	85.761	79.675	80.505	95.675	93.565	95.675	93.565	88.115	77.96	82.1	69.115	82.865	79.32	83.975	65.475	89.42	75.075	86.745	79.165	98.855	95.005	93.205	89.925	90.61	84.92
82.53	73.08	87.615	82.95	72.825	63.605	76.345	70.305	64.445	54.9	75.065	47.98	85.935	77.7	86.035	79.52	83.4	86.031	79.765	80.505	95.675	93.7	95.675	93.7	88.115	77.96	81.74	68.98	82.73	79.32	83.84	65.475	89.555	74.715	86.835	79.3	98.855	95.005	93.205	89.565	90.61	84.92
82.62	72.81	87.885	83.31	72.825	63.605	76.345	70.17	64.085	54.9	74.93	47.98	85.935	77.7	86.035	79.115	83.4	85.761	79.765	80.505	95.675	93.835	95.675	93.835	88.115	78.095	82.01	68.845	82.865	79.185	83.975	65.475	89.555	74.715	86.835	79.435	99.125	95.005	93.205	89.565	90.88	85.055
82.755	72.81	87.615	83.085	72.96	63.2	76.21	70.035	64.085	54.9	75.065	47.845	86.025	77.7	85.54	79.25	83.265	86.031	79.765	80.145	95.675	93.565	95.675	93.565	88.115	78.095	82.235	68.845	82.865	79.41	84.065	65.475	89.555	74.715	86.835	79.57	99.215	94.915	93.205	89.565	90.52	84.92
82.62	72.945	87.615	82.95	72.825	63.065	76.21	70.035	64.58	54.9	74.93	47.71	86.025	77.7	86.035	79.025	83.265	86.256	80.035	80.505	95.675	93.565	95.675	93.565	88.115	77.96	82.505	68.845	82.73	79.41	83.84	65.475	89.555	74.715	86.745	79.165	98.99	95.41	93.205	89.565	90.52	84.785
82.62	72.945	87.48	82.545	72.825	63.47	76.345	70.035	64.85	54.9	75.065	47.62	86.025	77.7	85.54	78.485	83.13	86.121	80.17	80.505	95.675	93.565	95.675	93.565	88.115	77.96	82.505	68.845	82.73	79.545	83.84	65.88	89.555	74.715	86.61	79.3	98.855	95.41	93.205	89.565	90.88	84.92
82.755	72.54	87.615	82.95	72.825	63.2	76.345	70.035	64.085	54.9	74.84	47.62	86.025	77.925	85.27	78.89	83.265	85.896	80.17	80.505	95.675	93.205	95.675	93.205	88.115	77.96	82.37	68.845	82.73	79.41	83.84	66.105	89.69	74.715	86.475	79.435	98.585	95.41	93.205	89.565	90.88	84.92
82.62	72.81	87.615	82.95	72.96	63.2	76.21	70.17	64.58	54.63	74.84	47.08	86.025	77.7	85.27	78.89	83.265	85.761	80.17	80.505	95.675	93.205	95.675	93.205	88.115	77.825	82.64	68.755	82.865	79.545	83.975	66.375	89.42	74.94	86.34	79.57	98.855	95.005	93.205	89.565	90.88	84.92
82.62	72.81	87.615	82.95	72.825	63.065	76.21	70.305	64.445	54.63	74.84	46.99	85.8	77.7	85.54	78.485	83.265	86.031	80.305	80.145	96.17	93.565	96.17	93.565	88.115	77.96	82.73	68.215	82.73	79.545	83.84	66.51	89.69	74.715	86.745	79.57	99.125	95.005	93.205	89.565	90.61	85.055
82.62	72.945	87.48	82.95	72.96	63.065	76.21	70.305	64.58	54.63	74.93	47.215	86.025	77.7	85.045	78.485	83.13	85.896	80.395	80.145	96.17	93.205	96.17	93.205	88.115	78.095	82.505	68.215	82.865	79.68	83.84	66.735	89.69	74.715	86.475	79.3	99.215	95.41	93.205	89.565	90.88	84.92
82.53	72.54	87.48	82.68	72.96	62.975	76.345	70.17	64.445	54.63	74.705	47.08	86.025	77.7	85.045	78.485	83.265	85.896	80.305	80.505	95.675	93.475	95.675	93.475	88.115	77.96	82.73	68.215	82.73	79.68	83.975	66.735	89.555	75.075	86.475	79.165	99.215	95.005	93.205	89.43	90.88	85.055
82.26	72.54	87.48	82.95	73.05	62.84	75.985	70.035	64.445	54.9	74.93	47.215	85.935	77.835	85.54	78.89	83.535	86.256	80.305	80.505	95.675	93.475	95.675	93.475	88.115	77.96	82.73	68.755	82.73	79.68	83.975	66.735	89.555	75.075	86.745	79.165	98.99	95.005	93.205	89.565	90.88	84.92
81.9	72.54	87.615	82.545	72.96	63.065	75.85	70.17	64.58	54.63	74.705	46.99	85.665	77.7	85.27	78.485	83.67	86.121	80.395	80.505	95.675	93.205	95.675	93.205	88.115	77.825	82.73	68.215	82.73	79.95	84.065	66.735	89.555	75.48	86.34	79.3	99.215	95.41	93.115	89.565	90.88	85.19
82.26	72.45	87.345	82.545	73.05	62.705	75.985	70.17	64.58	54.765	74.705	47.08	85.665	77.7	85.9	78.89	83.67	86.256	80.8	80.505	95.675	93.835	95.675	93.835	88.115	77.825	82.73	68.08	82.73	79.95	84.065	66.735	89.42	75.48	85.845	79.165	99.125	95.005	92.845	89.565	90.88	85.055
82.26	72.45	87.345	82.545	73.185	62.705	75.85	70.17	64.445	54.135	74.3	47.08	85.53	77.295	85.27	78.89	83.67	86.121	80.395	80.37	95.675	93.205	95.675	93.205	88.115	77.825	82.865	68.08	82.865	79.95	83.975	66.87	89.42	75.48	86.205	79.165	99.125	95.41	92.845	89.295	90.88	85.055
82.26	72.54	87.48	82.545	72.96	62.705	75.985	70.035	64.445	54.63	74.3	47.08	85.935	77.7	85.54	78.89	83.67	85.896	80.395	80.505	95.675	93.565	95.675	93.565	88.115	77.825	82.73	68.08	82.73	79.95	84.065	67.005	89.69	75.48	86.205	79.03	99.215	95.41	92.845	89.565	90.88	85.325
81.9	72.45	87.48	82.545	73.185	62.57	75.985	69.9	64.445	54.135	74.3	46.99	85.53	77.7	85.54	78.485	83.67	86.256	80.395	80.505	96.17	93.565	96.17	93.565	88.115	77.825	82.865	68.08	82.73	80.31	83.975	67.005	89.555	75.57	86.115	79.03	99.215	95.005	92.98	89.295	90.88	85.055
81.9	72.045	87.345	82.545	73.185	62.57	75.985	70.17	64.445	54.135	74.435	46.99	85.53	77.7	85.765	78.485	83.4	86.121	80.395	80.28	95.945	93.205	95.945	93.205	88.115	77.825	82.865	67.99	82.73	80.175	83.84	66.87	89.42	75.57	86.34	79.03	99.215	95.005	92.98	89.43	90.88	85.325
81.9	71.82	87.345	82.545	72.96	62.345	76.075	70.035	64.085	54.135	74.3	46.855	85.53	77.7	85.54	78.485	83.535	85.761	80.8	80.145	95.945	93.565	95.945	93.565	88.115	77.825	82.73	67.855	82.64	79.95	83.57	66.735	89.42	75.84	86.61	78.805	99.125	95.005	92.845	89.565	90.88	85.415
81.63	72.18	87.345	82.545	73.185	62.21	76.075	70.035	64.085	54.135	74.075	46.855	85.53	77.7	86.035	78.485	83.535	85.896	80.395	79.74	96.44	93.565	96.44	93.565	88.115	77.96	82.73	68.08	82.64	79.95	83.57	67.005	89.195	75.705	86.34	78.805	99.125	95.005	93.205	89.565	90.88	85.325
81.63	71.82	87.345	82.32	73.05	62.21	75.985	69.9	63.95	54.135	73.67	46.99	85.935	77.7	85.54	78.485	83.265	85.761	80.395	79.74	96.17	93.205	96.17	93.205	88.115	77.96	82.865	67.99	82.64	80.31	83.345	67.005	89.42	75.57	86.34	78.67	99.215	94.915	93.205	89.565	90.88	85.325
81.63	71.685	87.345	82.545	73.32	62.345	76.21	70.035	63.95	54.495	74.21	46.855	85.53	77.7	85.765	78.395	83.4	86.031	80.665	80.145	96.17	93.205	96.17	93.205	88.115	78.095	82.73	67.99	82.73	80.31	83.435	67.005	89.42	75.975	85.98	78.94	99.215	95.005	93.205	89.925	91.375	85.19
81.9	71.685	87.345	82.185	73.185	62.345	76.075	70.17	64.085	54.135	73.94	46.99	85.8	77.7	85.045	78.485	83.67	86.031	81.16	80.37	95.675	93.475	95.675	93.475	88.115	77.96	82.73	67.855	82.73	80.31	83.21	67.005	89.555	75.84	86.34	79.165	99.215	95.005	93.205	90.06	91.51	85.055
81.495	71.55	86.985	82.545	73.185	62.075	75.985	70.305	64.085	54.135	73.67	46.99	85.53	77.7	85.045	77.99	83.535	86.031	80.8	80.37	95.675	93.205	95.675	93.205	88.115	78.095	82.64	67.585	82.64	80.31	83.075	67.275	89.42	75.975	86.34	79.03	99.125	95.005	93.205	89.925	91.645	85.055
81.495	71.55	87.345	82.455	72.96	61.94	75.85	70.305	64.085	54.135	74.075	46.99	85.53	77.7	85.045	78.125	83.67	86.031	80.8	80.37	95.675	93.565	95.675	93.565	88.115	78.23	82.505	67.72	82.64	79.95	83.21	67.005	89.42	75.975	86.34	78.94	99.35	95.275	93.205	90.195	91.51	85.325
81.63	71.19	86.985	82.185	72.825	61.715	76.075	69.765	63.815	53.73	73.805	47.08	85.8	77.835	85.27	78.125	83.67	85.761	80.395	80.28	95.675	93.565	95.675	93.565	88.115	78.59	82.1	67.36	82.73	80.31	83.345	67.365	89.42	75.975	86.115	78.94	99.35	95.41	93.61	90.195	91.735	85.325
81.495	71.28	86.985	82.455	72.42	61.445	75.85	70.035	63.815	53.73	73.67	46.99	86.025	77.7	85.54	78.125	83.67	85.896	80.8	80.145	95.945	93.475	95.945	93.475	88.115	78.455	82.37	67.36	82.64	80.445	83.075	67.005	89.42	76.335	86.34	79.165	99.215	95.41	93.475	90.195	91.735	85.325
81.495	71.28	87.12	82.185	72.825	61.31	76.075	70.035	63.32	53.73	73.67	47.08	85.665	77.7	85.045	77.99	83.67	86.031	80.665	79.74	95.675	93.205	95.675	93.205	88.115	78.095	82.1	67.36	82.64	80.58	82.94	67.365	89.195	76.11	86.34	79.03	99.35	95.41	93.475	90.195	91.735	85.055
81.495	71.28	86.985	82.545	72.69	61.085	75.985	70.17	63.32	53.865	73.805	47.62	85.8	77.7	85.045	78.395	84.03	86.121	80.8	80.37	95.675	93.205	95.675	93.205	88.115	78.59	82.1	67.09	82.64	80.31	83.075	67.005	89.195	76.11	86.475	78.535	99.35	95.545	93.205	90.195	91.645	85.055
81.36	71.19	86.985	82.455	72.42	60.95	75.58	70.17	63.32	53.73	74.075	47.215	85.665	77.295	85.045	77.99	84.525	86.121	80.8	79.74	95.675	93.475	95.675	93.475	88.115	78.23	82.235	67.36	82.64	80.445	82.715	67.365	89.555	76.47	86.34	79.03	99.215	95.635	93.205	90.555	91.735	85.325
81.63	71.28	86.985	82.185	72.42	60.545	75.985	70.305	64.085	53.37	73.805	47.62	85.53	77.7	85.045	78.125	84.525	86.526	80.8	79.74	95.675	93.205	95.675	93.205	88.115	78.455	81.74	67.36	82.73	80.445	82.715	67.365	89.42	76.605	86.115	78.94	99.215	95.545	93.205	90.555	91.735	85.19
81.495	71.28	87.345	82.455	72.42	60.455	75.85	70.035	63.32	53.64	73.805	47.845	85.53	77.295	85.045	77.99	84.66	86.661	80.8	79.74	95.675	93.205	95.675	93.205	88.115	78.455	81.74	67.36	82.73	80.58	82.58	67.5	89.42	76.47	86.205	78.94	99.215	95.545	93.205	90.555	91.735	85.055
81.495	71.28	86.985	82.185	72.06	60.185	76.21	70.305	63.32	53.37	74.075	48.25	85.395	77.205	85.27	77.99	85.02	86.886	80.8	79.74	95.675	93.205	95.675	93.205	88.115	78.59	81.74	67.36	82.64	80.445	82.445	67.77	89.195	76.335	86.115	78.805	99.35	95.635	93.205	90.555	91.735	85.055
81.495	71.19	87.345	82.185	72.06	59.825	76.21	70.035	63.32	53.37	74.3	48.745	85.53	77.7	85.045	77.99	85.155	87.156	80.665	80.37	95.675	93.565	95.675	93.565	88.115	78.59	81.47	67.72	82.64	80.445	82.445	67.995	89.195	76.74	85.845	78.805	99.485	96.04	93.205	90.555	91.735	85.325
81.495	71.28	86.985	82.455	72.285	59.825	75.85	70.035	63.32	53.64	74.3	49.24	85.17	77.295	85.54	77.99	85.29	87.381	80.395	79.74	95.675	93.475	95.675	93.475	88.115	78.725	81.47	67.855	82.37	80.445	82.445	67.995	89.195	76.47	85.845	79.165	99.35	95.635	93.205	90.825	92.14	85.055
81.495	71.28	87.345	82.545	72.285	59.69	75.985	70.17	63.32	53.37	74.3	49.105	85.305	77.295	85.045	77.855	85.425	87.381	80.8	79.74	95.675	93.475	95.675	93.475	88.115	78.59	81.245	68.08	82.505	80.445	82.085	67.77	89.195	76.11	86.34	78.94	99.485	95.635	93.475	91.095	91.735	85.055
81.63	71.28	87.345	82.545	72.06	59.555	76.075	70.17	63.185	53.64	74.3	49.375	85.53	77.295	85.045	77.765	85.65	87.381	80.8	79.74	95.675	93.475	95.675	93.475	88.115	78.59	81.245	67.99	82.505	80.445	82.085	67.635	88.925	76.11	86.34	78.4	99.485	95.635	93.475	91.455	91.735	84.785
81.495	71.28	87.345	82.185	72.06	59.42	76.21	69.9	62.96	53.37	74.21	49.735	85.395	77.7	85.045	77.765	86.19	87.786	80.8	79.74	95.675	93.205	95.675	93.205	88.115	78.59	81.245	67.99	82.235	80.445	82.085	67.995	88.925	76.335	86.34	78.94	99.485	95.635	93.61	91.455	91.735	84.92
81.495	71.55	86.985	82.185	72.06	59.42	75.985	69.9	63.185	53.37	74.3	49.645	85.53	77.7	85.045	77.765	86.28	87.651	80.665	79.74	95.675	93.205	95.675	93.205	88.115	78.725	81.74	68.08	82.37	79.95	82.085	67.635	88.925	76.335	86.34	78.4	99.35	96.04	93.745	90.825	91.735	84.92
81.63	70.785	86.985	82.185	72.06	59.42	76.075	69.765	63.095	53.37	74.3	49.735	85.53	77.7	85.045	77.765	86.28	88.011	80.8	79.65	95.675	93.565	95.675	93.565	88.115	78.86	81.47	68.08	82.235	80.445	81.815	67.995	88.79	76.47	86.34	78.535	99.485	95.635	94.105	90.825	91.645	84.695
81.36	71.28	86.985	82.185	71.925	59.42	75.85	69.765	63.095	53.37	73.67	49.375	85.53	77.7	85.045	77.765	86.415	88.011	80.665	79.74	95.675	93.475	95.675	93.475	88.115	78.725	81.245	68.215	82.37	80.04	81.95	67.77	88.925	76.47	86.205	78.805	99.485	95.635	93.61	91.455	92.14	84.785
81.63	71.055	86.985	82.185	72.06	58.925	76.075	69.765	62.96	53.37	74.075	49.735	85.53	77.7	85.045	77.765	86.55	88.146	80.8	79.74	95.675	93.205	95.675	93.205	88.115	78.95	81.74	68.755	82.235	79.95	81.95	67.995	89.06	76.47	86.475	78.535	99.35	95.905	94.105	91.59	92.14	84.92
81.495	71.19	86.985	82.185	71.655	58.79	75.985	69.765	63.095	53.235	73.67	50.005	85.53	77.925	85.045	77.765	86.55	88.146	80.665	79.74	95.675	93.565	95.675	93.565	88.115	78.95	81.245	68.215	82.235	79.95	81.95	67.635	88.925	76.335	86.475	78.4	99.35	96.4	94.375	91.59	92.14	84.92
81.495	71.28	86.985	82.185	72.06	58.655	75.58	69.54	63.32	53.235	74.075	49.87	85.53	77.925	85.045	77.765	86.91	88.281	80.8	79.65	95.675	93.205	95.675	93.205	88.115	78.95	81.245	68.215	82.37	80.175	81.95	67.635	88.7	76.74	86.475	78.4	99.485	96.04	94.105	91.455	91.735	84.92
81.63	71.28	86.985	82.185	71.925	58.79	75.85	69.675	62.96	53.01	73.805	49.87	85.17	77.925	85.045	77.765	87.045	88.281	80.8	79.65	95.675	93.565	95.675	93.565	88.115	78.95	81.245	68.08	82.37	80.04	81.95	67.77	88.925	76.335	86.205	78.175	99.755	96.04	94.465	90.825	91.735	84.92
81.495	71.055	86.985	82.185	71.655	58.655	75.85	69.405	62.96	53.235	73.805	50.5	85.53	77.835	85.045	77.855	87.45	88.641	80.8	79.38	95.675	93.205	95.675	93.205	88.115	78.95	81.74	68.08	82.235	79.95	81.815	67.995	88.925	76.335	86.745	78.4	99.485	95.635	94.375	91.455	92.14	84.92
81.27	71.28	86.985	82.185	71.655	58.655	75.58	69.54	62.96	53.01	74.3	50.365	85.17	77.925	85.045	77.855	88.08	88.641	80.305	79.515	95.675	93.205	95.675	93.205	88.115	79.085	81.74	68.08	82.37	80.31	81.95	67.77	88.79	76.47	86.745	78.04	99.485	96.04	94.465	91.455	91.735	84.92
81.27	70.785	86.985	82.05	71.655	58.79	75.985	69.27	62.6	52.875	74.075	50.14	85.53	77.925	85.045	77.855	87.81	89.046	80.395	79.245	95.675	92.8	95.675	92.8	88.115	78.95	81.245	68.08	82.37	80.31	81.95	67.77	88.79	76.47	86.475	78.4	99.485	95.905	94.465	91.59	91.735	84.785
81.135	71.055	86.985	82.185	71.79	58.655	75.58	69.27	62.96	52.875	74.3	50.365	85.17	78.06	85.045	77.765	88.17	89.046	80.17	79.74	95.675	93.205	95.675	93.205	88.115	79.22	81.74	67.99	82.235	79.95	81.545	67.995	88.925	76.74	86.475	78.4	99.35	96.04	94.6	91.59	92.14	85.055
81.36	70.785	86.985	82.185	71.655	58.925	75.985	69.405	62.6	52.875	73.67	50.275	85.305	77.925	85.27	77.855	88.575	90.036	80.305	79.65	95.675	92.8	95.675	92.8	91.625	78.95	81.245	67.855	82.37	80.04	81.815	67.77	88.925	76.605	86.34	78.4	99.485	96.04	94.465	91.455	91.735	84.785
81	70.785	86.985	82.05	71.655	58.925	75.985	69.27	62.96	52.605	73.805	50.005	85.53	78.06	85.045	77.855	88.71	90.036	80.305	79.515	95.675	92.8	95.675	92.8	91.355	79.085	81.245	67.855	82.505	79.68	81.545	67.995	88.7	76.74	86.61	78.535	99.485	96.04	94.735	91.59	92.14	84.92
80.865	70.785	86.985	82.455	71.565	58.925	75.85	69.54	62.6	52.605	74.075	49.735	85.305	77.925	85.27	77.765	89.205	90.171	80.17	79.65	95.675	92.8	95.675	92.8	91.76	79.22	81.245	67.99	82.235	79.815	81.545	67.77	88.79	76.74	86.745	78.31	99.485	96.04	94.96	91.59	92.14	84.785
80.865	70.785	86.985	82.185	71.16	58.925	75.985	69.675	62.6	52.875	74.075	49.735	85.53	78.06	85.045	77.765	89.34	90.171	80.17	79.38	95.675	92.8	95.675	92.8	92.12	79.22	81.245	68.08	82.235	79.545	81.545	67.995	88.925	76.74	87.735	78.31	100.475	96.04	94.735	91.95	91.735	84.92
80.865	70.65	86.985	82.185	71.16	58.565	75.85	69.54	62.6	52.875	74.075	50.005	85.53	78.06	85.045	77.765	89.43	90.666	80.305	79.245	95.675	92.71	95.675	92.71	91.985	78.95	81.245	68.215	82.235	79.68	81.68	67.995	88.925	76.74	87.6	78.31	100.34	95.905	94.735	91.815	91.735	84.785
80.865	70.65	86.985	82.185	71.16	58.565	75.58	69.54	62.6	52.875	74.3	50.005	85.53	78.33	85.045	77.765	89.205	90.666	80.17	79.38	95.945	92.71	95.945	92.71	91.76	79.22	81.245	67.855	82.37	79.545	81.815	67.995	88.7	76.74	87.735	78.175	99.755	95.635	94.96	91.455	91.735	84.92
80.865	70.56	86.985	82.185	71.025	58.565	75.58	69.405	62.6	52.605	74.3	49.735	85.53	78.33	85.045	77.225	89.43	90.936	79.765	79.515	95.675	92.8	95.675	92.8	88.115	79.355	81.245	67.99	82.1	79.545	81.815	68.13	88.79	76.74	87.735	78.4	99.485	96.04	94.96	91.455	91.735	84.92
80.73	70.56	86.715	82.185	70.935	58.16	75.58	69.54	62.6	52.605	74.3	50.14	85.53	78.195	84.91	77.225	89.43	91.071	80.305	79.38	95.675	92.71	95.675	92.71	88.115	79.58	81.245	68.08	82.235	79.68	81.545	68.13	88.79	76.74	87.465	78.31	99.485	96.04	95.23	91.455	91.645	84.695
80.64	70.425	86.85	82.185	70.935	58.565	75.58	69.27	62.6	52.47	74.3	50.005	85.935	78.195	84.91	77.225	89.205	91.071	80.17	79.515	95.675	93.205	95.675	93.205	88.115	79.22	81.245	68.08	82.1	79.545	81.455	68.13	89.195	76.47	87.465	77.905	100.475	96.04	94.87	91.455	91.735	84.695
80.64	70.425	86.985	82.185	71.025	58.16	75.58	69.27	62.6	52.47	74.435	50.005	85.935	78.195	85.045	77.225	89.34	91.071	80.17	79.515	95.675	93.07	95.675	93.07	88.115	79.22	81.245	68.08	82.235	79.545	81.545	68.13	89.195	76.605	88.095	77.905	101.105	95.905	94.735	91.455	91.735	84.785
80.865	70.65	86.985	82.185	71.025	58.16	75.58	69.045	62.6	52.38	74.84	50.005	85.8	78.33	85.045	77.765	89.34	91.071	80.17	79.515	95.675	92.8	95.675	92.8	88.115	79.22	81.245	68.08	82.1	79.41	81.545	68.13	88.925	76.74	87.465	77.905	101.24	96.04	94.96	91.455	91.735	84.695
80.505	70.425	86.85	82.05	71.025	58.79	75.58	69.135	62.195	52.245	74.705	50.005	85.935	78.555	85.045	77.765	89.07	91.071	80.035	79.65	95.675	93.205	95.675	93.205	88.115	79.22	81.245	67.99	82.37	79.545	81.185	68.13	88.925	76.74	87.465	77.905	100.475	95.905	94.96	91.185	92.005	84.56
80.865	70.425	86.985	82.185	71.025	58.655	75.58	69.135	62.195	52.605	74.57	50.005	85.935	78.33	84.91	77.765	89.07	91.071	79.765	79.65	95.675	92.8	95.675	92.8	88.115	79.355	81.245	68.08	82.1	79.545	81.545	68.13	88.925	76.74	87.06	77.905	99.485	96.04	94.735	90.825	92.14	84.92
80.73	70.56	86.85	82.455	71.025	58.655	75.445	69.045	62.465	52.605	74.435	50.14	85.935	78.33	85.045	77.225	88.71	91.071	79.765	79.515	95.675	92.8	95.675	92.8	88.115	79.715	81.245	67.36	82.37	79.545	80.915	68.13	88.925	77.1	87.465	77.905	100.25	95.905	94.6	91.095	92.14	84.785
80.865	70.56	86.985	82.185	71.43	58.79	75.58	69.27	62.465	52.245	74.3	49.735	86.025	78.69	85.045	77.225	88.71	91.071	79.765	79.515	95.675	92.71	95.675	92.71	88.115	79.58	81.245	67.36	82.235	79.41	80.915	68.13	89.06	77.1	87.06	78.31	101.375	96.04	94.735	91.455	92.14	84.56
80.865	70.56	86.985	82.455	71.16	59.06	75.58	69.135	61.7	52.38	73.805	49.87	85.935	78.195	85.045	77.765	89.07	91.071	79.765	79.65	95.675	93.205	95.675	93.205	88.115	79.715	81.245	67.855	82.37	79.545	81.185	68.13	89.06	76.74	87.06	77.905	101.51	96.04	94.735	91.455	92.275	84.56
80.865	70.56	86.985	82.05	71.43	59.195	75.58	69.045	62.06	52.245	73.58	49.735	86.025	78.825	85.045	77.225	88.71	91.206	79.765	79.515	95.675	92.8	95.675	92.8	88.115	79.715	81.11	67.36	82.505	79.545	81.185	68.13	88.925	76.965	87.06	77.905	101.375	96.04	94.735	90.825	92.365	84.425
80.73	70.56	86.85	82.185	71.295	59.195	75.58	68.775	61.565	52.245	73.67	49.645	86.025	78.555	85.54	77.09	89.07	91.296	79.765	79.65	95.675	92.71	95.675	92.71	88.115	79.715	81.11	67.36	82.235	79.545	80.915	68.13	88.925	76.74	87.735	77.905	100.475	95.545	94.735	90.825	92.275	84.56
80.73	70.785	86.985	82.185	71.295	59.195	75.58	69.045	61.565	52.38	73.58	49.735	86.025	78.825	85.045	77.09	89.07	91.296	79.765	79.65	95.675	93.07	95.675	93.07	88.115	79.985	80.975	67.36	82.37	79.545	80.69	67.995	88.7	76.875	87.735	78.31	99.845	95.635	94.465	90.555	92.275	84.695
80.865	70.56	86.715	82.05	71.565	59.42	75.58	68.775	61.565	52.245	73.58	49.645	86.025	78.96	85.045	76.73	88.71	91.296	79.765	79.65	95.675	93.07	95.675	93.07	88.115	79.715	80.975	67.36	82.37	79.185	80.69	68.13	88.79	76.74	87.06	77.905	100.745	95.41	94.465	90.825	92.365	84.695
80.865	70.56	86.985	82.05	71.295	59.42	75.58	69.045	61.565	51.975	73.94	49.87	86.16	79.185	84.91	76.865	88.71	91.431	80.305	79.515	95.675	92.71	95.675	92.71	88.115	79.715	80.975	67.855	82.01	79.41	80.69	68.13	88.565	76.74	87.465	77.905	101.24	95.545	94.465	91.455	92.77	84.56
80.865	70.56	86.625	82.05	71.565	59.42	75.355	69.135	61.565	52.11	74.075	49.645	86.16	79.59	85.045	76.37	89.205	91.296	80.17	79.515	95.675	93.07	95.675	93.07	88.115	79.715	80.48	67.36	81.74	79.32	80.69	67.995	88.79	76.965	87.735	77.905	101.51	95.545	94.465	91.455	92.365	84.695
80.865	70.65	86.85	82.05	71.295	59.555	75.22	68.775	61.565	52.245	74.3	49.735	86.565	79.725	85.045	76.37	88.71	91.296	80.17	79.65	95.675	92.71	95.675	92.71	88.115	79.985	80.48	67.855	82.1	79.185	80.69	68.13	89.06	76.74	87.96	77.905	102.005	95.41	94.6	91.455	92.365	84.56
80.64	70.56	86.625	82.185	71.295	59.555	75.355	68.775	61.565	52.11	74.075	49.735	86.565	79.59	84.91	76.37	89.07	91.296	79.765	79.38	95.675	92.71	95.675	92.71	88.115	79.715	80.48	67.855	81.74	79.185	80.69	68.13	88.7	76.74	87.06	77.905	100.745	95.41	94.465	91.455	92.365	84.425
80.865	70.56	86.625	81.915	71.16	59.915	75.22	68.775	61.565	52.38	74.3	50.005	86.565	79.725	84.775	76.37	88.71	91.296	80.17	79.515	95.675	92.8	95.675	92.8	88.115	80.12	80.48	67.99	81.74	79.32	80.825	68.13	88.925	76.74	87.06	77.905	99.845	95.545	94.6	91.455	92.365	84.29
80.73	70.56	86.49	81.825	71.655	59.69	75.355	68.775	61.565	52.11	74.3	49.87	86.565	79.725	84.91	76.1	88.44	91.296	80.17	78.75	95.675	92.8	95.675	92.8	88.115	80.345	80.48	67.585	81.74	79.05	80.69	68.13	88.79	76.965	87.825	77.905	100.475	95.41	94.6	91.455	92.77	84.695
80.73	70.56	86.49	82.185	71.79	59.69	75.22	68.775	61.565	52.245	74.075	49.735	86.025	79.725	84.91	76.37	88.305	91.071	79.765	79.515	95.675	92.71	95.675	92.71	88.115	80.345	80.48	67.36	82.01	79.185	80.69	68.13	88.925	76.965	87.825	78.175	101.51	95.005	94.465	91.455	92.365	84.425
80.73	70.65	86.49	81.825	71.925	59.825	75.22	68.775	61.565	52.11	74.075	49.735	86.16	79.59	84.91	76.37	88.08	90.936	79.765	79.515	95.54	92.8	95.54	92.8	88.115	80.48	80.48	67.99	81.47	79.185	80.555	68.13	88.79	77.505	87.06	77.905	101.24	95.545	94.465	91.455	92.365	84.695
80.73	70.56	85.86	82.185	72.06	60.05	75.22	68.145	61.565	52.11	73.67	49.375	86.16	79.725	85.045	76.37	87.81	90.936	79.765	79.245	95.54	92.71	95.54	92.71	88.115	80.48	80.48	67.36	81.47	79.185	80.69	68.13	88.7	77.1	87.735	77.905	100.745	95.41	94.105	91.455	92.635	84.56
80.505	70.425	85.86	81.825	72.06	60.32	75.355	68.775	61.565	52.245	73.58	49.24	86.16	79.725	85.045	76.37	88.08	90.801	80.035	79.515	95.675	92.71	95.675	92.71	88.115	80.84	80.48	67.36	81.47	79.185	80.69	67.995	88.925	77.505	87.06	77.77	100.745	95.41	93.745	91.59	93.13	84.56
80.64	70.425	85.725	81.825	72.06	60.68	75.22	68.64	61.565	52.245	73.58	49.105	86.16	79.95	84.91	76.1	87.945	90.801	79.765	79.245	95.675	92.8	95.675	92.8	88.115	80.48	80.48	67.36	81.245	79.185	80.69	81.245	88.925	77.865	87.465	77.68	100.745	95.41	93.61	91.59	92.77	84.56
80.64	70.56	85.725	81.825	72.06	60.95	75.22	68.145	61.34	52.245	73.58	49.24	86.295	79.725	84.91	76.1	87.675	90.441	79.765	79.38	95.54	92.71	95.54	92.71	88.115	80.48	80.48	67.36	81.245	78.915	80.555	80.975	88.925	77.505	87.06	77.68	100.745	95.275	94.105	91.455	92.77	84.695
80.37	70.425	86.085	81.825	72.06	61.085	74.95	68.775	61.34	52.245	73.58	49.015	86.16	80.085	85.045	76.37	87.81	90.441	79.765	79.515	95.54	92.575	95.54	92.575	88.115	80.975	80.345	67.36	81.74	79.185	80.555	81.245	88.925	77.73	86.97	77.68	100.745	95.005	94.105	91.59	92.365	84.695
80.64	70.425	85.725	81.825	72.06	61.31	74.815	68.145	61.34	52.245	73.58	48.745	86.295	79.95	84.91	76.37	87.675	90.666	79.765	79.515	95.675	92.71	95.675	92.71	88.115	80.975	80.48	67.09	81.245	79.41	80.555	81.11	88.925	77.595	87.06	77.68	100.745	95.005	93.475	91.59	92.77	84.56
80.1	70.425	85.725	81.825	71.925	61.31	74.95	68.145	61.34	52.245	73.445	48.745	86.565	80.085	84.91	76.595	87.45	90.801	79.765	79.515	95.675	92.575	95.675	92.575	88.115	81.11	80.48	67.36	81.245	79.05	80.42	80.975	88.925	78	87.06	77.68	100.745	95.005	93.475	92.085	92.635	84.425
80.1	70.02	85.725	81.825	72.06	61.445	74.815	68.145	61.34	52.38	73.445	48.745	86.565	80.085	85.045	76.37	87.675	90.666	79.765	79.245	95.54	92.575	95.54	92.575	88.115	81.245	80.345	67.09	81.245	79.05	80.42	81.245	88.925	78	86.97	77.77	100.475	95.005	93.97	91.95	92.77	84.425
80.37	69.93	85.725	81.915	72.06	61.445	74.95	68.145	61.34	52.38	73.445	48.88	86.565	80.355	85.045	76.865	87.81	90.801	79.765	79.38	95.54	92.71	95.54	92.71	88.115	81.245	80.48	67.09	81.245	79.05	80.195	81.11	88.925	77.865	87.06	77.68	100.475	95.005	94.105	92.22	92.77	84.425
80.37	70.425	85.86	81.825	72.06	61.445	74.95	68.145	61.07	52.38	73.175	48.88	86.295	79.95	85.045	77	87.54	90.441	79.765	79.515	95.54	92.71	95.54	92.71	88.115	81.11	80.48	67.09	81.245	78.69	80.42	80.975	89.06	78	86.97	77.545	100.745	95.005	94.105	92.22	92.77	84.425
80.01	70.56	85.725	81.825	71.925	61.31	74.815	68.145	61.34	52.47	73.31	48.61	86.16	80.085	85.27	76.865	87.18	90.441	79.765	79.515	95.54	92.575	95.54	92.575	88.115	81.245	80.345	67.09	81.245	78.915	80.42	81.245	88.7	78	86.97	77.68	100.745	95.005	93.97	92.085	92.77	84.425
80.1	70.425	85.725	81.825	71.655	61.085	74.95	68.145	61.34	52.245	73.31	48.475	86.565	79.95	85.54	77	87.18	90.666	79.765	79.515	95.54	92.8	95.54	92.8	88.115	81.245	80.345	67.09	81.245	79.32	80.42	81.11	88.7	77.73	86.97	77.41	100.475	95.005	93.745	92.22	92.77	84.425
79.875	69.795	86.085	82.05	71.655	61.175	74.815	68.145	61.07	52.38	73.445	48.745	86.565	80.085	85.9	77.09	87.045	90.666	79.765	79.515	95.54	92.71	95.54	92.71	88.115	81.11	80.345	67.09	81.245	79.32	80.33	81.245	88.565	78	86.97	77.41	100.475	95.545	93.745	92.355	92.635	84.425
80.235	70.425	85.86	81.915	71.295	61.085	74.815	68.145	61.07	52.245	73.58	48.385	86.565	79.725	86.035	77.225	87.045	90.441	79.765	79.515	95.675	92.71	95.675	92.71	88.115	81.245	80.345	67.09	81.245	79.05	80.195	81.11	88.925	78	86.97	77.41	100.475	95.41	94.105	92.715	92.365	84.425
80.37	70.425	86.085	81.825	71.655	61.085	74.725	68.145	60.935	52.38	73.58	48.25	86.16	79.725	86.305	77.765	86.91	90.441	79.765	78.75	95.675	92.71	95.675	92.71	88.115	80.975	80.345	67.09	81.245	79.185	80.33	81.11	88.7	78	86.97	77.545	100.745	95.41	94.465	92.985	92.77	84.425
80.37	69.795	86.085	81.825	71.925	61.085	74.725	68.145	60.935	52.38	73.31	48.475	86.16	79.725	86.305	77.765	86.55	90.171	79.765	78.75	95.54	92.8	95.54	92.8	88.115	81.11	80.345	66.955	81.245	79.32	80.195	81.11	88.7	78.135	86.97	77.905	100.34	95.005	94.375	92.355	92.77	84.29
80.1	69.66	85.725	81.825	71.655	61.085	74.725	68.145	60.935	52.245	72.95	47.98	86.16	79.725	86.305	77.765	86.91	90.171	79.675	78.75	95.54	92.8	95.54	92.8	88.115	80.975	80.345	66.955	81.245	78.69	80.42	81.245	88.7	78.135	86.97	77.545	100.25	95.41	94.105	92.355	92.77	84.695
79.74	69.795	85.725	81.285	71.79	60.815	74.725	68.145	60.8	52.11	72.815	47.98	86.295	79.32	86.665	77.855	86.55	90.441	79.765	78.75	95.54	92.8	95.54	92.8	88.115	80.975	79.715	66.955	81.245	79.185	80.06	81.245	88.7	78	86.97	77.545	100.475	95.41	94.105	93.075	92.635	84.56
80.01	69.66	85.725	81.285	71.655	60.815	74.95	68.145	60.935	52.245	72.815	47.98	86.025	79.32	86.935	77.99	86.91	90.441	80.035	78.75	95.54	92.8	95.54	92.8	88.115	81.245	79.715	67.09	81.245	79.05	80.195	80.975	88.565	78	86.97	77.41	101.24	95.005	94.105	93.48	92.77	84.02
80.1	69.525	85.725	81.285	71.655	60.815	74.59	68.145	60.8	52.38	72.815	47.845	86.16	79.725	87.025	78.125	86.91	90.801	79.765	78.75	95.54	92.71	95.54	92.71	88.115	80.975	79.715	66.955	81.47	78.69	80.195	80.975	88.43	78.135	86.565	77.275	100.745	95.005	94.465	93.84	92.635	84.56
80.01	69.3	85.725	81.285	71.295	60.545	74.725	68.145	61.07	52.245	72.815	48.115	86.16	79.185	87.295	78.485	87.045	90.441	79.54	78.75	95.54	92.8	95.54	92.8	88.115	80.975	79.985	66.82	81.245	79.05	80.06	81.11	88.43	78.135	86.565	77.14	100.745	95.005	94.735	93.705	92.77	84.425
80.01	69.525	85.725	81.285	71.295	60.545	74.725	68.145	60.935	52.245	72.815	47.98	86.16	79.725	87.295	78.395	87.045	90.441	79.765	78.75	95.675	92.71	95.675	92.71	88.115	81.11	79.715	66.82	81.245	78.69	79.925	81.11	88.565	78.225	86.565	77.275	100.475	95.275	94.465	93.48	92.635	84.425
79.875	69.525	85.59	81.285	71.43	60.455	74.59	68.145	61.07	52.245	73.04	47.845	86.565	79.815	87.295	78.485	87.045	90.441	79.675	78.75	95.675	92.71	95.675	92.71	88.115	80.975	79.715	66.595	81.245	78.69	79.79	80.975	88.565	78	86.565	76.915	100.745	95.005	93.61	93.075	92.77	84.425
79.875	69.66	85.725	81.285	71.16	60.185	74.59	68.145	60.71	52.11	73.175	47.845	86.565	79.725	87.43	78.485	86.91	90.801	79.675	78.48	95.675	92.8	95.675	92.8	88.115	80.975	79.58	66.595	81.245	79.05	79.79	80.975	88.565	78	86.97	77.275	100.745	95.005	94.465	93.075	92.77	84.02
79.875	69.525	85.59	81.195	71.16	60.05	74.455	68.145	61.07	52.245	73.31	48.385	86.16	79.725	87.79	78.485	86.91	90.576	78.91	78.255	95.675	92.575	95.675	92.575	88.115	80.975	79.715	66.595	81.245	78.69	79.925	80.975	88.7	77.73	86.565	77.05	100.475	95.005	94.375	93.705	92.77	84.29
79.74	69.03	85.59	81.285	71.16	60.32	74.32	68.01	60.8	52.245	73.175	48.475	86.16	79.59	87.79	78.485	86.91	90.441	78.91	78.615	95.675	92.575	95.675	92.575	88.115	80.975	79.715	66.46	81.245	78.915	79.79	80.975	88.565	77.73	86.565	76.42	101.24	95.005	94.6	93.84	92.275	84.155
79.875	69.3	85.725	81.285	71.025	60.05	74.455	68.145	60.8	52.38	73.31	48.475	86.16	79.32	87.79	78.485	86.55	90.306	78.91	78.615	95.675	93.07	95.675	93.07	88.115	80.975	79.715	65.56	81.245	78.915	79.925	81.11	88.43	78.135	86.43	77.14	101.375	95.005	94.465	93.975	92.365	84.02
79.38	69.3	85.725	81.285	70.935	60.185	74.23	68.01	61.07	52.605	73.175	48.385	86.16	79.59	87.43	78.485	86.55	90.171	78.91	78.75	95.675	92.8	95.675	92.8	88.115	80.975	79.58	66.595	81.245	78.69	79.79	81.245	88.565	78.135	86.43	76.78	100.745	95.005	94.465	93.705	92.14	84.155
79.38	69.525	85.725	81.285	70.8	60.185	74.32	68.145	60.935	52.245	73.04	48.61	86.025	79.185	87.295	77.99	86.415	90.171	78.91	78.48	95.675	92.8	95.675	92.8	88.115	80.84	79.715	66.595	81.245	78.69	79.925	80.975	88.565	78	86.565	77.14	100.745	95.005	94.96	93.705	92.275	84.02
79.38	69.3	85.59	81.285	70.8	60.05	74.32	68.01	61.07	52.38	72.815	47.98	86.025	79.185	87.43	78.395	86.415	90.171	78.91	78.75	95.675	92.71	95.675	92.71	88.115	80.975	79.715	66.46	81.245	78.69	79.925	80.975	88.565	78	86.205	77.05	100.745	95.005	94.735	93.48	92.275	84.02
79.38	69.03	85.59	81.285	71.025	60.05	74.23	67.65	61.565	52.38	72.68	47.845	86.16	78.96	87.565	78.395	86.415	90.171	78.91	78.75	95.675	92.71	95.675	92.71	88.115	80.975	79.58	66.595	80.975	78.69	79.7	80.48	88.565	78	86.205	76.42	101.375	95.005	94.735	93.705	92.14	84.02
78.885	69.3	85.59	81.285	71.025	60.32	74.23	68.01	61.205	52.605	72.68	47.98	85.665	79.095	87.565	77.99	86.28	90.171	78.91	78.75	96.17	92.8	96.17	92.8	88.115	81.11	79.58	66.595	81.245	78.915	79.7	80.84	88.43	77.73	86.565	76.42	101.105	95.005	94.735	93.84	92.14	84.155
78.975	69.03	85.59	81.195	70.935	60.05	74.32	67.74	61.43	52.605	72.545	47.71	86.025	79.185	87.655	78.125	86.415	90.036	78.91	78.75	95.945	92.71	95.945	92.71	88.115	80.975	79.715	66.46	81.245	79.05	79.7	80.84	88.16	77.505	86.565	91.875	100.745	95.005	94.96	93.975	92.275	84.02
78.975	68.895	85.59	81.195	71.025	60.05	74.095	68.01	61.565	52.47	72.68	47.62	86.025	79.185	87.565	78.125	86.415	90.036	78.64	78.75	95.675	92.71	95.675	92.71	88.115	80.84	79.58	66.73	80.84	78.69	79.565	80.48	87.935	77.73	86.565	91.875	100.745	95.005	94.96	93.975	92.14	84.02
79.11	68.76	85.59	81.195	70.935	60.05	74.32	67.65	61.565	52.47	72.455	47.71	85.8	79.185	87.295	77.855	86.55	90.171	78.55	78.75	95.675	92.575	95.675	92.575	88.115	80.48	79.22	66.595	80.975	78.69	79.7	80.48	88.16	77.505	86.565	91.74	100.745	95.005	95.23	94.11	91.735	84.155
78.975	68.895	85.455	81.285	71.025	59.915	74.32	67.875	61.07	52.605	72.185	47.71	85.935	79.095	87.025	77.855	86.55	90.171	78.64	78.75	96.17	92.575	96.17	92.575	88.115	80.84	79.355	66.46	80.84	78.69	79.565	80.48	88.16	77.505	86.43	91.47	101.375	95.005	95.5	94.38	92.275	84.155
79.11	68.895	85.455	81.195	70.8	60.05	74.32	67.515	61.43	52.605	72.32	47.215	85.935	79.185	87.025	77.855	86.55	90.441	78.55	78.75	95.675	92.71	95.675	92.71	88.115	80.48	79.715	66.1	80.48	78.69	79.7	80.48	88.16	77.595	86.43	91.605	101.24	94.915	95.365	95.235	92.14	83.93
78.885	69.03	85.725	81.195	70.935	59.915	73.825	67.65	61.43	52.605	72.32	47.215	86.025	79.32	87.295	77.765	86.28	90.171	78.55	78.75	95.675	92.71	95.675	92.71	88.115	80.84	79.355	66.595	80.48	78.69	79.43	80.48	88.16	77.505	86.565	91.47	101.24	95.005	95.365	95.235	92.14	84.155
79.11	68.76	85.59	81.06	71.025	59.915	74.095	67.65	61.565	52.605	72.05	47.215	85.935	79.185	87.295	77.765	86.19	90.036	78.55	78.75	96.17	92.71	96.17	92.71	88.115	80.84	79.355	66.325	80.48	78.69	79.7	80.48	87.935	77.595	86.43	91.605	101.375	95.275	95.725	95.235	92.14	84.02
79.11	68.895	85.725	81.285	71.025	59.915	74.095	67.11	60.935	52.875	72.185	47.08	86.025	79.185	87.025	77.225	86.055	90.036	78.55	78.75	95.675	92.575	95.675	92.575	88.115	80.48	79.58	65.56	80.48	78.69	79.7	80.48	87.935	77.235	86.97	91.74	101.51	95.005	96.355	95.865	92.005	84.155
79.11	69.3	85.59	81.06	71.16	59.915	74.095	67.65	60.935	53.01	71.825	47.215	85.935	79.095	87.025	77	86.055	89.946	78.55	78.75	95.675	92.575	95.675	92.575	88.115	80.48	79.22	66.1	80.48	78.69	79.565	80.48	87.935	77.505	86.565	91.875	101.51	94.78	96.355	95.865	91.735	84.425
79.11	68.895	85.59	81.06	71.025	59.915	73.825	67.65	61.34	52.74	71.69	47.08	85.935	79.095	86.935	77.09	86.19	90.036	78.55	78.75	95.675	92.575	95.675	92.575	88.115	80.975	79.22	66.1	80.345	78.69	79.43	80.345	87.935	77.37	86.565	91.875	101.24	95.005	95.86	95.865	91.735	84.29
79.11	68.76	85.59	80.925	71.16	60.05	73.825	67.11	61.34	52.605	71.555	47.215	85.935	79.095	86.8	77	86.19	90.036	78.55	78.75	95.675	92.575	95.675	92.575	88.115	80.48	79.22	65.56	80.48	78.69	79.295	80.345	88.16	77.1	86.565	91.875	101.51	94.915	95.86	96.135	91.735	84.02
79.11	68.895	85.59	81.06	71.16	59.915	73.6	67.11	61.07	52.605	71.285	47.35	86.025	79.185	86.8	77	86.055	89.811	78.55	78.75	95.675	92.71	95.675	92.71	88.115	81.245	79.085	65.56	80.345	78.42	79.43	80.48	87.935	77.235	86.565	91.605	101.51	94.915	95.86	96.36	91.735	83.93
78.885	68.76	85.59	81.285	71.16	59.915	73.825	67.02	60.935	52.875	71.195	47.62	86.025	79.32	86.8	76.37	85.425	89.811	78.64	78.75	95.675	92.71	95.675	92.71	88.115	81.245	79.22	65.56	80.48	78.42	79.295	80.345	87.935	77.37	86.43	91.47	101.51	94.15	96.22	96.36	91.735	84.02
78.975	68.76	85.59	81.06	70.935	59.915	73.825	67.11	61.07	52.74	71.285	47.71	86.16	79.185	86.8	76.37	85.65	89.541	78.55	78.75	95.675	92.71	95.675	92.71	88.115	81.11	78.95	65.56	80.345	78.69	79.43	80.345	88.16	77.1	86.565	91.74	101.51	94.15	96.355	96.27	91.735	84.02
78.75	68.895	85.59	81.195	71.025	59.825	73.825	67.11	61.07	52.605	71.285	47.71	86.16	79.185	86.8	76.37	85.65	89.406	78.55	78.75	95.675	92.575	95.675	92.575	88.115	81.11	78.95	66.595	80.48	78.42	79.43	80.345	87.935	76.875	86.205	91.74	100.745	94.15	95.995	95.865	91.735	84.02
78.885	68.76	85.365	81.285	70.935	59.69	73.6	67.11	61.205	52.605	71.285	47.71	86.295	79.32	86.305	77	85.65	89.046	78.55	78.75	95.675	92.71	95.675	92.71	88.115	81.11	78.95	66.82	80.345	78.42	79.16	80.345	87.665	77.235	86.43	91.875	101.375	94.15	95.86	95.235	91.735	83.93
78.975	68.76	85.455	81.195	71.16	59.42	73.6	67.11	60.935	52.605	71.285	47.845	86.565	79.32	86.305	76.865	85.785	89.541	78.91	78.75	95.675	92.575	95.675	92.575	88.115	81.245	78.95	66.955	80.48	78.69	78.935	80.345	87.665	76.965	86.565	91.74	101.51	94.15	95.5	95.235	92.275	84.02
78.75	68.895	85.455	81.195	71.025	59.42	73.69	66.75	60.935	52.605	71.285	47.845	86.16	79.185	86.305	76.37	86.055	89.811	78.55	78.75	95.675	92.71	95.675	92.71	88.115	81.245	78.95	67.09	80.345	78.69	79.295	80.48	87.665	76.74	86.565	91.875	101.24	94.15	95.5	94.38	92.14	84.02
78.615	68.895	85.455	81.195	70.8	59.42	73.6	66.75	60.935	52.47	71.285	47.98	86.565	79.185	86.305	77	86.055	90.171	78.64	78.75	95.675	92.575	95.675	92.575	88.115	81.245	78.86	67.09	80.345	78.42	79.16	80.12	87.665	76.74	86.565	92.1	101.24	94.15	95.5	94.38	92.14	84.02
78.75	68.895	85.365	81.06	71.025	59.555	73.825	66.75	60.935	52.605	71.285	47.98	86.16	79.095	86.305	76.37	85.785	90.171	78.55	78.75	95.675	92.71	95.675	92.71	88.115	81.245	78.95	67.09	80.345	78.69	79.16	80.12	87.935	76.74	86.43	92.235	101.375	94.15	94.96	94.38	91.735	84.02
78.75	68.76	85.455	81.06	70.8	59.285	73.6	67.02	61.07	52.605	71.285	47.98	86.025	79.185	86.665	76.865	85.92	90.441	78.55	78.75	95.675	92.575	95.675	92.575	88.115	81.245	78.725	67.36	80.345	78.69	78.935	80.345	87.8	76.875	86.43	92.505	101.51	94.15	94.96	93.975	92.14	84.02
78.615	68.895	85.455	81.06	70.935	59.195	73.6	67.11	60.935	52.245	71.285	47.98	86.16	78.96	86.305	77.09	86.055	90.441	78.55	78.75	95.675	92.71	95.675	92.71	88.115	81.245	78.95	67.36	80.345	78.42	78.935	79.985	87.665	76.875	86.43	92.64	101.24	93.88	94.96	93.705	92.14	83.795
78.345	68.895	85.365	80.925	70.8	59.42	73.6	66.75	60.935	52.38	70.925	47.845	86.025	79.185	86.8	76.865	86.055	90.441	78.55	78.75	95.675	92.71	95.675	92.71	88.115	81.245	78.95	67.855	80.48	78.42	78.935	80.12	87.665	76.74	86.43	92.73	100.745	93.79	94.96	93.705	91.735	84.02
78.75	68.895	85.455	81.06	70.53	59.195	73.69	66.75	60.935	52.47	70.79	47.62	86.025	78.825	86.305	76.37	85.65	90.441	78.55	78.75	95.675	92.575	95.675	92.575	88.115	81.47	78.59	67.36	80.345	78.42	79.295	79.715	87.665	76.605	86.43	93.36	101.105	93.88	95.23	93.84	91.735	83.93
78.48	68.625	85.455	80.79	70.665	59.42	73.825	66.75	60.935	52.245	70.565	47.215	86.025	78.96	86.305	76.73	85.785	90.441	78.28	78.75	95.675	92.575	95.675	92.575	88.115	81.74	78.59	67.855	80.12	78.42	79.295	80.345	87.665	76.74	86.565	93.63	101.24	93.79	94.96	93.84	91.735	83.93
78.345	68.76	85.365	81.06	70.53	59.42	73.825	66.75	60.8	52.605	70.025	47.08	86.025	78.96	86.665	76.37	86.055	90.441	78.415	78.75	95.675	92.71	95.675	92.71	88.115	82.1	78.59	68.08	79.715	78.42	79.16	79.715	87.935	76.74	86.565	93.63	101.24	93.79	94.96	93.615	92.005	83.93
78.345	68.895	85.23	81.195	70.8	59.555	73.825	66.615	60.8	52.11	70.43	47.215	86.025	79.095	86.665	76.865	86.055	90.441	78.415	78.75	95.54	92.71	95.54	92.71	88.115	81.74	78.95	68.08	79.715	78.69	79.16	80.345	87.935	76.74	86.565	93.9	101.375	93.79	95.5	93.48	91.735	83.795
78.255	68.535	85.365	81.06	70.8	59.195	73.825	66.75	60.71	52.245	70.565	47.08	86.025	79.095	87.025	77	85.65	89.811	78.415	78.75	95.675	92.08	95.675	92.08	88.115	82.01	78.95	68.755	80.345	78.915	78.935	80.345	87.935	76.74	86.43	94.125	100.745	93.79	95.59	93.705	91.735	83.93
78.345	68.625	85.455	80.925	70.665	59.285	73.825	66.75	60.71	52.11	70.79	46.855	86.16	79.095	87.025	77.09	85.29	90.306	78.415	78.615	95.675	92.575	95.675	92.575	88.115	82.235	78.86	68.755	79.715	78.69	78.935	80.345	88.16	76.875	86.565	94.125	101.24	93.79	95.5	93.705	91.735	83.795
78.345	68.625	85.455	80.925	70.53	59.42	73.6	66.75	60.8	52.245	70.79	46.72	86.025	79.185	87.295	77.225	85.29	89.811	78.415	78.75	95.675	92.575	95.675	92.575	88.115	82.505	78.725	68.755	79.985	79.05	78.665	80.12	87.665	76.605	86.565	94.395	101.735	93.79	95.5	93.705	91.735	83.795
78.345	68.625	85.59	81.195	70.395	59.195	73.825	66.75	60.71	52.245	70.925	46.855	86.295	79.185	87.025	77.765	85.425	89.811	78.415	78.615	95.675	92.575	95.675	92.575	88.115	82.505	78.725	68.98	80.12	78.69	78.665	79.985	88.07	76.74	86.43	94.755	101.375	93.79	95.5	93.84	91.735	83.795
77.985	68.625	85.365	80.925	70.53	59.42	73.6	66.48	60.71	52.245	70.925	46.45	86.565	79.185	87.79	77.855	85.29	89.946	78.415	78.615	95.54	92.71	95.54	92.71	88.115	82.37	78.95	69.115	79.715	78.42	78.935	79.985	88.16	76.47	86.43	94.89	101.375	93.79	95.725	93.84	91.735	83.66
78.345	68.4	85.365	81.195	70.53	59.42	73.6	66.75	60.8	52.11	71.195	46.225	86.295	79.185	87.79	77.99	85.425	90.036	78.28	78.48	95.54	92.575	95.54	92.575	88.115	82.64	78.86	69.385	79.715	78.42	78.935	80.345	88.16	76.605	86.565	94.89	101.105	93.88	95.725	93.705	91.735	83.93
78.345	68.625	85.365	81.06	70.395	59.195	73.825	66.615	60.8	51.975	71.06	46.225	86.565	79.185	88.195	78.125	85.29	89.811	78.145	78.48	95.675	92.71	95.675	92.71	88.115	82.73	78.725	69.475	79.715	78.15	78.665	79.985	88.07	76.605	86.43	95.16	101.24	93.79	95.5	93.84	91.735	83.795
78.75	68.625	85.365	81.06	70.53	59.42	73.96	66.615	60.8	52.11	71.195	46.225	86.295	79.185	88.555	78.485	85.65	89.811	78.28	78.48	95.675	92.575	95.675	92.575	88.115	82.505	78.455	69.475	79.58	78.15	78.665	79.715	87.935	76.335	86.43	95.52	101.375	93.79	94.96	93.84	91.735	83.66
78.345	68.4	85.365	81.06	70.665	59.195	74.095	66.75	60.8	52.38	70.925	46.225	86.295	79.095	88.555	78.485	85.425	90.036	78.145	78.48	95.54	92.575	95.54	92.575	88.115	82.73	78.59	69.475	79.58	78.06	78.935	79.715	87.665	76.605	86.205	95.88	101.105	93.79	94.96	93.705	91.735	83.795
78.345	68.535	85.455	81.195	70.53	59.195	74.095	66.615	60.8	52.38	70.925	45.955	86.295	78.96	88.555	78.485	85.29	89.811	78.28	78.75	95.54	92.575	95.54	92.575	88.115	82.73	78.59	69.475	79.355	77.925	78.935	79.58	87.665	76.47	86.205	95.88	101.24	94.15	94.735	93.48	91.735	83.93
78.615	68.4	85.365	81.06	70.395	59.06	73.825	67.02	60.71	52.245	71.195	45.82	86.565	78.96	88.195	78.485	85.65	89.811	78.01	78.75	95.54	92.71	95.54	92.71	88.115	82.73	78.86	69.475	79.355	77.925	79.16	79.715	87.665	76.47	86.205	96.285	101.105	93.79	94.735	93.705	91.735	83.66
78.345	68.625	85.59	81.06	70.305	58.925	73.825	67.11	60.8	52.245	71.195	45.595	86.565	78.96	88.285	79.115	85.65	89.811	77.92	78.615	95.54	92.575	95.54	92.575	88.115	82.73	78.59	69.475	79.22	77.79	78.935	79.715	88.07	76.47	86.205	95.88	100.61	93.88	94.6	93.705	91.735	83.93
78.345	68.76	85.455	81.285	70.665	58.925	73.96	67.11	60.935	52.245	70.79	45.73	86.295	79.095	88.195	78.89	85.65	89.676	78.145	78.75	95.54	92.575	95.54	92.575	88.115	82.865	78.23	70.105	79.22	77.79	78.935	79.58	87.935	76.335	86.205	96.285	99.845	93.79	94.96	93.705	91.735	83.795
78.615	68.76	85.365	81.195	70.395	58.79	74.23	67.02	60.305	52.245	70.79	45.595	86.295	79.185	88.195	78.485	85.425	89.811	78.28	78.75	95.675	92.575	95.675	92.575	88.115	82.73	78.725	70.105	79.22	77.43	79.295	79.58	87.8	76.47	86.205	96.285	100.475	93.79	94.735	93.48	91.645	83.66
78.615	68.76	85.365	81.285	70.305	58.655	74.32	67.02	60.17	52.245	70.565	45.46	86.565	79.095	87.79	78.485	85.29	89.811	78.28	78.75	95.54	92.71	95.54	92.71	88.115	82.865	78.86	69.88	79.22	77.79	79.07	79.22	87.935	76.605	86.205	96.285	100.745	93.79	94.6	93.48	91.735	83.66
78.615	68.76	85.365	80.925	70.17	59.06	74.23	67.11	60.08	51.975	70.79	45.595	86.565	79.185	88.195	78.89	85.425	89.811	78.01	78.48	95.54	92.575	95.54	92.575	88.115	82.865	78.95	70.105	79.085	77.43	78.935	79.22	87.665	76.335	86.205	96.42	100.745	93.79	94.6	93.84	92.005	83.66
78.615	68.895	85.455	81.195	70.035	58.925	74.095	67.11	59.945	52.11	70.79	45.595	87.06	79.725	87.79	78.89	85.29	89.811	77.92	78.75	95.54	92.575	95.54	92.575	88.115	82.73	78.95	70.24	78.95	77.655	78.935	79.22	87.935	76.605	85.8	96.51	100.475	93.79	94.6	93.84	91.735	83.93
78.615	68.895	85.455	81.195	70.17	58.925	74.095	67.11	59.81	51.75	70.79	45.595	87.285	79.725	88.195	78.89	85.65	89.811	77.92	78.255	95.54	92.71	95.54	92.71	88.115	82.73	79.22	70.24	78.95	77.655	78.935	78.95	87.935	76.47	86.205	96.285	100.475	93.52	94.735	93.975	91.51	83.66
78.615	68.76	85.365	81.285	70.395	58.925	74.23	67.11	59.675	51.615	70.565	45.82	87.825	79.95	88.195	79.115	85.65	89.541	77.92	78.615	95.45	92.575	95.45	92.575	88.115	82.865	79.22	70.51	78.95	77.655	79.16	78.95	87.665	76.605	86.205	96.285	100.475	93.655	94.735	93.84	91.735	83.795
78.975	69.3	85.23	81.285	70.305	58.79	74.095	67.515	59.315	51.615	70.925	45.82	88.32	80.085	88.195	79.115	85.29	89.541	77.92	78.75	95.54	92.71	95.54	92.71	88.115	82.73	78.95	70.24	79.22	77.565	78.935	78.95	87.935	76.47	86.43	95.88	100.475	93.655	94.96	93.48	91.645	83.93
78.75	68.895	85.365	81.195	70.305	58.43	73.825	67.65	59.54	51.345	70.565	45.955	89.04	80.445	88.555	79.115	85.425	89.541	77.92	78.75	95.675	92.575	95.675	92.575	88.115	82.73	79.22	70.51	79.22	77.43	78.935	78.86	87.935	76.335	86.205	96.51	99.845	93.655	94.6	93.48	91.645	83.795
78.75	68.76	85.59	81.285	70.395	58.79	73.825	67.65	59.675	51.615	70.79	45.955	89.175	80.58	88.915	79.115	85.29	89.406	77.92	78.615	95.45	92.8	95.45	92.8	88.115	82.64	78.95	70.87	78.95	77.43	78.665	78.95	87.935	76.335	86.43	96.285	100.25	93.655	94.465	93.84	90.88	83.66
78.885	68.76	85.365	81.195	70.17	58.655	74.32	67.65	59.54	51.75	70.79	46.225	89.175	80.58	88.915	79.745	85.29	89.181	77.65	78.615	95.54	92.71	95.54	92.71	88.115	82.505	79.22	70.735	79.22	77.43	78.935	78.725	88.43	76.335	85.8	96.285	99.845	93.655	94.465	93.84	90.88	83.66
78.885	68.895	85.23	81.195	70.17	58.565	74.23	67.875	59.675	51.975	70.565	45.955	89.58	81.075	89.455	79.745	85.425	89.406	77.92	78.48	95.315	92.575	95.315	92.575	88.115	82.1	78.95	70.735	79.22	77.16	79.07	78.95	88.16	76.47	86.205	95.88	100.475	93.655	94.465	93.705	90.88	83.795
78.75	68.895	85.23	81.285	70.53	58.655	74.32	68.145	59.81	51.615	70.925	46.225	89.58	81.21	89.68	79.88	85.29	89.541	77.92	78.615	95.315	92.71	95.315	92.71	88.115	82.37	78.95	70.735	79.22	77.16	78.935	78.725	88.07	75.975	86.205	95.88	100.34	93.655	94.375	93.075	90.88	83.795
78.885	68.895	85.365	81.06	70.17	58.43	74.32	68.145	59.81	51.75	70.565	45.955	89.805	81.48	89.95	80.015	85.29	89.541	77.92	78.255	95.315	92.575	95.315	92.575	88.115	82.1	78.95	70.87	79.22	77.16	79.16	78.725	88.16	76.11	86.205	95.88	99.755	93.52	94.105	93.48	90.88	83.795
78.615	68.895	85.23	81.06	69.765	58.43	74.095	68.145	59.81	51.615	70.565	45.955	90.21	81.48	90.04	80.015	85.155	89.811	77.92	78.255	95.18	92.305	95.18	92.305	88.115	82.1	78.95	70.735	79.22	77.16	79.43	78.23	88.43	75.975	86.205	95.79	99.845	93.385	94.24	93.48	90.88	83.66
78.615	68.895	85.23	81.195	70.395	58.565	73.825	68.145	59.81	51.75	70.565	46.225	90.075	81.48	90.04	80.375	85.29	89.676	77.65	78.255	95.45	92.575	95.45	92.575	88.115	82.235	78.86	70.105	79.22	77.16	79.43	78.59	88.43	75.84	86.205	95.79	99.485	93.52	94.105	93.075	90.88	83.795
78.885	69.03	85.095	81.06	70.305	58.16	73.825	68.01	59.81	51.75	70.025	45.82	90.3	82.11	90.58	80.375	85.29	89.541	77.92	78.255	95.18	92.575	95.18	92.575	88.115	81.74	78.95	70.375	79.22	77.16	79.295	78.59	88.43	76.11	86.205	95.79	99.485	93.385	93.97	93.075	90.88	83.39
78.75	68.895	84.96	80.925	70.305	58.16	73.195	68.01	59.54	51.615	70.43	45.73	90.84	82.11	90.805	80.375	85.155	89.406	77.515	78.12	95.18	92.575	95.18	92.575	88.115	81.74	78.86	70.51	79.22	77.16	78.935	78.59	88.16	76.335	85.8	95.385	99.485	93.52	93.97	93.075	90.88	83.66
78.975	68.895	85.365	81.06	69.765	58.16	73.6	68.145	59.54	51.345	70.025	45.325	90.57	82.11	90.94	80.375	85.155	89.541	77.515	77.985	94.82	92.71	94.82	92.71	88.115	81.74	78.59	70.735	79.085	77.16	78.935	78.59	88.43	76.335	86.205	95.385	99.485	93.25	93.61	93.48	90.61	83.795
79.11	69.39	85.23	81.06	70.305	58.16	73.6	68.145	59.675	51.21	70.025	45.46	91.065	82.47	91.075	80.375	85.155	89.406	77.515	77.985	95.315	92.71	95.315	92.71	88.115	81.47	78.95	70.51	78.95	77.16	79.07	78.23	88.16	75.975	86.205	95.16	100.34	93.16	93.745	93.075	90.52	83.525
78.75	68.895	84.96	81.285	70.305	58.025	73.6	68.01	59.54	51.345	70.43	45.325	91.335	82.605	91.075	80.375	85.155	89.046	77.38	78.255	94.82	92.44	94.82	92.44	88.115	81.47	79.22	70.24	78.95	77.16	78.935	78.59	88.43	75.975	86.205	95.385	99.485	93.385	93.61	92.85	90.61	83.66
78.975	68.895	85.095	81.195	70.17	57.8	73.195	68.01	59.315	51.12	70.025	44.965	91.47	82.875	91.3	80.51	85.29	89.046	77.515	78.12	95.18	92.71	95.18	92.71	88.115	81.245	78.725	70.375	78.95	77.16	78.935	78.59	88.16	76.11	86.205	95.52	99.485	93.52	93.205	92.85	90.52	83.66
78.975	68.895	84.96	81.06	70.17	58.16	73.6	68.01	59.45	51.12	70.43	45.19	91.695	82.875	91.435	80.375	85.155	89.046	77.785	77.985	95.18	92.71	95.18	92.71	88.115	81.245	78.95	69.88	79.085	77.16	78.935	78.23	88.16	76.47	86.205	95.385	99.485	93.52	93.475	92.85	90.52	83.39
78.885	68.895	85.095	81.195	70.395	58.025	73.465	68.01	59.54	51.12	70.025	44.965	91.965	82.875	91.435	80.375	85.155	89.046	77.515	77.985	94.82	93.205	94.82	93.205	88.115	81.245	78.95	69.475	79.22	77.16	78.665	78.455	88.43	75.84	86.205	95.16	99.485	93.25	93.475	92.85	90.52	83.525
78.885	68.76	85.365	81.06	70.305	58.16	73.6	68.01	59.675	50.85	70.025	44.965	91.83	83.1	91.57	80.645	85.02	88.641	77.515	77.985	95.45	93.07	95.45	93.07	88.115	81.74	78.95	69.475	78.95	77.16	78.665	78.59	88.16	75.975	86.205	95.025	99.485	93.16	93.61	92.985	90.52	83.525
79.11	69.03	85.23	81.195	70.395	58.43	73.6	67.65	59.54	50.85	70.025	44.695	91.965	83.1	91.57	80.645	85.155	89.046	77.515	78.255	95.18	93.205	95.18	93.205	88.115	81.47	78.95	69.475	78.95	77.16	79.16	78.23	88.295	75.975	86.205	95.16	99.485	93.16	93.205	92.85	90.52	83.39
79.11	68.895	84.96	81.06	70.395	58.16	73.195	67.74	59.81	50.85	70.025	44.965	91.965	82.605	91.705	81.005	84.93	88.641	77.515	78.255	95.315	93.475	95.315	93.475	88.115	81.245	79.22	69.475	78.95	77.16	78.935	78.59	88.295	76.11	86.205	95.16	99.485	93.16	93.115	92.355	90.52	83.3
78.975	69.3	84.96	80.925	70.395	58.025	73.195	67.875	59.675	50.85	70.025	44.695	91.965	82.605	91.57	80.78	85.02	88.641	77.515	78.255	95.54	93.475	95.54	93.475	88.115	81.74	79.085	69.475	78.95	77.16	78.935	78.455	88.295	75.975	86.205	95.16	99.485	93.16	93.205	92.715	90.52	83.3
78.975	69.3	84.6	81.06	70.395	58.025	73.195	68.01	59.81	50.58	70.025	44.695	91.83	82.47	92.2	81.005	85.02	88.641	77.515	78.255	95.45	93.565	95.45	93.565	88.115	81.245	78.95	69.475	78.725	77.16	78.935	78.59	88.16	75.84	86.43	94.755	99.485	93.16	93.205	93.075	90.52	83.39
78.885	68.76	84.6	81.195	70.305	58.025	73.195	67.875	59.81	50.58	70.025	44.695	91.965	82.47	92.2	80.645	84.93	88.641	77.65	78.12	95.315	93.565	95.315	93.565	88.115	81.245	79.22	69.475	78.95	77.16	78.665	78.59	87.935	75.705	86.565	94.755	99.485	93.16	93.205	93.48	90.61	83.525
78.975	68.895	84.06	80.925	70.17	58.16	73.195	67.875	59.54	50.715	69.8	44.695	92.1	82.605	92.2	80.78	85.155	88.641	77.65	78.255	95.315	93.835	95.315	93.835	88.115	81.245	79.22	69.475	78.95	77.16	78.665	78.725	88.07	75.705	86.565	94.62	99.485	92.89	93.475	93.075	90.52	83.3
79.11	69.03	84.6	80.655	70.305	58.025	73.195	67.245	59.54	50.715	69.8	44.83	92.1	82.605	92.065	80.78	85.02	88.911	77.515	78.12	95.18	93.835	95.18	93.835	88.115	81.74	78.95	69.475	78.95	77.16	78.935	78.59	87.665	75.57	86.43	94.755	99.485	93.16	93.61	93.075	90.52	83.66
78.975	68.895	85.23	81.06	70.395	58.025	73.195	67.65	59.315	50.58	69.8	44.695	91.83	82.47	92.2	80.78	85.155	88.911	77.38	77.985	95.315	93.835	95.315	93.835	88.115	81.74	79.22	69.88	78.725	77.16	78.665	78.23	88.07	75.075	86.43	94.755	99.485	93.16	93.475	93.075	90.52	83.3
78.975	68.76	84.96	81.06	69.765	58.025	73.195	67.65	59.54	50.355	69.665	44.83	92.1	82.47	92.2	81.14	85.155	88.641	77.38	78.255	95.45	93.835	95.45	93.835	88.115	81.245	79.22	69.475	78.86	77.16	78.665	78.23	88.07	75.57	86.43	94.62	99.485	93.16	93.745	93.075	90.88	83.3
79.11	68.895	84.96	80.79	70.17	57.8	73.195	67.11	59.315	50.85	69.53	44.695	91.83	82.875	92.2	81.005	85.02	88.911	77.515	77.85	95.045	93.835	95.045	93.835	88.115	81.74	79.22	69.475	78.95	78.98	78.665	78.23	87.935	75.57	86.205	94.755	99.485	93.16	94.375	93.48	90.52	83.3
78.975	68.895	85.095	80.925	70.035	58.025	73.195	67.11	59.45	50.85	69.53	44.695	91.965	82.605	92.2	81.005	84.93	88.641	77.38	77.985	95.315	93.835	95.315	93.835	88.115	81.245	79.355	69.475	79.22	78.98	78.665	78.23	87.665	75.075	86.43	94.755	99.485	92.89	94.105	93.48	90.61	83.66
79.11	68.895	85.23	80.925	70.035	57.935	73.195	67.11	58.955	50.715	69.53	44.83	91.83	82.47	92.2	80.78	84.93	88.641	77.38	77.985	95.45	93.835	95.45	93.835	88.115	81.245	79.22	69.475	78.725	78.98	78.665	78.095	87.665	75.075	86.205	95.16	99.485	93.16	94.375	93.48	90.52	83.3
79.38	68.895	85.455	80.655	69.765	58.025	73.195	67.11	59.54	50.58	69.395	44.83	91.83	82.605	92.2	80.78	84.93	88.641	77.38	77.85	95.45	93.835	95.45	93.835	88.115	81.245	79.22	69.475	78.725	78.98	78.665	78.23	88.07	75.075	85.8	95.025	99.485	92.755	94.105	93.075	90.52	83.66
79.11	69.03	84.96	80.925	69.765	57.8	73.465	67.02	59.18	50.58	69.53	44.695	92.1	82.605	92.56	81.14	84.795	88.641	77.38	77.49	95.315	93.835	95.315	93.835	88.115	81.245	79.355	69.385	78.95	78.98	78.665	78.23	88.07	75.48	86.205	94.755	99.485	92.755	94.465	93.48	90.52	83.3
79.11	68.895	84.96	80.925	69.765	58.025	73.195	66.75	59.045	50.355	69.395	44.83	91.965	82.11	92.695	81.005	84.93	88.641	77.38	77.085	95.315	93.565	95.315	93.565	88.115	81.245	79.355	69.385	78.86	78.98	78.665	78.095	87.8	75.075	86.205	94.755	99.485	92.755	94.465	93.075	90.52	83.3
79.11	68.895	85.455	80.925	69.675	58.025	73.195	67.11	58.685	50.355	69.53	44.83	91.965	82.47	92.695	81.14	84.795	88.641	77.29	77.085	95.45	93.835	95.45	93.835	88.115	81.245	79.58	69.475	78.455	78.69	78.665	77.96	87.935	75.48	86.565	94.755	99.485	92.62	94.465	93.48	90.52	83.3
79.38	68.895	85.365	80.79	69.765	58.025	73.195	66.75	58.82	50.355	69.53	44.83	91.965	82.245	92.56	81.14	84.93	88.641	77.155	76.995	95.18	93.835	95.18	93.835	88.115	81.245	79.58	68.98	78.59	78.69	78.44	77.69	87.935	75.075	86.565	94.755	99.755	92.755	94.465	93.075	90.25	83.39
79.11	68.76	85.23	80.43	69.405	57.8	73.195	66.75	58.82	50.715	69.395	44.965	92.1	82.47	92.56	81.14	84.795	88.641	77.155	76.995	95.45	93.835	95.45	93.835	88.115	81.245	79.355	69.115	78.59	78.42	78.44	77.825	87.935	75.075	86.565	94.62	99.485	93.025	94.465	93.48	90.385	83.66
78.975	68.625	85.095	80.655	69.405	57.8	73.06	67.11	58.55	50.58	69.935	45.1	91.965	82.605	92.2	81.14	84.93	88.641	77.02	76.59	95.45	93.835	95.45	93.835	88.115	81.245	79.22	68.98	78.59	78.42	78.305	77.825	87.935	74.94	86.565	94.755	99.485	92.755	94.465	93.84	90.385	83.66
79.11	68.625	84.96	80.43	69.54	57.8	73.06	66.75	58.55	50.715	69.665	44.965	92.1	82.38	92.47	80.78	84.525	88.641	76.885	76.59	95.18	93.565	95.18	93.565	88.115	81.245	79.58	68.98	78.23	78.69	78.44	77.825	87.935	75.075	86.565	94.53	99.485	92.755	94.465	93.84	90.385	83.525
79.11	68.76	84.96	80.43	69.765	58.025	73.06	66.75	58.415	50.22	69.935	45.19	91.965	82.605	92.965	80.78	84.795	88.416	76.66	76.455	94.82	93.565	94.82	93.565	88.115	81.245	79.22	68.98	78.59	78.42	78.44	77.825	87.665	75.075	86.565	94.62	99.485	92.755	94.6	93.48	90.385	83.66
79.11	68.625	85.23	80.655	69.675	57.935	73.195	66.75	58.325	50.355	69.8	45.1	91.965	82.47	92.83	81.005	84.525	88.641	76.66	76.59	94.82	93.565	94.82	93.565	88.115	81.245	79.355	68.845	78.59	78.42	78.44	77.6	87.665	75.075	86.565	94.53	99.485	92.755	94.6	92.85	90.385	83.66
79.38	68.76	84.6	80.43	69.765	58.16	73.195	66.75	58.19	50.85	69.8	45.1	91.56	82.605	92.965	81.005	84.525	88.551	76.525	76.59	95.18	93.835	95.18	93.835	88.115	81.245	79.22	68.98	78.23	78.69	78.305	77.69	87.53	75.075	86.565	94.53	99.485	92.755	94.6	93.075	90.385	83.66
78.975	69.03	84.96	80.655	69.405	58.16	72.97	66.75	58.19	50.85	69.665	45.19	91.83	82.47	92.83	80.78	84.525	88.551	76.39	76.59	95.18	93.205	95.18	93.205	88.115	81.245	79.085	68.845	78.23	78.69	78.035	77.69	87.935	75.48	86.565	94.62	99.485	92.755	94.465	93.48	90.385	83.795
79.38	68.895	84.96	80.565	68.775	58.16	73.06	66.75	58.055	50.715	69.665	45.19	91.695	82.38	92.965	80.78	83.895	88.641	76.66	76.59	95.045	93.565	95.045	93.565	88.115	81.245	79.355	68.845	78.23	78.42	78.305	77.825	88.16	75.48	86.97	94.53	99.485	92.89	94.465	93.705	90.25	83.795
79.38	69.03	84.6	80.655	69.54	58.16	73.195	66.75	57.56	50.85	69.665	45.325	91.335	82.11	93.1	80.78	83.67	88.641	76.66	76.59	95.18	93.565	95.18	93.565	88.115	81.245	79.22	68.98	77.96	78.69	78.035	77.69	88.07	75.075	86.97	94.26	99.485	92.89	94.6	93.48	90.115	83.795
79.11	69.525	84.6	80.655	69.27	58.565	73.195	66.75	57.695	50.85	69.665	45.1	91.335	82.605	92.965	80.645	84.39	88.641	76.66	76.995	95.045	93.205	95.045	93.205	88.115	81.11	79.22	68.845	78.23	78.69	77.9	77.69	87.665	75.075	86.97	94.26	99.485	92.755	94.465	93.075	90.25	83.3
79.11	69.39	84.6	80.43	69.27	58.565	73.195	66.75	57.29	50.58	69.53	44.965	91.335	82.47	92.965	80.78	84.39	88.281	76.39	77.085	95.18	93.205	95.18	93.205	88.115	81.11	79.22	68.755	78.095	78.98	77.9	77.6	87.935	75.075	86.97	94.125	99.485	92.62	94.735	93.075	90.115	83.66
79.38	69.39	84.6	80.655	69.27	58.16	73.195	66.615	57.29	50.715	69.53	44.965	91.335	82.11	92.965	80.78	84.03	88.281	76.39	76.995	94.82	93.565	94.82	93.565	88.115	80.975	79.22	68.755	77.96	78.98	78.305	77.825	87.935	74.715	86.97	94.53	99.35	92.62	94.96	93.48	90.25	83.66
79.875	69.525	84.06	80.43	69.405	58.16	73.195	66.75	56.93	50.58	69.665	44.965	91.335	82.38	92.965	80.78	84.03	88.416	76.66	76.995	94.82	93.565	94.82	93.565	88.115	80.975	79.22	68.755	78.095	78.98	78.035	77.69	87.8	75.075	86.565	94.125	99.35	92.755	94.735	93.705	89.98	83.3
79.38	69.525	84.06	80.43	69.405	58.16	73.195	66.75	56.795	50.715	69.305	44.47	91.335	82.11	92.965	80.78	84.39	88.416	76.66	77.355	94.82	93.475	94.82	93.475	88.115	80.975	79.22	68.845	78.095	78.98	77.9	77.465	88.07	75.075	86.565	94.26	99.215	92.62	94.6	93.48	89.89	83.66
79.38	69.525	84.33	80.43	69.27	58.565	73.195	66.615	56.93	50.715	69.53	44.47	91.335	82.47	92.965	80.645	84.03	88.416	76.39	77.085	94.82	93.205	94.82	93.205	88.115	80.48	79.355	68.755	78.095	78.98	78.305	77.69	87.935	74.94	86.97	94.125	99.125	92.62	94.735	93.48	90.115	83.3
79.38	69.525	84.33	80.16	69.405	58.565	73.195	67.02	56.93	50.85	69.395	44.695	91.335	82.47	92.965	80.645	84.525	88.416	77.02	76.995	94.82	93.565	94.82	93.565	88.115	80.48	79.355	68.755	78.095	78.98	78.305	77.6	87.665	74.94	86.97	94.125	98.99	92.62	94.96	93.075	90.25	83.3
79.74	69.66	84.6	80.025	69.405	58.655	73.6	66.75	56.795	50.58	69.665	44.47	91.335	82.47	92.965	80.645	84.525	88.641	76.66	77.085	94.82	93.565	94.82	93.565	88.115	80.48	79.22	68.845	78.095	78.98	78.53	77.69	87.665	74.715	86.565	94.125	98.855	92.62	95.23	93.48	90.25	83.3
80.1	69.93	84.6	80.16	69.27	58.925	73.06	66.75	56.93	50.715	69.665	44.47	91.335	82.605	92.83	80.375	84.39	88.281	76.66	77.49	94.82	93.835	94.82	93.835	88.115	80.48	79.355	68.845	77.96	78.98	78.44	77.33	87.665	74.715	86.565	94.125	99.215	92.62	94.96	93.48	89.98	83.39
79.875	70.02	84.06	79.8	68.91	59.06	73.195	66.75	56.795	50.85	69.665	44.2	91.47	82.47	93.1	80.78	84.03	88.641	76.66	77.22	94.82	93.835	94.82	93.835	88.115	80.48	79.22	68.98	77.96	78.98	78.53	77.6	87.665	75.075	86.97	94.125	98.99	92.53	95.23	93.075	89.89	83.39
80.01	69.795	84.06	80.16	68.91	58.925	73.195	66.75	56.795	50.715	69.395	43.93	91.335	82.605	92.83	80.375	84.03	88.416	76.885	76.995	94.82	93.835	94.82	93.835	88.115	80.48	79.22	69.115	77.96	78.98	78.305	77.6	87.665	74.715	86.97	94.125	98.585	92.395	95.5	93.48	89.89	83.3
80.1	69.795	84.06	79.935	68.91	58.925	73.195	66.75	56.795	50.22	69.53	43.84	91.335	82.605	92.965	80.51	84.525	88.641	76.66	76.995	94.55	93.835	94.55	93.835	88.115	80.48	79.22	69.115	78.095	78.98	78.44	77.33	87.53	74.715	86.565	94.125	98.855	92.395	95.59	93.48	89.89	83.3
80.1	70.425	84.06	80.16	68.91	59.42	73.195	66.75	56.795	50.22	69.305	43.705	91.335	82.605	92.965	80.375	84.39	88.416	76.66	77.085	94.55	94.33	94.55	94.33	88.115	80.48	79.22	69.475	78.23	78.98	78.53	77.33	87.665	74.715	86.565	93.99	98.585	92.26	95.23	93.48	89.89	83.165
80.1	70.425	84.06	80.025	68.775	59.195	73.195	67.11	56.93	50.355	69.17	43.705	91.065	82.38	92.965	80.375	84.39	88.416	76.885	76.59	94.19	94.33	94.19	94.33	88.115	80.48	79.355	69.475	77.96	78.69	78.665	77.195	87.665	74.715	86.565	94.125	98.585	92.125	95.5	93.48	89.89	83.525
80.1	70.425	84.06	80.16	68.91	59.555	73.465	66.75	56.66	50.22	69.305	43.435	91.2	82.11	92.965	80.51	84.03	88.416	76.66	76.59	94.415	94.33	94.415	94.33	88.115	80.48	79.22	69.475	77.96	78.69	78.935	77.195	87.53	74.715	86.565	93.99	97.955	91.9	95.86	93.48	89.89	83.525
80.1	70.425	84.06	80.025	69.27	59.69	73.6	66.75	56.795	50.22	69.035	43.21	90.93	82.11	92.965	80.51	84.3	88.281	76.525	76.995	94.685	94.33	94.685	94.33	88.115	80.48	79.58	69.475	78.23	78.42	78.935	77.195	87.44	74.715	86.43	94.125	98.585	91.9	95.5	93.84	89.62	83.3
79.875	70.56	84.06	80.16	68.91	59.915	73.6	66.75	56.66	50.22	69.305	43.3	90.84	82.605	93.1	80.645	84.165	88.281	76.39	76.59	94.82	94.33	94.82	94.33	88.115	80.345	79.58	69.475	78.095	78.42	79.565	77.06	87.53	74.445	86.565	93.765	98.585	91.765	95.23	93.705	89.89	83.3
79.875	70.425	84.06	80.16	69.27	60.05	73.195	67.02	56.795	50.355	69.035	43.21	91.065	82.38	93.1	80.645	84.39	88.281	76.66	76.995	94.82	94.33	94.82	94.33	88.115	80.48	79.355	69.88	77.96	78.69	79.79	77.195	87.17	74.58	86.565	93.765	98.225	91.63	95.5	93.48	89.89	83.3
80.1	70.425	84.06	80.16	69.27	60.185	73.195	66.615	56.795	50.58	68.9	42.94	91.2	82.47	93.1	80.78	84.03	88.416	76.39	76.59	94.19	95.095	94.19	95.095	88.115	80.48	79.355	70.105	78.095	78.42	79.79	77.06	87.53	74.58	86.565	93.9	98.09	91.9	95.725	93.48	89.89	83.525
79.875	70.425	84.06	80.025	69.54	59.915	73.195	66.39	56.93	50.58	69.305	42.805	91.2	82.245	92.695	80.645	84.03	88.551	76.66	76.59	94.82	94.825	94.82	94.825	88.115	80.345	79.22	70.375	78.095	78.42	80.195	77.195	87.665	74.58	86.565	93.9	97.955	91.9	95.725	93.705	89.89	83.66
79.605	70.425	84.06	79.935	69.54	60.05	73.195	66.255	56.66	50.355	68.9	42.67	91.2	82.605	92.965	80.78	84.03	88.416	76.66	76.59	94.415	95.095	94.415	95.095	88.115	80.48	79.22	70.51	78.095	78.69	80.69	77.06	87.17	74.715	86.565	93.99	98.585	91.9	95.86	93.84	89.62	83.525
79.74	70.02	84.06	80.16	69.135	60.185	73.195	66.39	56.525	50.22	69.17	42.445	91.335	82.605	92.965	80.375	83.67	88.281	77.02	76.995	94.28	95.095	94.28	95.095	88.115	80.48	79.355	70.735	77.96	78.69	80.69	76.97	87.53	74.31	86.565	93.765	97.955	91.63	95.86	93.48	89.89	83.66
80.01	70.425	84.06	80.025	69.54	60.455	73.06	66.39	56.525	50.58	69.035	42.67	91.2	82.605	92.965	80.78	84.03	88.416	76.66	76.59	94.28	95.095	94.28	95.095	88.115	80.345	79.22	70.735	78.095	78.42	80.825	76.7	87.17	74.31	86.565	93.36	98.09	91.63	95.725	93.075	89.485	83.66
79.74	70.425	84.06	80.025	69.675	60.455	73.195	66.39	56.525	50.22	69.035	42.31	91.2	82.605	92.83	80.78	83.67	88.416	76.66	76.995	94.19	95.095	94.19	95.095	88.115	80.345	79.58	70.735	78.095	78.69	80.915	77.06	87.17	74.31	86.43	93.765	97.955	91.9	95.86	93.48	89.485	83.66
79.74	70.02	84.06	80.16	69.54	60.68	73.195	66.39	56.525	50.355	69.17	42.175	91.065	82.74	92.965	80.375	84.03	88.011	76.66	76.995	94.19	95.095	94.19	95.095	88.115	80.345	79.22	70.735	78.23	78.69	81.185	76.7	87.17	74.58	86.565	93.765	97.955	91.9	96.355	93.075	89.485	83.66
79.605	70.425	84.06	79.935	69.405	60.68	73.465	65.985	56.66	50.355	69.035	41.905	91.335	82.605	92.83	80.51	83.895	88.281	76.39	76.59	94.19	95.095	94.19	95.095	88.115	80.345	79.22	70.735	78.23	78.98	81.545	76.7	87.53	74.715	86.43	93.36	97.865	91.63	96.355	93.075	89.35	83.93
80.01	70.02	84.06	80.16	69.765	60.68	73.465	65.85	56.525	50.085	68.81	41.545	91.2	82.875	92.695	80.375	83.67	88.146	76.66	77.22	94.19	95.365	94.19	95.365	88.115	80.345	79.355	70.87	77.96	78.98	81.68	76.7	87.17	74.715	86.565	93.36	97.865	92.26	95.995	92.715	89.485	83.795
79.74	70.425	84.06	80.16	69.675	60.815	73.06	65.985	56.3	50.22	69.035	41.41	91.335	82.605	92.695	80.375	83.895	88.416	76.66	76.995	94.55	95.095	94.55	95.095	88.115	80.345	79.22	71.005	77.96	78.98	82.085	76.7	87.17	74.715	86.565	93.27	97.865	91.9	95.995	92.355	89.755	84.02
79.38	70.02	84.06	80.16	69.765	61.085	73.465	65.985	56.525	50.22	68.81	41.05	91.335	82.605	92.83	80.51	83.67	88.281	76.66	76.995	94.19	95.365	94.19	95.365	88.115	80.345	79.22	71.005	77.825	78.98	82.085	76.565	87.17	74.715	86.565	93.36	97.865	91.9	96.22	92.355	89.485	84.02
79.38	70.425	84.06	80.025	69.765	61.31	73.6	66.39	56.795	50.085	69.305	41.05	90.93	82.74	92.83	80.375	83.67	88.281	76.66	76.995	94.19	95.455	94.19	95.455	88.115	79.715	79.22	70.87	77.96	78.98	82.085	76.565	86.9	74.445	86.565	93.27	97.325	91.9	96.355	92.85	89.485	83.93
79.38	70.425	84.06	80.16	69.765	61.445	73.465	65.985	56.435	49.95	68.9	40.915	91.335	82.605	92.83	80.285	83.67	88.281	76.66	76.59	94.19	95.365	94.19	95.365	88.115	79.715	79.22	70.735	78.23	78.98	82.715	76.7	87.035	74.58	86.565	93.135	97.595	92.125	95.86	92.58	89.485	84.56
79.605	70.02	84.06	80.16	69.765	61.31	73.195	66.39	56.435	50.085	68.81	40.915	91.335	82.47	92.695	80.375	83.67	88.011	76.66	77.085	94.82	95.095	94.82	95.095	88.115	79.715	79.22	71.005	78.23	78.98	82.94	76.7	87.17	75.075	86.565	92.865	97.46	91.9	95.995	92.355	89.485	84.02
79.74	70.425	84.06	80.025	69.765	61.715	73.6	66.39	55.895	49.95	69.17	40.645	91.335	82.47	92.695	80.375	83.67	88.416	76.66	76.995	94.415	95.095	94.415	95.095	88.115	79.985	79.22	71.005	78.095	78.98	83.21	76.43	87.17	74.715	86.565	92.865	97.46	91.9	95.86	92.355	89.485	84.29
79.38	70.425	84.06	80.16	69.765	61.715	73.465	66.615	56.435	49.95	68.9	40.42	91.2	82.605	92.56	80.375	83.67	88.416	76.66	76.995	94.28	95.095	94.28	95.095	88.115	79.715	79.22	71.005	78.23	78.69	83.435	76.565	87.53	74.94	86.565	92.865	97.73	92.125	95.86	92.355	89.485	84.155
79.38	70.425	84.06	80.025	69.765	61.805	73.465	66.615	56.525	49.95	68.9	40.555	90.93	82.605	92.695	80.285	83.67	88.281	77.155	76.995	94.19	95.095	94.19	95.095	88.115	79.715	79.22	71.005	78.23	78.69	83.705	76.43	87.17	74.715	86.565	93.135	97.46	91.9	95.725	92.355	89.62	84.425
79.605	70.425	84.06	80.16	69.765	61.94	73.6	66.39	55.895	49.95	68.9	40.555	90.93	82.47	92.83	80.285	83.67	88.281	77.155	77.355	94.82	95.095	94.82	95.095	88.115	79.58	79.355	71.275	78.23	78.42	83.84	76.565	87.035	74.58	86.565	93.135	97.235	91.765	95.725	92.85	89.62	84.425
79.38	70.425	84.06	80.025	69.675	62.075	73.6	66.39	55.895	49.455	69.17	40.15	90.93	82.38	92.47	80.15	83.4	88.146	76.66	77.085	94.415	95.59	94.415	95.59	88.115	79.715	79.355	71.005	78.59	78.42	83.84	76.43	86.9	74.715	86.565	93.36	97.235	91.63	95.86	92.355	89.485	84.02
79.38	70.425	84.06	80.025	69.675	62.345	73.6	66.39	55.895	49.95	69.17	40.15	90.93	82.47	92.83	80.285	83.67	87.786	77.155	77.085	94.82	95.365	94.82	95.365	88.115	79.715	79.355	71.365	78.23	78.69	84.065	76.565	87.035	74.715	86.97	93.27	97.325	91.9	95.59	92.355	89.35	84.02
79.38	69.795	84.06	80.16	69.765	62.345	73.6	66.255	55.895	49.95	68.81	40.015	90.93	82.38	92.2	80.375	83.67	88.146	77.155	76.995	94.82	95.095	94.82	95.095	88.115	79.715	79.58	71.005	78.59	78.42	84.47	76.43	87.17	74.715	86.97	93.495	96.965	91.63	95.23	92.355	89.35	84.02
79.38	70.02	84.06	80.16	69.765	62.345	73.195	66.39	55.895	49.95	68.81	39.925	90.93	82.38	92.2	80.15	83.67	88.416	77.29	76.995	94.19	94.33	94.19	94.33	88.115	79.58	79.355	71.365	78.59	78.42	84.335	76.07	87.17	74.715	86.97	93.36	97.235	91.9	95.5	91.95	89.485	84.02
79.38	70.02	83.97	80.16	69.765	62.57	73.6	66.39	55.895	49.95	68.9	39.925	90.84	82.605	92.2	80.015	83.67	88.146	77.155	77.085	93.92	95.365	93.92	95.365	88.115	79.715	79.58	71.005	78.725	78.69	84.2	76.07	87.035	74.715	86.565	93.135	96.965	91.9	95.5	92.085	89.35	84.02
79.74	69.795	84.06	80.025	70.305	63.065	73.195	66.48	55.895	49.95	68.9	39.925	90.93	82.605	92.2	80.015	83.535	88.281	77.29	76.59	94.055	95.59	94.055	95.59	88.115	79.715	79.355	71.365	78.59	78.69	84.47	76.43	86.9	74.31	86.565	92.865	96.47	92.26	94.96	92.22	89.35	83.93
79.74	69.66	84.06	80.16	70.305	63.065	73.465	66.75	55.895	49.95	68.9	39.655	90.84	82.605	92.2	80.015	83.535	88.281	77.38	76.995	93.92	95.095	93.92	95.095	88.115	79.58	79.715	71.365	78.95	78.42	84.695	76.43	87.035	74.58	86.97	93.135	96.47	91.9	94.96	92.355	89.35	84.02
79.38	70.425	84.06	80.43	70.395	62.84	73.195	66.75	55.895	50.085	69.17	39.925	90.57	82.605	92.2	80.15	83.265	88.146	77.29	76.59	93.785	95.095	93.785	95.095	88.115	79.58	79.22	71.5	78.725	78.69	84.695	76.43	87.035	74.715	86.565	93.63	96.47	91.9	95.23	92.22	89.35	83.93
79.38	70.425	84.06	80.16	70.53	62.975	73.465	66.75	55.895	49.95	69.035	40.015	90.84	82.605	92.2	80.015	83.4	88.011	77.38	76.59	93.65	95.095	93.65	95.095	88.115	79.715	79.58	71.77	78.59	78.69	84.83	76.07	87.035	74.94	86.97	93.9	96.335	91.9	94.735	92.355	89.35	84.02
79.605	70.425	83.835	80.16	70.53	63.47	73.6	66.75	56.03	49.95	68.9	39.925	90.93	82.47	92.2	80.285	83.67	88.011	77.29	76.995	94.055	95.365	94.055	95.365	88.115	79.58	79.58	71.995	78.59	78.98	84.965	76.07	87.035	74.715	86.565	93.765	96.335	91.63	94.735	92.22	89.26	84.02
79.38	69.66	84.06	80.025	70.665	63.605	73.465	66.75	56.03	50.085	68.9	40.15	90.57	82.47	92.2	80.15	83.535	88.146	77.29	76.59	93.56	95.095	93.56	95.095	88.115	79.22	79.715	71.995	78.59	78.98	84.83	76.07	87.035	74.715	86.565	93.36	96.11	91.9	94.735	92.085	89.125	84.02
79.38	69.93	84.06	80.16	70.53	63.695	73.6	66.75	55.895	49.95	68.9	40.285	90.57	82.47	92.2	80.015	83.265	88.011	77.29	76.59	93.65	95.365	93.65	95.365	88.115	79.355	79.58	71.77	78.23	78.98	85.1	75.935	87.17	74.715	86.565	93.27	96.11	91.9	94.735	91.95	89.125	83.795
79.38	70.425	84.06	80.025	70.53	63.83	73.825	66.75	55.895	49.95	68.81	40.42	90.57	82.605	91.705	79.88	83.265	88.011	77.29	76.59	93.425	94.33	93.425	94.33	88.115	79.715	79.715	71.635	78.59	78.98	85.1	76.07	86.9	74.715	86.565	94.125	96.11	91.9	94.6	92.085	88.99	84.02
79.38	70.02	84.06	80.025	70.395	64.1	73.465	66.75	55.895	49.59	68.9	40.78	90.93	82.47	91.57	80.015	83.13	88.146	77.155	76.59	93.65	94.33	93.65	94.33	88.115	79.355	79.58	71.995	78.59	78.98	85.19	76.07	87.035	74.715	86.565	94.62	96.2	91.9	94.465	92.22	88.855	83.93
79.38	69.795	84.06	80.025	70.305	64.1	73.6	66.75	56.3	49.95	68.9	40.915	90.57	82.38	91.84	80.015	83.265	88.011	77.38	76.59	93.65	95.095	93.65	95.095	88.115	79.355	79.22	71.635	78.23	78.98	85.19	75.8	86.9	74.715	86.565	94.62	96.2	91.9	94.735	92.22	88.63	84.02
79.605	70.02	84.06	80.16	70.395	63.965	73.6	66.75	56.3	49.455	69.305	41.05	90.3	82.47	91.57	80.015	83.265	87.786	77.38	76.59	94.19	95.095	94.19	95.095	88.115	79.58	79.22	71.995	78.095	78.98	85.325	75.8	86.81	74.94	86.97	94.755	96.2	91.9	94.465	92.22	88.63	83.795
79.605	70.425	84.06	80.16	70.395	64.1	73.6	66.75	56.03	49.455	68.9	41.41	90.57	82.11	91.57	79.88	83.265	88.281	77.515	76.995	93.65	95.365	93.65	95.365	88.115	79.22	79.22	71.77	78.23	78.98	85.19	75.71	87.035	74.715	86.97	94.89	96.47	91.9	94.6	92.22	88.495	84.02
79.38	69.795	84.06	80.16	70.305	63.83	73.6	66.75	55.895	49.455	68.9	41.41	90.57	82.38	91.57	79.745	83.4	88.011	77.38	76.59	93.65	95.095	93.65	95.095	88.115	79.22	79.22	71.995	78.59	78.98	85.19	75.935	87.035	74.94	86.97	95.025	96.47	91.9	94.465	92.22	88.36	84.02
79.38	70.02	83.97	80.16	70.395	63.695	73.6	66.75	55.895	49.95	68.81	41.545	90.57	82.11	91.57	79.745	83.4	88.011	77.515	76.59	93.92	95.455	93.92	95.455	88.115	79.22	78.95	71.635	78.23	78.98	85.46	75.71	86.9	75.075	87.06	94.89	96.47	92.395	94.375	91.95	88.63	83.93
79.605	70.425	83.97	80.43	70.17	63.47	73.465	66.75	56.03	49.455	68.81	42.04	90.435	82.47	91.435	79.745	83.4	88.281	77.515	76.59	93.92	95.365	93.92	95.365	88.115	79.085	78.95	71.635	78.095	78.98	85.46	75.71	86.675	75.075	87.465	95.16	96.47	92.395	94.375	92.355	88.63	84.02
79.74	70.425	84.06	80.295	69.765	63.2	73.06	66.39	55.895	49.32	68.81	42.31	90.57	82.38	91.57	79.745	83.265	88.281	77.65	76.995	93.92	95.095	93.92	95.095	88.115	79.22	78.95	71.77	78.095	78.98	85.19	75.935	86.675	75.075	87.735	95.52	96.965	91.9	93.745	92.085	88.63	83.795
79.605	70.425	84.06	80.025	69.765	63.065	73.195	66.39	55.31	49.455	69.305	42.67	90.84	82.605	91.3	79.745	83.4	88.146	77.65	76.995	94.19	95.365	94.19	95.365	88.115	78.95	78.95	71.995	78.23	78.98	85.46	75.575	86.675	74.715	87.96	95.16	96.965	92.395	93.745	92.085	88.36	83.525
79.875	70.02	84.06	80.16	69.765	62.57	73.195	66.615	55.805	49.455	69.305	42.445	90.57	82.47	91.435	79.745	83.265	88.281	77.65	76.995	93.65	95.59	93.65	95.59	88.115	78.95	78.95	71.77	78.23	78.98	85.325	75.71	86.81	74.58	88.095	95.16	97.1	92.395	93.61	91.95	88.36	83.795
79.38	70.425	84.06	80.16	69.675	63.065	73.06	66.615	55.895	49.455	69.17	42.94	90.84	82.605	91.075	79.88	83.535	88.281	77.92	77.085	93.92	95.59	93.92	95.59	88.115	78.95	78.725	71.77	78.23	78.98	85.19	75.71	86.81	74.445	88.095	95.79	97.235	92.53	93.475	92.085	88.63	84.02
79.38	70.425	84.06	80.16	69.675	63.065	73.195	66.39	55.805	49.95	69.305	43.435	90.84	82.605	91.075	79.745	83.265	88.281	77.92	76.995	94.055	95.455	94.055	95.455	88.115	78.95	78.23	71.995	78.23	78.98	85.46	75.8	87.035	74.715	88.59	95.385	97.325	92.395	93.475	92.085	88.63	83.795
79.38	70.155	84.06	80.16	69.405	62.975	73.6	67.02	55.895	49.455	69.17	43.21	90.84	82.605	91.075	79.655	83.535	88.281	77.92	76.995	94.19	95.095	94.19	95.095	88.115	78.95	78.23	71.77	78.23	78.98	85.46	75.8	86.81	74.715	88.59	95.52	97.46	92.53	93.61	91.95	88.36	84.02
79.875	70.425	84.06	80.295	69.675	62.57	73.195	66.75	55.67	49.455	69.665	43.705	90.705	82.605	91.3	79.745	83.265	88.011	77.92	76.995	94.19	95.59	94.19	95.59	88.115	78.86	78.59	71.995	77.825	78.69	85.46	75.71	86.81	75.075	88.995	95.52	97.865	92.62	93.475	91.59	88.99	84.02
79.74	70.425	84.06	80.16	69.54	62.57	73.825	66.75	55.805	49.185	69.305	43.435	90.93	82.605	91.075	79.745	83.265	88.011	78.28	76.59	94.19	95.59	94.19	95.59	88.115	78.95	78.59	71.77	77.825	78.69	85.19	75.935	86.675	74.715	88.995	95.88	98.585	92.53	93.205	91.59	88.63	83.795
79.38	70.425	84.06	80.16	69.27	62.84	73.69	66.75	55.31	49.32	69.305	43.435	90.57	82.605	91.435	79.52	83.265	88.146	78.145	76.59	94.19	95.59	94.19	95.59	88.115	78.725	78.725	71.995	77.96	78.42	85.46	76.07	86.675	75.075	89.49	95.88	98.225	92.62	93.205	91.59	88.63	83.93
79.11	70.02	84.6	80.43	69.27	62.345	73.6	66.75	55.31	49.185	69.305	43.435	90.57	82.47	91.075	79.385	83.4	88.281	77.92	76.59	94.19	95.455	94.19	95.455	88.115	78.95	78.59	71.995	77.96	78.42	85.46	75.8	86.675	75.075	89.49	96.15	97.955	92.53	93.475	91.95	88.63	84.02
79.38	70.02	84.06	80.16	69.045	62.21	73.6	67.02	55.31	49.32	68.81	43.435	90.57	82.605	90.94	79.745	83.265	88.281	77.92	76.59	94.19	95.59	94.19	95.59	88.115	78.95	78.455	71.995	77.96	78.69	85.1	75.71	86.81	75.075	89.85	96.285	97.955	92.53	93.475	91.95	88.855	84.155
79.38	70.425	84.06	80.43	69.135	62.075	73.465	66.75	55.31	49.095	68.675	43.435	90.57	82.11	91.075	79.745	83.4	88.011	78.28	76.995	94.19	95.365	94.19	95.365	88.115	78.59	78.95	72.13	77.96	78.42	85.325	75.71	86.675	75.075	89.85	96.15	97.955	92.53	93.475	92.22	88.63	84.02
79.38	70.02	84.6	80.43	69.27	62.075	73.6	66.75	55.31	49.185	68.54	43.435	90.57	82.47	90.94	79.745	83.535	88.011	78.28	76.995	94.19	95.455	94.19	95.455	88.115	78.59	78.725	72.13	77.96	78.42	85.46	75.935	86.81	75.57	89.985	96.285	98.225	92.53	93.205	92.085	88.63	84.02
79.245	69.66	84.96	80.655	69.27	62.21	73.195	66.75	55.67	49.185	68.675	43.705	90.57	82.605	90.94	80.015	83.265	88.281	78.28	77.085	94.19	95.365	94.19	95.365	88.115	78.59	78.59	72.13	78.095	78.69	85.19	75.71	87.035	75.57	90.345	96.51	98.585	92.395	93.205	92.355	88.855	83.795
79.11	69.795	84.33	80.655	69.045	62.075	73.6	66.75	55.31	49.185	68.54	43.93	90.57	82.47	90.94	80.285	83.265	88.011	78.28	76.995	94.82	95.455	94.82	95.455	88.115	78.95	78.59	72.13	78.095	78.69	85.325	75.71	87.035	75.57	90.345	96.15	98.09	92.62	93.205	92.355	88.63	83.795
79.38	70.425	84.96	80.925	69.27	61.94	73.195	66.75	55.31	48.96	68.405	44.065	90.57	82.47	90.805	80.15	83.4	88.011	77.92	76.59	94.415	95.455	94.415	95.455	88.115	78.95	78.59	72.13	77.96	78.42	85.325	75.935	87.17	75.57	90.345	96.645	97.955	92.62	93.475	92.085	88.495	83.93
79.38	70.02	84.825	80.79	69.27	61.715	73.195	67.11	55.31	48.96	68.675	44.47	90.57	82.38	90.67	80.375	83.13	88.281	78.28	76.995	94.55	95.365	94.55	95.365	88.115	78.86	78.86	72.13	77.96	78.69	85.1	75.8	87.035	75.975	90.345	96.645	98.585	92.755	93.205	91.59	88.36	84.02
79.38	70.425	84.96	80.79	69.27	61.94	73.465	67.11	55.31	48.825	68.81	45.1	90.705	82.47	90.58	80.285	83.4	88.011	78.415	77.085	94.685	95.455	94.685	95.455	88.115	78.725	78.59	72.13	77.96	78.69	85.19	75.8	86.675	75.84	90.255	96.645	98.99	92.62	93.475	91.95	88.63	83.795
79.38	70.425	85.23	81.06	69.27	61.94	73.6	67.11	55.31	48.96	69.035	45.46	90.57	82.47	90.67	80.78	83.4	87.786	78.55	77.085	94.82	95.455	94.82	95.455	88.115	78.725	78.59	72.13	77.825	78.71	85.1	75.71	87.035	75.84	90.345	96.285	98.585	92.755	93.61	92.085	88.36	83.93
79.38	70.425	85.455	81.06	69.405	61.94	73.6	67.515	55.175	48.555	68.9	45.955	90.57	82.605	90.67	80.645	83.13	88.011	78.28	77.085	94.82	95.455	94.82	95.455	88.115	78.95	78.725	72.13	77.96	78.71	85.1	75.71	87.035	75.57	90.345	96.51	98.585	92.755	93.475	92.355	88.63	83.93
79.38	70.425	85.455	81.06	69.045	61.94	73.825	67.65	55.04	48.96	69.17	46.225	90.57	82.605	90.67	80.78	83.13	88.011	78.415	77.085	94.82	95.455	94.82	95.455	88.115	78.86	78.59	72.13	78.095	78.71	85.1	75.8	87.17	75.705	90.345	96.285	98.585	92.89	93.475	92.715	88.63	83.795
80.01	70.425	85.59	81.285	68.91	62.075	73.825	67.245	55.04	48.96	69.17	46.225	90.705	82.38	90.04	81.14	83.04	88.281	78.415	76.995	94.82	95.725	94.82	95.725	88.115	78.725	78.86	72.13	77.96	78.71	84.83	75.935	87.17	75.57	90.345	96.285	98.225	92.89	93.61	92.715	88.99	84.02
79.38	70.56	85.59	81.285	68.775	61.94	73.825	67.65	55.04	49.095	68.675	46.36	90.57	82.47	90.67	81.14	83.04	87.651	78.55	77.49	95.045	95.455	95.045	95.455	88.115	78.455	78.725	72.13	77.96	78.71	84.965	75.71	86.9	75.705	90.345	96.645	98.585	92.89	93.475	92.355	88.63	84.02
79.38	70.56	85.59	81.285	68.775	61.94	73.825	67.65	54.905	48.96	68.9	46.36	90.84	82.47	90.58	81.14	83.13	88.011	78.415	77.085	95.18	95.455	95.18	95.455	88.115	78.59	78.95	71.995	77.825	78.71	84.695	75.305	86.675	75.84	89.985	96.51	98.585	93.16	93.205	92.355	88.63	84.02
79.38	70.65	85.455	81.195	68.91	61.805	73.825	67.515	54.905	48.825	68.81	46.225	90.84	82.47	90.04	81.14	83.04	87.651	78.415	76.995	95.18	95.59	95.18	95.59	88.115	78.59	79.22	72.13	77.825	78.71	84.965	75.71	86.9	75.975	89.85	95.88	98.855	93.16	93.205	92.355	88.63	84.02
79.74	70.785	85.59	81.285	68.91	61.715	73.825	67.11	54.545	48.555	68.81	45.82	90.435	82.47	90.04	81.14	83.04	87.786	78.415	76.995	95.18	95.59	95.18	95.59	88.115	78.86	79.22	72.13	77.825	78.69	84.47	75.71	86.81	75.57	89.85	96.15	98.855	93.16	93.205	92.22	88.36	83.795
79.875	70.785	85.725	81.285	68.91	61.715	73.465	67.11	54.545	48.96	68.405	45.46	90.57	82.38	90.04	81.14	83.04	88.011	78.415	77.085	95.315	95.86	95.315	95.86	88.115	78.59	79.22	71.995	77.825	78.69	84.47	75.305	86.9	75.57	89.85	96.285	98.99	93.16	93.205	92.355	88.63	83.93
79.74	70.65	85.725	81.285	68.91	61.715	73.6	66.75	54.545	48.96	68.27	45.46	90.57	82.605	90.04	81.14	83.265	88.011	78.415	77.085	95.18	95.59	95.18	95.59	88.115	78.23	79.58	72.13	77.825	78.42	84.47	75.71	86.9	75.84	90.12	96.285	98.585	93.52	93.205	92.355	88.63	84.02
79.605	70.785	85.59	81.195	68.505	61.31	73.6	67.11	54.545	48.96	68.405	45.595	90.57	82.47	90.04	81.545	83.04	88.281	78.415	77.085	95.315	95.725	95.315	95.725	88.115	78.725	79.715	72.13	77.825	78.42	84.47	75.71	86.81	75.84	89.85	96.42	98.585	93.385	93.475	92.985	88.63	84.02
79.38	70.785	85.59	81.285	68.505	61.445	73.6	67.11	54.545	49.185	68.27	45.19	90.84	82.47	90.04	81.635	83.265	88.281	77.92	76.995	95.45	95.86	95.45	95.86	88.115	78.86	80.345	72.13	77.825	78.69	84.2	75.17	86.9	75.48	89.85	96.645	98.585	93.16	93.205	92.355	88.63	84.02
79.38	70.65	85.725	81.42	68.91	61.31	73.825	67.11	54.545	48.96	68.405	45.19	90.57	82.47	89.815	81.635	83.265	88.281	78.415	76.995	95.45	95.86	95.45	95.86	88.115	78.95	80.12	72.13	77.96	78.42	84.065	75.575	86.9	75.48	89.85	96.285	98.585	93.16	93.745	92.355	88.63	83.795
79.11	70.65	85.725	81.42	68.91	61.715	73.69	67.11	54.41	48.555	68.405	45.19	90.57	82.47	89.68	81.905	83.265	88.281	78.01	77.085	95.54	95.995	95.54	95.995	88.115	78.95	80.345	72.13	77.96	78.42	84.335	75.17	86.9	75.57	89.85	96.51	98.99	93.52	94.105	92.22	88.63	83.93
79.38	70.65	85.59	81.195	68.91	61.31	73.96	66.75	54.545	49.185	68.81	45.19	90.435	82.38	89.32	81.635	83.13	88.281	77.92	77.355	95.54	95.86	95.54	95.86	88.115	79.22	80.345	72.13	78.095	78.69	84.2	74.945	87.17	75.48	89.85	96.645	98.855	93.52	94.105	92.355	88.63	84.02
78.975	70.65	85.59	81.285	68.91	61.715	74.32	66.75	54.05	49.185	68.81	45.1	90.3	82.605	89.32	81.635	83.13	88.551	77.92	77.085	95.54	95.86	95.54	95.86	88.115	79.22	80.345	72.13	77.96	78.69	84.065	74.81	86.81	75.345	89.625	96.285	98.585	93.52	94.465	92.85	88.63	84.02
79.11	70.65	85.725	81.825	68.91	61.715	73.825	66.615	54.41	48.96	69.17	44.965	90.57	82.47	89.32	81.14	83.265	88.281	78.145	77.22	95.675	95.86	95.675	95.86	88.115	78.95	80.345	71.995	78.095	78.42	83.84	74.81	87.035	75.075	89.85	96.51	97.955	93.52	94.465	92.985	89.125	84.155
79.11	70.65	86.085	81.285	68.505	61.31	73.825	66.615	54.41	48.555	68.81	44.965	90.57	82.245	88.915	81.14	83.13	88.281	78.01	77.085	95.675	95.86	95.675	95.86	88.115	79.22	80.48	71.77	78.23	78.69	83.84	74.675	86.9	75.48	89.49	96.285	98.585	93.16	94.735	93.075	89.125	84.02
79.11	70.56	85.725	81.06	68.775	61.445	74.095	66.615	54.545	48.555	68.81	44.695	90.435	82.38	89.32	81.635	82.77	88.011	77.92	77.355	95.675	95.86	95.675	95.86	88.115	78.95	80.48	71.635	78.59	78.69	83.84	74.675	86.675	75.48	89.49	96.42	98.585	93.52	94.96	93.075	88.63	84.425
78.975	70.56	85.59	81.06	68.91	61.715	73.825	66.39	54.05	48.96	68.81	44.47	90.3	82.11	88.915	81.635	83.04	88.146	78.28	77.085	95.675	95.59	95.675	95.59	88.115	79.22	80.48	71.365	78.455	78.69	83.975	74.675	86.81	75.57	89.355	96.285	98.585	93.655	94.96	92.355	89.125	84.425
78.885	70.56	85.59	81.285	68.775	61.445	73.825	66.39	54.41	48.96	68.675	44.335	90.3	82.11	88.915	81.635	83.265	88.281	78.28	76.59	95.675	95.86	95.675	95.86	88.115	78.95	80.84	71.635	78.095	78.69	83.57	74.54	86.9	75.48	89.49	96.51	98.855	93.79	94.735	92.85	89.125	84.29
78.885	70.425	85.59	81.285	68.505	61.445	73.69	66.39	54.41	48.825	68.675	44.2	90.435	82.11	88.915	81.905	83.04	88.281	77.92	76.995	95.675	95.995	95.675	95.995	88.115	78.95	80.975	71.5	78.59	78.42	83.435	74.045	86.675	75.57	89.085	96.285	98.585	93.52	94.96	93.48	89.26	84.695
78.885	70.425	85.86	81.825	68.505	61.085	73.195	65.985	54.41	48.555	68.405	44.065	90.21	82.47	88.915	81.905	83.04	88.011	78.01	77.085	96.44	95.995	96.44	95.995	88.115	78.95	80.48	71.365	78.23	78.69	83.435	74.18	86.81	75.075	89.085	95.88	98.855	93.655	94.96	93.48	89.125	84.155
78.75	70.56	86.085	81.285	68.505	61.175	73.6	66.39	54.41	48.555	68.675	44.065	90.21	82.245	88.915	81.41	83.265	88.011	77.65	77.085	95.675	95.995	95.675	95.995	88.115	78.95	80.975	71.365	78.455	78.69	83.435	74.45	86.9	75.48	89.085	95.88	98.855	93.655	95.5	93.48	89.26	84.425
78.885	70.56	85.86	81.285	68.505	60.68	73.195	65.85	54.275	48.555	68.54	44.065	90.435	82.38	88.555	81.635	83.13	88.011	77.785	76.995	96.575	95.995	96.575	95.995	88.115	78.86	80.84	71.365	78.455	78.71	83.345	74.045	86.81	75.48	89.355	95.88	98.36	93.79	95.59	93.48	89.35	84.56
78.75	70.425	85.725	81.825	68.505	60.815	73.195	65.985	54.05	48.555	68.54	44.2	90.3	82.11	88.555	81.41	83.13	88.011	77.515	76.59	96.8	95.995	96.8	95.995	88.115	78.95	80.975	71.635	78.59	78.71	83.435	74.045	86.81	75.57	89.49	95.88	98.585	93.655	95.59	92.985	89.26	84.785
78.75	70.425	85.725	81.42	68.505	60.815	73.195	65.85	54.275	48.555	68.54	44.335	90.3	82.11	88.915	81.905	83.13	88.011	77.65	76.59	96.8	95.995	96.8	95.995	88.115	78.86	81.11	71.635	78.59	78.71	83.21	74.54	86.81	75.48	89.085	95.79	98.585	93.655	95.86	92.715	89.35	84.695
78.345	70.425	86.085	81.285	68.505	60.815	73.195	65.49	54.14	48.555	68.81	44.335	90.435	82.38	88.555	81.905	83.265	88.281	77.515	76.59	96.8	96.355	96.8	96.355	88.115	78.59	81.245	71.77	78.725	78.71	83.345	74.45	86.675	75.57	89.085	95.52	98.855	93.655	95.725	93.075	89.26	84.785
78.615	70.425	85.86	81.825	68.505	60.95	73.195	64.86	54.41	48.555	68.675	44.695	90.3	82.11	88.555	81.635	83.265	88.281	77.515	76.59	96.8	96.355	96.8	96.355	88.115	78.95	81.245	71.365	78.59	78.71	83.345	74.54	86.675	75.48	88.995	95.88	98.585	93.655	96.355	93.48	89.26	84.695
78.345	70.02	86.085	81.285	68.505	61.085	73.6	64.995	54.41	48.555	68.675	44.47	90.21	81.975	88.555	81.635	83.265	88.416	77.65	76.59	96.8	96.085	96.8	96.085	88.115	79.22	80.975	71.77	78.59	78.71	83.345	74.675	86.675	75.345	89.085	95.79	98.855	93.655	96.355	93.975	89.26	84.695
78.345	69.66	85.725	80.925	68.505	61.085	73.69	64.86	54.41	48.555	68.54	44.335	90.075	82.11	88.555	81.41	83.265	88.146	77.515	76.455	96.8	95.995	96.8	95.995	88.115	78.725	81.245	71.5	78.59	78.71	83.345	74.18	86.675	75.075	88.995	95.52	98.585	93.655	96.22	93.975	89.26	84.785
78.615	70.155	85.725	81.285	68.28	61.085	73.825	64.995	54.41	48.555	68.045	44.47	90.21	82.11	88.555	81.905	83.265	88.011	77.515	76.23	97.205	96.625	97.205	96.625	88.115	78.95	81.11	71.365	78.725	78.71	83.57	74.045	86.675	75.075	88.995	95.52	98.855	93.16	95.86	93.48	89.125	84.785
78.345	70.02	85.725	81.825	68.28	61.085	73.825	64.995	54.41	48.555	68.27	44.065	90.21	82.11	88.555	81.905	83.265	88.011	77.38	76.455	96.8	96.625	96.8	96.625	88.115	78.95	80.975	71.365	78.86	78.71	83.345	74.315	86.18	75.48	88.995	95.385	98.585	93.655	95.86	93.075	89.35	85.325
78.345	70.02	85.59	81.825	68.415	61.085	74.095	64.86	54.14	48.33	68.045	44.065	89.805	82.11	88.555	81.635	83.265	88.281	77.515	76.23	97.205	96.625	97.205	96.625	88.115	78.95	81.245	71.365	78.725	78.71	83.435	74.315	86.675	75.57	88.995	95.52	98.99	93.25	96.22	93.705	89.35	84.92
78.345	69.93	85.59	81.825	68.145	61.085	73.825	64.995	54.41	48.555	68.045	43.705	90.21	82.11	88.555	81.635	83.13	87.786	77.515	76.23	97.205	96.625	97.205	96.625	88.115	78.95	81.11	71.365	78.95	78.71	83.345	74.045	86.9	75.075	88.095	95.16	99.35	93.16	95.86	93.84	89.485	85.325
78.345	70.02	85.725	81.285	68.505	61.085	73.825	64.86	54.41	48.555	67.91	43.705	90.21	82.11	88.285	81.635	83.13	88.011	77.515	76.23	96.935	96.625	96.935	96.625	88.115	79.22	80.975	71.275	78.95	78.71	83.705	74.045	86.81	75.075	88.59	95.16	99.35	93.16	95.59	93.075	89.35	85.415
78.255	70.425	86.085	81.42	68.415	60.815	73.825	64.725	54.545	48.825	67.55	43.705	90.21	82.11	88.555	81.635	83.265	87.786	77.38	76.23	96.935	96.625	96.935	96.625	88.115	79.085	81.245	71.275	78.95	78.71	83.57	74.045	86.405	75.075	88.095	95.16	99.485	93.385	94.96	93.075	89.485	85.415
78.345	70.02	85.725	81.42	68.145	60.815	73.6	64.725	54.41	48.555	67.775	43.705	90.075	82.11	88.555	81.635	83.13	88.011	77.515	76.095	97.07	96.625	97.07	96.625	87.215	78.95	81.11	71.365	78.95	78.71	83.705	74.315	86.675	75.075	88.095	95.16	99.485	93.25	94.6	92.985	89.485	85.415
78.615	69.66	85.725	81.42	68.28	60.815	73.825	64.725	54.545	48.555	67.91	43.705	89.805	82.11	88.555	81.14	83.13	87.786	77.515	76.23	96.935	96.625	96.935	96.625	87.215	79.22	81.245	71.275	78.95	78.71	83.435	74.045	86.18	75.075	88.095	95.16	99.35	93.16	95.23	93.48	89.62	85.82
78.345	69.66	85.725	81.285	67.875	61.085	73.6	64.86	54.905	48.555	67.775	43.435	89.805	82.11	88.555	81.635	83.04	88.011	77.515	76.095	96.8	96.625	96.8	96.625	87.215	79.22	81.11	71.77	79.085	78.71	83.21	74.045	86.18	75.075	88.59	95.16	99.35	93.52	95.5	93.705	89.62	85.685
78.345	70.02	85.725	81.825	68.28	61.085	73.6	64.995	54.545	48.96	67.775	43.705	89.805	82.11	88.42	81.635	83.13	88.011	77.515	75.96	96.8	96.625	96.8	96.625	87.215	78.95	81.11	71.365	78.95	78.71	83.705	74.045	86.675	75.48	88.59	94.755	99.485	93.52	95.5	93.075	89.62	85.685
78.345	69.66	85.455	81.06	68.28	61.175	73.6	64.86	54.545	48.96	67.55	43.705	89.58	82.11	88.195	81.14	83.04	87.786	77.155	75.96	96.935	96.625	96.935	96.625	87.35	79.22	81.11	71.365	79.22	78.71	83.705	73.55	86.18	75.48	88.59	94.755	99.485	93.16	95.365	92.85	89.89	85.82
78.345	69.66	85.59	81.06	68.145	61.085	73.825	64.725	55.175	48.96	67.775	43.705	89.805	82.11	88.195	81.14	83.13	88.011	77.38	75.825	97.07	96.625	97.07	96.625	87.215	79.22	81.245	71.275	78.95	78.71	83.57	74.045	86.675	75.075	88.59	94.755	99.485	93.25	95.59	92.85	89.89	85.82
78.345	69.66	85.59	81.285	68.415	61.445	73.6	64.725	55.175	49.185	67.55	43.84	89.805	82.11	88.555	81.635	83.13	88.011	77.29	75.825	96.935	96.715	96.935	96.715	87.215	79.22	81.245	71.365	79.085	78.71	83.705	73.91	86.81	75.075	88.995	94.755	99.35	92.89	95.86	92.715	89.89	85.82
78.255	69.66	85.455	81.285	68.28	61.175	73.6	64.725	55.175	49.455	67.55	43.705	90.21	82.11	88.285	81.14	83.13	88.011	77.155	75.96	96.935	96.715	96.935	96.715	86.99	79.355	80.975	71.275	79.22	78.71	83.57	74.315	86.18	75.075	88.59	94.755	99.485	93.025	95.995	92.85	89.89	86.18
78.345	69.3	85.59	81.285	68.505	61.31	73.825	64.725	55.31	49.32	67.55	43.435	89.805	82.11	88.195	81.14	83.265	88.011	77.155	75.96	97.07	97.48	97.07	97.48	86.99	79.22	80.975	71.14	79.22	78.71	83.435	74.045	86.675	74.94	88.86	94.755	99.485	92.755	95.86	92.85	90.25	85.82
78.255	69.525	85.59	81.06	68.505	61.31	73.6	64.725	55.805	49.455	67.55	43.3	89.805	82.11	88.195	81.14	83.265	88.011	77.29	75.825	96.8	96.715	96.8	96.715	86.99	79.22	81.11	71.14	78.95	78.71	83.435	74.315	86.18	75.075	88.59	94.395	99.485	92.89	96.355	92.85	90.115	86.585
77.985	69.525	85.59	81.195	68.505	61.445	73.825	64.725	55.895	49.455	67.01	43.435	89.805	81.48	88.195	81.14	83.04	88.281	77.02	75.825	96.935	96.715	96.935	96.715	86.99	79.355	81.11	71.005	79.22	78.71	83.345	74.045	86.045	75.075	88.59	94.62	99.485	92.755	96.625	92.355	89.89	86.585
77.85	69.03	85.59	81.285	68.505	61.445	73.825	64.725	56.3	50.085	67.28	43.3	89.805	82.11	88.195	81.14	83.13	87.786	77.155	75.825	96.935	96.625	96.935	96.625	86.99	79.355	80.975	71.14	79.355	78.71	83.435	74.045	86.81	74.715	88.59	94.62	99.485	92.755	96.355	92.355	89.89	86.585
77.985	69.03	85.365	81.285	68.505	61.715	73.825	64.59	56.3	50.085	67.01	43.3	89.805	81.975	88.42	81.14	83.04	88.011	77.155	75.96	96.8	96.625	96.8	96.625	86.99	79.58	80.975	71.005	79.58	78.71	83.435	73.685	86.54	74.715	88.59	94.26	99.485	92.89	96.355	92.355	90.25	86.945
77.985	68.895	85.23	81.06	68.505	61.445	73.96	64.59	56.525	50.085	67.01	43.21	89.805	82.11	88.195	81.14	83.265	88.011	77.155	75.96	97.205	96.625	97.205	96.625	86.99	79.58	80.975	71.275	79.22	78.71	83.435	73.91	86.675	74.715	88.59	94.395	99.485	92.755	95.86	92.715	90.25	86.945
78.255	69.03	85.365	81.06	68.505	61.715	73.6	64.5	56.435	50.085	67.01	43.3	89.805	82.11	88.195	81.14	83.265	88.011	77.155	75.96	96.935	96.625	96.935	96.625	86.99	79.355	80.975	71.275	79.22	78.71	83.345	73.91	86.18	75.075	88.59	94.26	99.485	92.755	95.995	92.85	90.25	87.08
78.255	68.895	85.365	81.195	68.505	61.805	73.69	64.5	56.435	50.085	67.01	43.21	89.805	82.11	88.285	81.14	83.04	88.011	77.155	76.095	97.07	96.625	97.07	96.625	86.99	79.22	81.11	70.87	79.22	78.71	83.435	73.91	86.18	74.715	88.095	94.125	99.485	92.62	95.995	92.715	90.25	87.215
77.985	68.895	85.365	80.925	68.505	61.715	73.6	64.5	56.3	49.95	67.01	42.805	89.805	82.245	88.195	81.14	83.13	87.786	76.885	75.96	97.205	96.715	97.205	96.715	86.99	79.58	81.245	70.735	79.22	78.71	83.57	74.045	86.54	74.715	88.095	94.125	99.485	92.755	95.86	92.355	89.89	87.305
77.85	68.76	85.23	80.79	68.505	61.94	73.6	64.365	56.3	49.95	67.01	43.21	89.58	82.11	88.195	81.005	83.04	88.281	77.155	75.825	97.205	96.85	97.205	96.85	86.99	79.22	80.975	70.735	79.355	78.71	83.57	74.18	86.54	74.715	88.59	93.99	99.485	92.755	95.5	92.22	90.25	87.305
77.985	68.76	85.455	80.925	68.505	61.805	73.465	64.365	55.895	49.95	67.01	42.94	89.805	82.11	88.195	81.14	83.265	88.146	77.38	76.095	97.205	96.715	97.205	96.715	86.99	79.355	80.975	70.87	79.715	78.71	83.705	74.045	86.675	74.58	88.59	93.9	99.485	92.755	95.23	92.355	90.385	87.305
77.85	68.76	85.455	81.195	68.505	61.805	73.6	64.365	56.03	49.95	66.92	42.67	89.58	82.11	88.195	81.14	83.13	88.011	77.02	76.23	97.205	96.715	97.205	96.715	86.99	79.22	80.48	70.87	79.58	78.71	83.21	74.045	86.405	74.715	88.095	93.765	99.485	92.62	95.23	92.715	90.52	87.305
77.85	68.76	85.365	80.79	68.775	61.805	73.825	64.365	55.895	49.455	66.92	42.67	89.58	82.11	87.79	81.005	83.13	88.011	77.02	76.095	97.07	96.625	97.07	96.625	86.99	79.085	80.84	70.735	79.715	78.71	83.21	74.045	86.675	74.58	88.59	93.99	99.485	92.755	94.96	92.715	90.25	87.305
77.715	68.76	85.455	80.655	69.27	61.94	74.095	64.365	55.805	49.95	67.01	42.67	89.58	81.48	87.79	80.78	83.04	88.146	77.02	75.96	97.43	96.715	97.43	96.715	86.99	79.355	80.84	70.735	79.715	78.71	83.345	73.685	86.18	74.58	88.59	93.765	99.485	92.755	94.735	92.715	90.385	87.305
77.85	68.625	85.23	80.655	68.91	61.805	74.095	64.59	55.895	49.95	66.92	42.31	89.58	82.11	88.06	80.645	83.04	88.146	76.66	76.095	97.205	96.625	97.205	96.625	86.99	79.22	80.48	70.735	79.715	78.71	83.21	74.045	86.045	74.715	88.095	93.765	99.485	92.755	94.6	92.355	90.385	87.845
77.625	68.76	85.365	81.06	69.405	61.805	73.825	64.5	55.895	49.95	66.92	42.535	89.58	81.48	88.06	80.78	83.04	88.281	76.885	75.96	97.205	96.625	97.205	96.625	86.99	79.22	80.48	71.005	79.985	78.71	83.21	74.315	86.045	74.58	88.59	93.765	99.485	92.755	94.6	92.355	90.52	87.845
77.625	68.76	85.365	80.925	69.405	61.805	74.23	64.725	55.895	50.22	66.785	42.31	89.805	81.84	88.195	80.78	83.04	88.011	77.29	76.095	97.43	96.625	97.43	96.625	86.72	79.22	80.48	70.735	79.715	78.71	83.075	74.045	86.18	74.715	88.59	93.63	99.35	92.395	94.375	92.355	90.385	87.305
77.625	68.76	85.365	80.925	68.91	62.21	74.095	64.59	55.895	50.085	66.65	42.445	89.805	81.48	87.79	80.78	82.77	87.651	77.29	75.825	97.205	96.715	97.205	96.715	86.855	79.22	80.48	70.87	79.715	78.71	83.075	74.045	86.18	74.58	88.59	93.63	99.485	92.62	94.465	92.355	90.385	88.34
77.625	68.76	85.365	80.79	69.135	62.075	74.23	64.5	55.805	50.085	66.785	42.445	89.805	82.11	88.195	80.645	83.04	88.011	77.02	75.96	97.205	96.625	97.205	96.625	86.99	79.22	80.48	70.735	79.715	78.71	82.805	74.045	86.045	74.715	88.095	93.765	99.485	92.53	94.465	92.355	90.385	88.475
77.625	68.895	85.455	80.925	68.91	62.075	74.23	64.365	55.895	50.22	66.785	42.175	89.805	82.47	88.195	80.78	83.13	88.011	77.155	75.96	97.205	96.715	97.205	96.715	86.99	79.22	80.48	71.005	79.985	78.71	82.94	74.315	86.675	74.715	88.095	93.765	99.35	92.395	94.465	92.355	90.385	88.34
77.85	68.895	85.365	80.655	68.91	61.805	74.095	64.59	55.805	50.22	66.65	42.31	89.805	82.11	88.195	80.645	83.04	88.011	77.29	75.825	97.43	96.715	97.43	96.715	86.99	79.355	80.48	70.735	79.715	78.71	82.715	74.18	86.675	74.58	88.095	93.495	99.215	92.395	94.6	92.355	90.385	88.205
77.985	68.76	85.455	80.79	69.045	61.94	74.095	64.59	55.895	50.22	66.515	42.175	89.805	82.11	88.195	80.645	83.13	88.011	76.66	75.825	97.205	96.625	97.205	96.625	86.99	79.355	80.48	70.375	80.12	78.71	83.075	73.91	86.18	74.58	88.095	93.36	99.215	92.53	94.465	92.355	90.385	88.475
77.85	68.895	85.23	80.655	68.91	61.94	73.825	64.725	55.805	50.085	66.38	42.175	89.58	82.11	87.79	80.78	83.265	88.281	77.155	75.96	97.205	96.715	97.205	96.715	86.99	79.22	80.345	70.735	80.345	78.71	82.94	74.045	86.045	74.58	88.095	93.36	99.35	92.26	94.105	92.355	89.89	88.565
77.85	68.895	85.455	80.925	68.91	61.805	73.69	64.86	55.31	50.355	66.38	42.31	89.58	82.11	88.285	80.78	83.4	88.281	77.02	75.825	97.07	96.625	97.07	96.625	86.99	79.355	80.345	70.375	80.345	78.71	82.94	73.91	86.18	74.445	88.095	93.63	99.215	92.395	94.465	92.355	90.385	88.7
77.985	68.76	85.23	80.43	69.045	62.21	73.825	64.86	55.31	50.22	66.38	41.905	89.58	82.11	87.79	80.375	83.13	88.011	76.66	75.96	97.205	96.625	97.205	96.625	86.99	79.22	80.48	70.51	80.48	78.71	83.21	73.685	86.675	74.715	88.095	93.36	99.215	92.395	94.375	92.355	89.98	88.34
77.49	68.625	84.96	80.655	69.27	62.075	73.825	64.995	55.31	50.085	66.155	42.04	89.58	82.245	88.195	80.375	83.67	88.011	77.02	75.96	97.205	96.625	97.205	96.625	86.99	79.22	80.345	70.24	80.48	78.71	82.94	73.19	86.675	74.715	88.095	93.36	98.585	92.395	93.61	92.355	89.89	88.205
77.625	68.76	85.23	80.79	69.135	61.94	74.095	64.995	55.31	49.95	65.885	41.905	89.58	82.245	88.195	80.375	83.67	88.011	76.66	75.96	97.205	96.625	97.205	96.625	86.99	79.22	80.345	70.375	80.84	78.71	82.58	73.19	86.675	74.58	88.095	93.63	98.855	92.395	93.97	92.355	89.89	88.565
77.49	68.4	85.455	80.655	69.27	61.94	74.455	64.995	55.31	50.22	66.29	42.175	89.58	82.11	87.79	80.375	83.67	88.281	76.66	75.825	97.205	96.625	97.205	96.625	86.99	79.22	80.345	70.735	80.48	78.71	82.31	73.19	86.18	74.58	88.095	93.36	98.855	92.395	94.105	92.22	90.115	88.205
76.995	68.4	85.365	80.925	69.765	62.345	74.815	64.86	55.31	49.95	66.29	41.905	89.445	82.11	88.195	80.375	83.67	88.551	77.02	75.96	97.205	96.625	97.205	96.625	86.99	79.355	80.345	70.375	80.48	77.81	82.085	73.55	86.54	74.31	87.96	93.27	98.585	92.125	93.205	92.22	89.98	88.205
77.355	68.535	85.23	80.79	69.675	62.21	74.95	64.59	55.31	50.085	66.38	41.905	89.58	82.11	87.79	80.375	84.39	88.641	76.66	75.825	97.43	96.625	97.43	96.625	86.99	79.22	80.345	70.51	80.975	77.585	82.085	73.19	86.675	74.445	87.96	93.36	98.585	92.395	93.475	92.085	89.89	87.845
76.995	68.76	85.455	80.79	69.765	62.345	75.085	64.365	55.31	50.085	66.29	42.04	89.58	81.975	87.79	80.375	84.93	88.641	76.885	75.96	97.205	96.625	97.205	96.625	86.99	79.58	80.48	70.645	80.975	77.585	82.085	73.55	86.81	74.31	88.095	93.36	97.955	92.62	93.205	92.22	90.25	87.305
76.995	68.625	85.365	80.43	69.765	62.345	75.085	64.365	55.175	50.085	66.155	42.175	89.58	82.11	87.79	80.285	85.02	88.641	76.885	75.96	97.205	96.625	97.205	96.625	86.99	79.58	80.12	70.735	81.11	77.585	81.545	73.91	86.675	74.31	87.96	93.27	98.09	92.26	93.205	92.22	90.25	87.305
76.995	68.4	85.455	80.925	69.765	62.345	74.815	63.735	55.175	50.085	66.29	42.04	89.58	82.11	87.79	80.375	85.155	89.181	76.66	75.96	97.205	96.625	97.205	96.625	86.99	79.355	80.12	70.735	81.245	77.585	82.085	73.19	86.54	74.31	88.095	93.36	98.09	92.26	93.61	91.59	89.89	87.305
76.995	68.535	85.365	80.43	69.765	62.705	74.59	63.465	54.905	49.95	66.29	42.04	89.58	82.38	87.79	80.51	85.29	89.181	76.66	76.095	97.205	96.625	97.205	96.625	86.99	79.355	80.345	70.51	81.245	77.585	81.95	73.19	86.18	74.31	88.095	93.36	97.955	92.26	93.205	92.085	89.98	87.305
76.995	68.4	85.455	80.43	70.17	62.705	74.59	63.465	55.04	49.95	66.29	41.905	89.805	82.38	87.79	80.375	85.29	89.541	76.66	75.825	97.205	96.625	97.205	96.625	86.99	79.22	79.985	70.105	81.11	77.585	81.68	73.19	87.035	74.31	87.735	93.36	97.73	91.9	93.205	92.22	89.62	87.305
76.995	68.4	85.455	80.43	70.035	62.84	74.32	63.465	54.905	49.95	66.38	41.905	89.445	82.38	87.79	80.375	85.425	89.181	76.66	75.96	97.205	96.625	97.205	96.625	86.99	79.22	80.12	70.24	81.245	77.585	81.95	73.91	86.81	73.815	87.6	93.27	97.46	92.125	93.205	92.085	89.755	87.215
76.995	68.13	85.365	80.43	70.305	63.065	74.455	63.33	55.175	49.95	66.29	41.815	89.445	82.11	87.79	80.375	85.65	89.541	76.885	75.825	97.43	96.355	97.43	96.355	86.99	79.355	79.715	70.015	81.245	77.585	82.085	73.55	86.81	73.815	87.465	93.27	97.46	92.53	93.205	91.95	89.485	87.215
76.995	67.77	85.59	80.43	70.53	63.335	74.23	63.33	54.905	49.95	66.29	41.815	89.58	82.11	87.79	80.375	85.65	89.811	77.02	75.825	97.205	96.625	97.205	96.625	86.99	79.22	80.345	69.475	81.11	77.585	81.68	73.91	86.18	74.31	87.465	93.135	97.325	92.53	93.205	91.59	89.62	87.08
76.995	68.265	85.455	80.655	70.395	63.2	74.32	63.195	55.31	50.085	66.155	41.815	89.58	82.11	87.79	80.285	85.425	89.811	76.66	75.96	97.205	96.355	97.205	96.355	86.99	79.58	79.715	69.88	81.245	77.585	81.95	73.55	86.675	73.815	87.825	93.27	97.325	92.26	93.205	91.95	89.485	87.08
76.995	67.77	85.23	80.43	70.53	63.2	74.59	63.465	54.545	50.085	66.29	41.905	89.445	82.11	87.79	80.375	85.65	89.541	76.66	75.96	97.07	96.355	97.07	96.355	86.99	79.22	80.345	69.88	80.975	77.585	82.085	73.55	86.675	74.31	87.465	93.27	97.235	92.395	93.475	92.22	89.485	86.945
76.86	67.77	85.455	80.43	70.8	63.2	74.32	63.33	54.545	49.95	66.29	42.04	89.445	82.11	87.79	80.285	85.65	89.676	76.66	76.095	96.935	96.625	96.935	96.625	86.99	79.22	80.345	69.475	81.11	77.585	81.815	73.55	86.675	73.455	87.465	93.27	97.1	92.53	93.205	92.22	89.62	86.945
76.86	67.995	85.23	80.16	70.665	63.47	74.455	63.735	54.905	49.95	65.885	42.04	89.445	82.11	87.79	80.015	85.65	89.811	76.66	75.96	97.205	96.22	97.205	96.22	86.585	79.355	80.345	69.475	80.975	77.585	81.95	73.55	86.81	73.59	87.6	93.36	96.47	91.9	93.475	92.085	89.485	86.945
76.995	67.77	85.455	80.43	70.8	63.2	74.815	63.465	54.545	49.95	66.29	42.04	89.31	81.975	87.43	80.15	85.29	89.946	76.66	76.095	97.43	96.355	97.43	96.355	86.99	79.22	80.12	69.475	80.975	77.585	82.085	74.045	86.675	73.32	87.465	93.27	96.47	92.395	93.205	91.95	89.485	86.945
76.86	67.275	85.095	80.43	70.935	63.2	74.725	63.6	54.545	49.95	66.29	42.04	89.445	82.11	87.655	80.015	85.65	89.676	76.66	75.96	97.205	95.995	97.205	95.995	86.99	79.22	79.985	69.88	81.245	77.585	82.085	73.55	86.81	73.59	87.735	93.135	96.47	92.26	93.205	91.59	89.35	86.945
76.59	67.77	84.96	80.43	70.8	63.2	74.95	63.33	54.545	49.95	66.38	42.175	89.58	82.11	87.655	80.015	85.65	90.036	76.66	76.095	97.205	96.355	97.205	96.355	86.99	79.22	79.985	69.475	80.975	77.585	82.085	73.55	86.81	73.68	87.6	93.135	96.47	91.9	93.475	91.59	89.485	86.585
76.725	67.275	84.96	80.43	71.16	63.47	74.725	63.465	54.41	50.085	66.29	42.445	89.31	81.84	87.655	80.015	85.65	89.541	76.66	75.825	97.205	96.355	97.205	96.355	86.99	79.22	80.345	69.88	80.975	77.585	81.815	74.045	86.675	73.815	87.735	93.27	96.47	92.26	93.205	91.59	89.485	86.585
76.86	67.77	85.23	80.43	70.935	63.605	74.815	63.33	54.05	49.95	66.38	42.445	89.31	82.11	87.295	80.15	85.65	89.541	76.66	75.96	97.205	96.355	97.205	96.355	86.99	79.22	79.985	69.88	81.11	77.585	81.815	74.18	86.18	73.68	87.825	93.27	96.47	91.9	93.205	91.59	89.485	86.585
76.86	67.77	85.23	80.43	71.565	63.2	74.59	63.33	54.14	49.455	66.515	42.67	89.445	81.48	87.295	80.015	85.65	89.676	76.66	75.825	97.205	96.355	97.205	96.355	86.99	79.22	79.715	69.88	80.975	77.585	81.95	74.045	86.18	73.68	87.06	93.27	96.47	91.9	93.205	91.455	89.35	86.585
76.86	67.995	84.96	80.43	71.16	63.2	74.59	63.105	54.05	49.455	66.65	42.445	89.58	81.975	87.295	79.88	85.29	89.811	76.39	75.825	97.205	96.355	97.205	96.355	86.99	79.22	79.715	69.475	80.975	77.585	81.815	73.91	86.18	73.68	86.97	92.865	96.11	92.26	93.205	91.455	89.485	86.45
76.995	67.995	84.96	80.43	71.295	63.47	74.59	62.97	54.05	49.95	66.29	42.535	89.58	81.48	87.025	80.015	85.29	89.676	76.39	75.825	96.8	96.085	96.8	96.085	86.99	79.22	79.58	69.475	80.975	77.585	81.68	74.045	86.18	73.68	87.06	93	96.2	91.9	93.205	91.455	89.485	86.18
76.995	68.265	84.6	80.43	71.565	63.2	74.59	62.97	53.78	49.185	66.38	42.67	89.445	82.38	87.655	79.745	85.29	89.946	76.66	75.825	97.205	95.995	97.205	95.995	86.99	79.355	79.715	69.475	80.975	77.585	81.815	74.045	86.405	73.815	86.97	92.865	95.84	92.125	93.205	91.185	89.485	86.18
76.995	68.265	84.96	80.16	71.565	63.2	74.59	62.835	53.645	49.95	66.29	42.445	89.58	81.48	87.43	79.745	85.425	89.946	76.39	75.96	97.07	95.86	97.07	95.86	86.99	79.355	79.715	69.475	80.975	77.585	81.68	74.045	86.045	73.59	86.97	93.27	96.11	92.125	93.205	91.455	89.485	86.585
76.86	68.13	84.06	80.16	71.16	63.2	74.095	62.7	53.51	49.32	66.29	42.67	89.58	82.11	87.43	79.745	85.65	90.171	76.39	75.825	97.07	95.725	97.07	95.725	86.99	79.355	79.58	69.475	80.975	77.585	81.455	74.315	86.045	73.59	86.97	92.73	96.11	91.9	93.205	91.455	89.125	86.45
77.49	67.77	84.06	80.43	71.295	63.2	74.455	62.475	54.05	49.95	66.29	42.67	89.58	81.84	87.295	79.745	85.29	89.946	76.66	75.96	96.935	95.995	96.935	95.995	86.99	79.58	79.58	69.385	80.84	77.585	81.815	74.045	86.18	73.32	86.97	92.865	95.84	91.9	93.205	91.455	89.35	86.585
77.22	67.995	84.33	80.16	71.16	62.975	74.23	62.7	53.645	49.95	66.29	42.67	89.58	81.48	87.43	79.385	85.425	89.811	76.66	75.825	96.575	96.355	96.575	96.355	87.71	79.355	79.22	69.475	80.975	77.585	81.185	74.045	86.18	73.32	86.97	93	96.11	91.9	93.205	90.825	89.26	86.585
76.995	68.13	84.33	80.025	71.025	62.705	74.23	62.475	53.51	49.95	66.02	42.805	89.58	81.975	87.655	79.745	85.65	90.171	76.39	75.825	96.935	95.995	96.935	95.995	87.845	79.58	79.22	68.98	80.975	77.585	81.185	74.18	86.405	72.96	86.97	93	95.84	91.9	93.205	91.455	89.125	87.08
77.355	68.265	84.33	80.16	71.16	62.705	74.095	62.34	53.645	49.455	66.02	42.67	89.58	82.11	87.43	79.385	85.65	90.171	76.66	75.825	96.8	95.995	96.8	95.995	87.71	79.355	79.22	69.115	81.11	77.585	81.185	73.91	86.18	72.96	86.97	92.73	95.84	92.125	93.205	91.095	89.125	86.945
77.355	68.625	84.06	80.025	71.16	62.84	74.32	62.475	54.05	49.95	66.29	42.805	89.58	81.48	87.565	79.25	85.425	90.171	76.66	75.33	96.935	95.725	96.935	95.725	87.62	79.715	78.95	69.115	80.975	77.585	81.185	74.045	86.18	73.32	86.97	92.73	95.705	92.26	93.205	91.455	89.26	86.585
77.355	68.4	84.6	80.16	71.16	62.705	74.32	62.205	54.05	49.95	65.885	42.67	89.58	81.48	87.43	79.52	85.29	90.171	76.39	75.825	96.8	95.995	96.8	95.995	87.35	79.22	78.95	69.115	80.84	77.585	81.185	74.045	86.675	73.185	86.97	92.865	95.705	91.9	93.205	90.825	88.99	87.215
77.22	68.4	84.6	80.16	71.16	63.065	74.32	61.935	54.275	49.455	65.885	42.67	89.445	81.48	87.43	79.25	85.29	90.036	76.39	75.825	96.8	95.995	96.8	95.995	87.71	79.58	78.95	68.98	80.48	77.585	80.915	74.315	86.675	73.185	86.97	92.865	95.57	91.9	93.205	90.825	89.125	87.08
77.49	68.76	84.06	80.16	71.565	62.705	74.23	61.935	53.78	49.95	65.885	42.67	89.58	81.48	87.565	79.25	85.155	90.171	76.39	75.825	96.8	95.995	96.8	95.995	87.485	79.58	78.86	69.385	80.84	77.585	81.185	74.045	86.9	72.96	86.565	92.73	95.57	91.9	93.205	90.825	89.125	87.305
77.625	68.76	84.06	80.025	71.16	62.705	74.32	61.845	54.41	49.59	65.885	42.445	89.445	81.84	87.025	79.25	85.29	90.171	76.39	75.825	96.8	95.995	96.8	95.995	87.485	79.715	78.95	68.98	80.48	77.585	81.185	74.18	86.9	72.96	86.97	92.73	94.94	91.9	93.205	90.555	89.125	87.215
77.85	68.76	84.6	79.935	71.295	62.705	74.23	61.845	54.545	49.455	65.885	42.31	89.58	81.48	87.43	79.115	85.155	90.036	76.39	75.825	96.935	95.725	96.935	95.725	87.215	79.58	78.725	69.115	80.84	77.585	81.185	74.18	86.9	72.96	86.565	92.73	95.21	91.9	93.205	90.555	89.125	87.305
77.715	68.76	84.33	80.025	71.295	63.065	74.095	61.71	54.41	49.95	65.525	41.905	89.58	82.11	87.025	79.385	85.155	90.036	76.66	75.825	96.8	95.995	96.8	95.995	87.35	79.715	78.95	68.98	80.84	77.585	80.825	74.45	87.035	72.96	86.97	92.73	95.345	91.9	93.205	90.555	89.125	87.215
77.985	68.895	84.06	79.8	71.16	62.84	74.23	61.845	54.545	49.455	65.75	42.175	89.58	81.48	87.43	79.25	84.795	89.811	76.885	75.825	96.8	95.995	96.8	95.995	87.35	79.58	78.725	68.98	80.48	77.585	80.915	74.54	87.035	72.96	86.835	92.64	94.94	91.9	93.205	90.555	88.855	87.08
77.985	68.76	84.06	80.025	71.16	62.705	74.095	61.71	54.41	49.95	65.525	42.175	89.58	81.84	87.295	79.115	84.93	89.676	76.66	75.96	96.935	95.995	96.935	95.995	87.62	79.22	78.725	68.98	80.48	77.585	80.69	74.45	87.17	72.96	86.97	92.64	95.345	91.9	93.205	90.555	89.125	87.08
78.255	69.03	84.06	79.395	70.935	63.065	74.32	61.71	54.05	49.455	65.39	42.04	89.805	81.48	87.43	79.115	84.93	89.811	77.02	75.825	96.665	95.995	96.665	95.995	87.215	79.22	78.23	68.98	80.975	77.585	80.69	74.45	87.17	72.96	86.97	92.505	94.94	91.9	93.205	90.555	89.35	87.08
77.85	68.895	84.6	79.935	71.16	62.57	74.095	61.935	54.41	49.32	65.525	41.815	89.805	81.48	87.295	79.115	84.93	89.541	76.66	75.825	96.8	95.995	96.8	95.995	87.485	79.22	78.59	68.845	80.48	77.585	80.915	74.315	87.17	72.69	86.97	92.64	94.94	91.9	93.205	90.555	88.99	87.08
77.985	68.76	84.33	80.025	70.935	62.84	74.095	61.71	54.41	49.32	65.525	42.04	89.58	81.48	87.295	79.025	84.93	89.811	76.39	75.825	96.665	95.995	96.665	95.995	87.62	79.22	78.59	68.755	81.245	77.585	80.825	74.45	87.665	72.96	86.97	92.64	94.94	91.63	93.205	90.555	88.99	87.08
78.255	68.76	84.06	79.935	71.025	62.705	74.23	61.71	54.41	49.185	65.75	42.175	89.58	81.48	87.295	79.115	84.93	89.811	76.39	75.825	96.8	95.86	96.8	95.86	87.35	78.95	78.59	68.755	81.245	77.585	80.69	74.45	87.665	72.69	86.97	92.64	94.94	91.63	93.205	90.555	88.99	87.08
78.615	68.895	84.06	79.935	70.935	62.975	73.825	61.71	54.14	49.185	65.885	42.04	89.58	81.48	87.43	78.89	84.93	89.946	76.12	75.825	96.8	95.725	96.8	95.725	87.215	78.95	78.59	68.755	81.11	77.585	80.69	74.54	87.17	72.69	86.97	92.64	94.94	91.9	93.205	90.555	88.63	87.08
78.615	69.66	84.06	79.53	70.8	62.705	74.095	61.71	54.41	49.185	65.885	42.445	89.58	81.48	86.935	79.025	84.93	89.541	76.12	75.33	96.8	95.995	96.8	95.995	87.215	78.95	78.23	68.755	81.11	77.585	80.555	74.315	87.17	72.96	87.06	92.73	94.94	91.63	93.475	90.555	88.855	86.585
78.75	69.525	84.06	79.935	70.8	63.065	73.825	61.44	54.05	49.455	65.885	42.67	89.58	81.48	87.295	79.115	85.02	89.811	76.03	75.195	97.07	95.995	97.07	95.995	87.215	78.95	78.59	68.755	81.11	77.585	80.69	74.315	87.44	72.69	86.97	92.64	94.94	91.63	93.205	90.195	89.26	86.585
78.615	69.525	84.06	79.8	70.8	62.705	73.825	61.71	53.915	49.185	65.885	42.67	89.58	81.48	86.935	78.89	84.93	89.811	75.895	75.825	96.8	95.59	96.8	95.59	86.99	78.95	78.59	68.755	81.245	77.585	80.69	74.45	87.665	72.555	86.97	92.505	94.94	91.9	93.205	90.555	89.26	86.585
78.615	70.02	84.06	79.8	70.53	62.84	73.6	61.71	54.05	49.32	65.75	42.445	89.58	81.48	87.295	78.485	84.795	89.541	75.895	75.825	96.935	95.86	96.935	95.86	86.99	78.725	78.23	68.755	81.245	77.585	80.69	74.315	87.665	72.555	87.06	92.505	94.94	91.9	93.205	90.555	88.99	86.585
78.615	70.02	84.06	79.935	70.53	62.84	73.6	61.71	54.05	49.32	65.885	42.805	89.58	81.48	87.025	78.89	84.795	89.541	75.76	75.33	96.935	95.86	96.935	95.86	86.99	78.23	78.455	68.755	81.245	77.585	80.825	74.045	87.665	72.42	86.97	92.64	94.85	91.63	93.205	90.195	89.125	86.585
78.615	69.66	84.06	79.935	70.53	62.84	73.6	61.71	53.51	49.32	65.885	42.94	89.445	81.48	87.565	78.485	84.795	89.541	75.76	75.33	96.665	95.59	96.665	95.59	87.485	78.23	78.59	68.755	81.245	77.585	80.69	74.45	87.665	72.69	86.97	92.73	94.94	91.9	93.205	90.465	89.26	86.585
78.75	69.795	84.33	79.665	70.53	63.2	73.6	61.71	53.51	49.32	65.885	42.94	89.58	81.48	87.43	78.485	84.66	89.181	75.4	75.33	96.665	95.59	96.665	95.59	86.99	78.59	78.23	68.845	81.245	77.585	81.185	74.315	87.665	72.42	86.97	92.64	94.85	91.9	93.205	90.465	88.63	86.585
78.975	70.425	84.06	79.53	70.53	62.705	73.6	61.44	53.51	48.96	65.885	42.94	89.58	81.48	87.025	78.485	84.795	89.811	75.76	75.33	96.665	95.455	96.665	95.455	86.99	78.59	78.59	68.845	81.245	77.585	80.915	74.675	87.53	72.555	86.97	92.73	94.22	91.63	93.475	90.555	89.125	86.18
78.885	70.425	84.06	79.53	70.395	63.065	73.465	61.71	53.51	48.96	65.885	42.67	89.58	81.48	87.295	78.89	84.525	89.406	75.4	75.825	96.665	95.095	96.665	95.095	86.99	78.725	78.455	68.845	81.245	77.585	81.185	74.45	87.53	72.555	86.97	92.505	94.58	91.63	93.205	90.195	88.99	86.315
78.885	70.425	84.06	79.8	70.53	63.2	73.6	61.44	53.645	48.555	66.29	42.94	89.805	81.48	87.025	78.485	84.525	88.641	75.625	75.33	96.8	95.365	96.8	95.365	86.99	78.59	78.59	68.755	81.47	77.585	80.915	74.675	87.665	72.555	86.97	92.73	94.445	91.63	93.205	90.195	88.63	86.45
78.885	70.425	84.06	79.53	70.53	63.065	73.6	61.575	53.51	48.33	66.29	43.3	89.58	81.48	87.025	78.485	84.39	88.641	75.625	75.825	96.935	95.095	96.935	95.095	87.215	78.455	78.59	68.845	81.74	77.585	80.825	74.45	87.665	72.555	86.97	92.73	94.22	91.63	93.205	90.06	88.99	86.18
78.975	70.425	84.06	79.17	70.53	63.2	73.6	61.44	53.51	48.555	66.155	43.435	89.805	81.48	87.025	78.485	84.525	89.181	75.625	75.465	96.8	95.365	96.8	95.365	86.72	78.95	78.725	68.845	82.1	77.585	81.185	74.45	87.665	72.555	86.97	92.64	94.22	91.63	93.205	90.195	88.63	86.18
79.11	70.425	84.06	79.53	70.53	63.2	73.6	61.44	53.51	48.555	66.29	43.435	89.58	81.48	87.025	78.485	84.795	88.641	75.535	75.33	96.665	95.095	96.665	95.095	86.99	78.725	78.59	68.755	81.74	77.585	81.185	74.54	87.665	72.69	86.97	92.505	94.22	91.9	93.205	90.195	88.63	86.18
79.38	70.425	84.06	79.17	70.53	63.065	73.465	61.44	53.51	48.555	66.29	43.435	89.58	81.48	86.935	78.485	84.525	88.911	75.4	75.825	96.575	95.455	96.575	95.455	86.99	78.59	78.23	68.755	82.01	77.585	80.915	74.675	87.665	72.42	86.97	92.505	94.22	92.125	93.205	90.465	88.99	86.18
79.11	70.425	84.06	79.395	70.53	63.2	73.195	61.71	53.51	48.33	66.29	43.435	89.58	81.48	87.025	78.485	84.525	88.641	75.4	75.33	96.665	95.455	96.665	95.455	86.855	78.59	78.23	68.755	82.235	77.585	80.915	74.45	87.17	72.69	86.97	92.505	93.68	91.9	92.98	90.06	88.63	86.18
78.885	70.56	84.06	79.53	70.53	63.2	73.6	61.71	53.15	48.555	66.29	43.93	89.58	81.345	86.8	78.485	84.03	88.641	75.4	75.825	96.665	95.095	96.665	95.095	86.36	78.59	78.23	68.755	82.505	77.585	80.825	74.45	87.17	72.69	86.97	92.505	93.455	92.26	92.98	89.925	88.855	86.45
79.11	70.56	84.06	79.395	70.395	63.605	73.825	61.44	53.285	48.33	66.29	43.93	89.58	81.345	86.935	78.485	84.39	88.911	75.13	75.195	95.945	95.095	95.945	95.095	86.36	78.86	78.23	68.215	82.505	77.585	80.825	74.675	87.035	72.555	86.97	92.505	93.455	91.9	92.98	90.06	88.855	85.82
78.885	70.56	84.06	79.17	70.8	63.47	73.6	61.215	53.015	48.33	66.38	43.93	89.58	81.48	86.8	78.485	84.03	88.641	75.13	75.33	96.17	94.33	96.17	94.33	86.36	78.59	78.095	68.215	82.37	77.585	80.825	74.675	87.17	72.555	86.97	92.01	93.815	91.63	93.115	90.06	88.63	86.18
78.885	70.425	84.06	79.8	70.395	63.2	73.6	61.08	52.79	48.33	66.29	44.065	89.175	81.48	86.935	78.485	84.165	88.641	74.905	75.33	96.575	94.33	96.575	94.33	86.585	78.59	78.23	68.215	82.64	77.585	80.825	74.315	87.17	72.555	86.97	92.1	93.455	91.63	93.205	90.195	88.63	86.18
78.75	70.56	84.06	79.8	70.305	63.47	73.195	61.305	52.655	48.33	66.29	44.2	89.175	81.48	86.8	78.485	83.895	88.641	74.905	75.105	96.17	95.365	96.17	95.365	86.36	78.725	78.23	68.215	82.73	77.585	80.825	74.54	87.44	72.42	86.97	92.235	93.455	91.36	93.205	90.195	88.63	86.18
78.75	70.425	84.06	79.8	70.53	63.605	72.97	61.215	53.015	48.33	66.515	43.705	89.31	81.48	86.935	78.485	84.03	88.641	74.905	75.33	96.17	95.095	96.17	95.095	86.495	78.59	78.095	68.755	82.505	77.585	80.825	74.45	87.17	72.42	86.97	92.1	93.68	91.36	93.115	90.195	88.63	86.18
78.615	70.155	84.06	79.8	70.53	63.47	73.06	61.215	53.015	48.33	66.29	43.705	89.31	81.345	86.8	78.485	84.03	88.641	74.905	74.835	95.675	94.33	95.675	94.33	86.36	78.86	77.96	68.755	82.73	77.585	80.555	74.45	87.17	72.69	86.835	92.1	93.455	91.27	93.205	89.7	88.855	86.045
78.345	70.425	84.06	79.53	70.8	63.695	72.97	61.215	52.79	48.33	66.29	43.705	89.445	81.48	86.935	78.395	83.895	88.641	74.905	75.105	96.17	93.835	96.17	93.835	86.225	78.725	77.69	68.755	82.73	77.585	80.555	74.45	87.17	72.555	86.97	92.235	93.455	91.135	93.205	89.925	88.99	85.82
78.615	70.425	83.97	79.395	70.395	63.605	72.97	60.945	53.015	48.195	66.38	43.705	89.58	81.48	86.8	78.485	84.03	88.641	74.905	75.105	96.44	93.835	96.44	93.835	86.72	78.95	77.825	68.215	82.73	77.585	80.42	74.45	87.17	72.42	86.565	92.1	93.455	91.135	93.115	90.06	88.63	85.82
78.345	70.425	84.06	79.395	70.53	63.695	72.7	60.945	52.88	48.195	66.29	43.3	89.445	81.48	86.665	78.485	83.67	88.641	74.905	75.105	95.675	93.835	95.675	93.835	86.225	79.22	77.825	68.215	82.73	77.585	80.69	74.45	87.17	72.42	86.97	92.01	93.455	91	92.98	89.925	88.63	85.82
78.345	70.56	83.97	79.395	70.305	63.83	73.06	60.675	53.015	48.33	66.155	43.435	89.58	81.48	86.665	78.485	83.67	88.641	74.905	74.835	95.675	93.835	95.675	93.835	86.36	79.22	77.825	68.755	82.865	77.585	80.555	74.45	87.17	72.195	86.565	92.1	93.455	91	93.205	89.565	88.63	85.82
78.615	70.425	83.97	79.53	70.395	63.695	72.34	60.675	53.015	48.195	65.885	42.94	89.445	81.48	86.665	78.485	83.67	88.641	74.905	74.97	95.675	93.835	95.675	93.835	86.36	79.22	77.825	68.215	82.73	77.585	80.555	74.54	87.44	72.42	86.565	92.505	93.455	90.64	92.98	90.06	88.63	85.82
78.615	70.425	84.06	79.395	70.17	63.83	72.34	60.675	53.015	48.06	65.885	42.67	89.58	81.345	86.935	78.89	83.895	88.641	74.77	75.105	95.675	93.835	95.675	93.835	86.36	79.58	77.6	68.08	82.865	77.585	80.42	74.675	87.44	72.42	86.97	92.235	93.32	91	92.845	89.925	88.63	85.82
78.615	70.02	83.97	79.53	70.395	63.695	72.34	60.585	53.015	48.06	65.885	42.67	89.31	81.48	87.025	78.485	84.03	88.551	74.77	75.195	95.675	93.835	95.675	93.835	86.36	79.715	77.69	68.08	82.865	77.585	80.33	74.45	87.44	72.555	86.835	92.235	93.455	90.64	92.845	89.7	88.63	85.82
78.885	70.425	83.34	79.53	70.17	63.605	72.34	60.45	52.79	48.195	65.885	42.445	89.31	81.48	86.665	78.395	84.03	88.641	74.635	75.105	95.675	93.835	95.675	93.835	86.36	80.345	77.69	67.72	82.73	77.585	80.42	74.45	87.17	72.42	86.565	92.01	93.59	90.865	92.845	89.565	88.63	85.82
78.345	69.93	83.97	79.035	70.305	63.605	72.7	60.045	52.79	48.195	65.885	42.31	89.445	81.48	86.665	78.485	84.03	88.641	74.365	74.835	95.675	93.835	95.675	93.835	85.865	80.12	77.825	67.855	82.73	77.585	80.42	74.045	87.17	72.42	86.565	92.235	93.455	90.865	92.98	89.925	88.63	85.82
78.345	70.02	83.835	79.53	70.305	63.47	72.835	60.045	52.79	48.06	65.885	42.445	89.31	81.48	86.305	78.125	83.895	88.641	74.365	74.835	95.675	93.835	95.675	93.835	86.09	80.345	77.69	67.36	82.865	77.585	80.555	74.45	87.17	72.42	86.565	92.1	93.32	90.865	92.98	89.925	88.63	85.82
78.615	70.56	83.835	79.53	70.395	63.605	73.06	60.045	53.15	48.06	65.75	42.445	89.445	81.48	86.305	78.125	83.67	88.641	74.14	74.475	95.54	93.835	95.54	93.835	86.225	80.345	77.69	67.36	82.73	77.585	80.42	74.18	87.17	72.42	86.565	92.235	93.185	90.775	92.845	89.925	88.63	85.82
78.345	70.56	83.835	79.53	70.53	63.2	73.06	60.585	53.15	48.555	65.885	42.535	89.445	81.345	86.17	77.99	83.895	88.641	74.14	74.835	95.54	93.835	95.54	93.835	86.225	80.345	77.6	67.36	82.73	77.585	80.555	74.045	87.665	72.195	86.43	92.1	93.32	90.64	92.98	89.565	88.36	85.82
78.345	70.425	83.835	79.53	70.395	63.2	73.06	60.045	53.285	48.555	66.02	42.67	89.58	81.48	86.305	78.125	83.67	88.551	74.365	74.34	95.45	93.835	95.45	93.835	86.225	80.345	77.825	67.36	82.64	77.585	80.555	74.45	87.17	72.195	86.43	92.505	93.68	90.64	92.98	89.565	88.36	85.685
78.255	70.56	83.7	79.035	70.305	63.2	73.195	60.045	53.42	48.555	65.885	42.67	89.58	81.48	86.8	78.125	83.67	88.641	74.14	74.34	95.18	93.835	95.18	93.835	85.865	80.48	77.69	67.09	82.505	77.585	80.555	74.045	87.17	72.555	86.565	92.505	93.32	90.64	92.845	89.565	88.63	85.685
78.615	70.56	83.835	79.035	70.305	63.2	73.06	60.045	53.42	48.555	65.885	42.67	89.445	81.48	86.305	78.125	83.67	88.416	74.14	74.475	95.315	93.565	95.315	93.565	86.09	80.48	77.465	67.36	82.1	77.585	80.69	74.18	87.17	72.42	86.565	92.235	93.32	90.37	92.98	89.7	88.36	85.685
78.345	70.425	83.34	79.035	70.395	62.705	73.06	60.045	53.51	48.555	66.02	42.67	89.58	81.48	86.305	78.125	83.67	88.551	73.87	74.34	94.82	93.835	94.82	93.835	85.865	80.48	77.69	67.36	82.37	77.585	80.42	74.45	87.17	72.42	86.205	92.505	93.32	90.37	93.115	89.565	88.36	85.82
78.345	70.65	83.835	79.035	70.395	62.345	73.06	60.045	53.51	48.555	65.885	42.67	89.58	81.48	86.305	78.125	83.67	88.281	74.14	74.34	95.18	93.835	95.18	93.835	85.73	80.84	77.6	67.36	82.1	77.585	80.555	74.045	87.17	72.195	86.43	92.235	93.68	90.145	93.115	89.565	88.63	85.415
78.345	70.425	83.835	79.17	70.305	62.345	72.97	60.045	53.51	48.555	65.66	42.805	89.58	81.48	86.305	77.99	83.67	88.416	74.14	74.205	94.82	93.835	94.82	93.835	85.73	80.975	77.69	67.36	82.1	77.585	80.555	74.045	87.17	72.195	86.43	92.1	93.455	90.145	92.71	90.06	91.465	85.415
78.615	70.65	83.7	79.035	70.035	62.345	72.97	60.045	53.285	48.33	65.75	42.805	89.58	81.48	86.305	78.125	83.67	88.281	74.14	74.34	94.82	93.835	94.82	93.835	85.865	80.48	77.33	67.09	82.235	77.585	80.555	74.045	86.9	72.195	86.43	92.1	93.455	90.145	92.575	89.925	90.97	85.82
78.615	70.56	83.34	79.17	70.17	62.345	72.97	60.045	53.15	48.195	65.525	42.94	89.58	81.48	86.305	78.485	83.67	88.281	74.14	74.205	94.82	93.835	94.82	93.835	85.73	80.975	77.6	67.09	81.74	77.585	80.33	74.045	86.9	72.195	86.205	91.875	93.455	90.145	92.845	89.565	91.465	85.415
78.345	70.785	83.34	78.675	70.305	62.345	72.97	60.045	53.15	48.33	65.525	42.805	89.445	81.48	86.305	77.99	83.67	88.416	74.14	74.205	94.82	93.835	94.82	93.835	85.865	80.84	77.6	67.36	81.74	77.585	80.195	74.315	87.035	71.925	86.43	92.1	93.455	90.145	92.71	89.7	90.97	85.325
77.985	70.56	83.34	79.17	70.305	62.345	73.06	60.045	53.15	48.195	65.39	42.94	89.67	81.48	86.305	77.99	83.67	88.281	74.14	73.935	94.55	93.835	94.55	93.835	85.595	80.975	77.33	67.36	81.74	77.585	80.195	73.685	86.9	71.925	86.34	92.1	93.455	90.145	92.845	89.565	90.97	85.325
78.345	70.425	83.205	79.035	70.395	62.345	73.06	60.045	53.15	48.06	65.525	43.21	89.445	81.48	86.305	77.99	83.67	88.281	74.14	74.34	94.82	93.835	94.82	93.835	85.595	81.11	77.33	67.585	81.47	77.585	80.195	73.55	87.17	71.925	86.565	92.235	92.69	90.145	92.845	89.565	90.97	85.415
78.615	70.56	83.34	78.675	70.305	62.345	72.7	60.045	53.015	48.33	65.525	42.67	89.58	81.48	86.305	77.99	83.67	88.416	74.14	73.935	94.82	93.835	94.82	93.835	85.73	81.245	77.195	67.36	81.47	77.585	79.79	73.19	86.81	71.79	86.43	92.235	93.185	90.145	92.845	89.565	91.195	85.325
78.345	70.65	83.205	78.675	70.305	62.345	72.97	60.045	53.285	48.195	65.525	42.94	89.58	81.48	86.305	77.855	83.67	88.146	73.735	74.205	94.82	93.565	94.82	93.565	85.595	81.245	77.195	67.855	81.245	77.585	79.925	73.91	86.675	71.925	86.43	92.505	92.69	90.145	92.845	89.565	90.97	85.325
78.345	70.65	83.205	78.675	70.305	62.075	72.7	60.045	53.285	48.195	65.525	42.94	89.58	81.48	86.305	77.855	83.67	88.416	73.87	73.935	94.55	93.835	94.55	93.835	85.73	80.975	77.195	67.99	81.245	77.585	79.925	74.18	86.81	72.06	86.43	92.64	92.69	90.01	92.845	89.565	90.97	85.415
78.345	70.425	83.34	78.675	69.765	61.94	72.34	60.045	53.15	48.195	65.525	42.805	89.58	81.48	86.305	77.855	83.67	88.416	73.645	73.71	94.415	93.835	94.415	93.835	85.595	81.245	77.06	67.855	81.245	77.585	79.925	74.045	86.675	71.925	86.565	92.64	93.185	90.01	92.575	89.565	90.97	85.325
78.255	70.425	83.34	78.675	69.765	61.445	72.835	60.045	53.42	48.195	65.39	42.94	89.175	81.48	86.305	77.99	83.67	88.416	73.87	73.935	94.685	93.7	94.685	93.7	85.865	81.11	77.195	67.99	81.74	77.585	79.925	74.045	86.675	71.7	86.43	92.64	92.69	89.875	92.98	89.565	90.835	85.415
77.985	70.65	83.34	78.675	69.765	61.715	72.97	60.045	53.285	48.195	65.165	42.805	89.58	81.48	86.305	77.855	83.67	88.281	73.51	73.71	94.415	93.835	94.415	93.835	85.46	80.975	77.06	68.08	81.47	77.585	79.79	73.55	87.035	71.925	86.565	92.865	92.69	89.605	92.845	89.565	90.97	85.415
78.615	70.425	83.205	78.675	69.765	61.31	72.34	60.045	53.42	48.33	65.39	42.94	89.58	81.48	86.665	77.855	83.67	88.281	73.645	73.935	94.415	93.835	94.415	93.835	85.325	81.245	77.195	68.215	81.245	77.585	79.565	73.55	86.81	71.925	86.565	92.73	93.185	89.605	92.845	89.565	90.835	85.325
77.985	70.56	83.205	78.675	69.675	61.715	72.34	60.045	53.285	48.06	65.255	42.805	89.58	81.48	86.305	77.99	84.03	88.281	73.375	73.935	94.685	93.565	94.685	93.565	85.235	81.11	77.06	68.755	81.74	77.585	79.565	74.045	86.9	71.79	86.97	93.27	92.69	89.38	92.845	89.565	90.835	85.055
78.345	70.425	83.205	78.675	69.675	61.31	72.34	60.045	53.285	48.195	64.895	42.805	89.445	81.48	86.305	77.99	84.03	88.146	73.51	73.71	94.19	93.565	94.19	93.565	85.595	80.975	76.97	68.755	81.245	77.585	79.565	73.415	86.675	71.79	86.97	93.27	92.69	89.38	92.845	90.06	90.835	85.325
77.985	70.425	83.205	78.675	69.54	61.445	72.7	59.955	53.51	48.06	65.03	42.805	89.58	81.48	86.305	77.855	84.03	88.281	73.51	73.71	94.19	93.7	94.19	93.7	85.46	81.245	76.7	68.755	81.245	77.585	79.43	73.91	86.9	71.925	87.06	93.36	92.69	89.605	92.845	90.06	90.7	85.055
77.985	69.93	83.205	78.675	69.54	61.31	72.34	59.955	54.05	48.06	65.255	42.67	89.04	81.48	86.935	77.99	84.03	88.281	73.735	73.71	94.19	93.835	94.19	93.835	85.595	81.11	77.06	68.845	81.245	77.585	79.565	73.55	86.675	71.925	87.06	93.63	92.69	89.38	92.98	90.195	90.7	85.055
78.345	70.425	83.205	78.675	69.765	61.085	72.205	59.55	53.51	48.33	64.895	42.67	89.31	81.48	86.935	77.855	84.795	88.641	73.645	73.17	94.19	93.835	94.19	93.835	85.46	81.245	76.7	68.98	81.74	77.585	79.295	73.415	86.9	71.7	87.735	93.63	92.69	89.38	93.205	89.565	90.7	85.19
78.345	70.02	82.935	78.675	69.765	61.085	72.205	59.19	53.645	48.195	64.625	42.67	89.31	81.48	86.8	77.99	85.02	88.641	73.375	73.575	94.19	93.475	94.19	93.475	85.595	81.11	76.7	69.115	81.74	77.585	79.43	73.91	86.54	71.79	88.095	93.765	92.69	89.11	93.115	90.06	90.7	84.92
78.255	70.425	82.935	78.675	69.54	61.175	72.205	59.55	53.645	48.33	64.76	42.67	89.04	81.345	86.935	77.99	85.155	88.641	73.375	73.575	94.415	93.205	94.415	93.205	85.73	81.11	76.7	69.475	81.245	77.585	79.16	73.55	86.675	71.925	88.095	93.765	92.555	89.38	93.205	89.925	90.835	85.325
78.345	70.425	82.575	78.675	69.54	61.085	72.205	59.19	53.645	48.195	64.625	42.535	89.445	81.48	86.8	77.99	85.155	89.046	73.375	73.17	94.19	93.205	94.19	93.205	85.73	81.11	76.7	69.385	81.74	77.585	79.16	73.19	86.675	71.925	88.095	93.36	92.465	89.38	92.98	89.565	90.835	85.325
78.255	70.02	82.575	78.54	69.675	61.175	72.205	59.19	53.51	48.06	64.535	42.445	89.31	81.48	86.8	77.855	85.29	89.046	73.645	73.17	94.19	93.205	94.19	93.205	85.595	81.245	76.565	69.475	81.245	77.585	79.16	73.19	86.675	71.7	88.095	93.36	92.69	89.38	92.98	89.925	90.565	85.325
77.985	70.425	82.575	78.675	69.54	61.085	72.205	58.785	53.51	47.835	64.625	42.445	89.31	81.345	86.8	77.99	85.29	89.181	73.51	73.71	94.19	93.205	94.19	93.205	85.595	81.245	76.565	69.475	81.245	77.585	78.935	73.19	86.405	71.79	88.59	93.63	92.465	89.38	92.98	89.925	90.565	85.19
78.255	70.425	82.935	78.675	69.54	61.085	72.205	59.19	53.51	47.835	64.4	42.31	89.04	81.48	86.8	77.855	85.425	89.406	73.51	73.71	94.19	93.07	94.19	93.07	84.83	80.975	76.7	69.475	81.245	77.585	78.935	73.19	86.18	71.79	89.355	93.63	92.69	89.38	93.205	89.925	90.7	85.325
77.985	70.155	82.575	78.675	69.675	61.085	72.205	58.92	53.51	47.295	64.535	42.31	89.31	81.48	86.8	77.855	85.65	89.541	73.375	73.71	94.19	93.07	94.19	93.07	84.83	80.975	76.7	69.475	81.245	77.585	78.935	73.19	86.18	72.195	89.625	93.36	92.69	89.38	93.205	89.565	90.7	85.325
78.255	69.795	82.935	78.675	69.54	60.68	72.34	59.19	53.51	46.8	64.625	42.445	89.175	81.48	86.305	77.855	85.425	89.541	73.105	73.71	94.055	93.07	94.055	93.07	85.46	81.11	76.43	69.475	81.245	77.585	78.935	73.19	86.18	72.195	90.345	93.495	92.465	89.38	93.205	89.565	90.205	85.325
77.985	70.02	82.575	78.405	69.405	60.815	72.205	59.19	53.15	46.8	64.625	42.445	89.04	81.48	86.8	77.765	85.29	89.541	73.105	73.71	93.785	93.205	93.785	93.205	85.595	81.11	76.565	69.475	81.245	77.585	78.935	72.785	86.675	71.925	90.345	93.36	92.555	89.38	93.205	89.565	90.7	85.415
77.85	70.425	82.575	78.675	69.54	60.545	72.205	59.19	52.655	46.44	64.625	42.445	89.04	81.345	86.305	77.765	85.425	89.181	72.88	73.44	93.65	93.07	93.65	93.07	85.325	80.975	76.43	68.98	81.245	77.585	78.935	72.92	86.405	71.925	90.75	93.27	92.33	88.975	92.845	89.565	90.7	85.325
77.985	69.795	82.575	78.405	69.405	60.815	72.34	58.92	52.385	46.035	64.625	42.445	89.445	81.345	86.305	77.765	85.425	89.046	72.88	73.71	93.56	92.8	93.56	92.8	84.83	80.975	76.565	69.385	81.245	77.585	78.935	73.055	86.675	71.925	90.975	92.73	92.465	89.11	92.98	89.565	90.565	85.325
77.985	69.795	82.575	78.675	69.27	60.68	72.205	58.92	52.025	45.81	64.535	42.67	88.815	81.075	86.305	77.225	85.65	89.541	72.88	73.71	93.92	93.205	93.92	93.205	85.46	80.975	76.43	69.385	81.245	77.585	78.935	73.19	86.18	71.925	90.975	92.73	92.465	88.885	93.205	89.565	90.07	85.325
77.985	69.795	82.44	78.405	69.045	60.545	72.34	59.19	51.755	45.81	64.625	42.805	88.815	80.985	86.305	77.765	85.65	89.181	72.745	73.71	93.92	93.205	93.92	93.205	85.595	80.975	76.565	68.98	81.245	77.585	79.16	72.785	86.675	72.06	91.11	92.73	91.925	89.11	93.205	89.565	90.205	85.325
77.985	69.66	82.17	78.675	68.91	60.455	72.205	59.19	51.62	45.315	64.625	42.67	89.04	81.075	86.305	77.765	85.65	89.406	72.88	73.575	93.56	92.8	93.56	92.8	85.235	81.11	76.43	69.115	81.245	77.585	78.665	72.92	86.18	72.06	90.975	92.73	91.925	88.75	93.205	89.565	90.205	85.415
77.85	69.93	82.17	78.405	69.27	60.545	72.205	59.19	51.53	45.315	64.625	42.805	88.815	80.85	86.665	77.765	86.19	89.541	73.015	73.71	93.56	92.8	93.56	92.8	84.83	81.245	76.07	69.115	81.245	77.585	78.935	73.055	86.18	71.925	90.975	92.73	92.33	88.885	93.205	89.295	90.205	85.055
77.625	69.525	82.575	78.405	68.91	60.185	72.07	58.92	51.53	45.315	64.76	42.67	88.815	81.21	86.305	77.765	86.19	89.946	73.015	73.71	93.65	92.8	93.65	92.8	84.83	80.975	76.07	68.845	81.245	77.585	78.935	72.785	86.81	71.925	91.38	92.64	92.33	88.615	93.205	89.16	90.205	85.055
77.85	69.525	82.44	78.27	69.27	60.05	72.205	59.19	51.62	45.18	64.625	42.67	88.815	81.075	86.8	77.765	86.55	90.036	72.88	73.71	93.65	93.07	93.65	93.07	84.83	80.975	76.43	68.845	81.245	77.585	78.665	72.92	86.675	71.7	91.245	92.505	91.7	88.75	93.61	89.565	90.205	85.19
77.625	69.525	82.17	78.27	69.27	59.915	72.205	59.19	51.62	44.91	64.535	42.94	89.04	80.985	86.665	77.765	86.91	90.441	73.015	73.935	93.425	92.8	93.425	92.8	85.46	80.48	76.43	68.845	81.245	77.585	78.665	72.92	86.18	71.79	91.38	92.505	91.43	88.75	93.205	89.565	90.205	84.92
77.49	69.525	82.08	78.405	68.505	59.555	71.8	59.55	51.755	45.18	64.625	42.805	88.815	81.075	86.8	77.765	87.045	90.441	72.88	73.935	93.425	93.205	93.425	93.205	85.325	80.84	76.43	68.755	81.245	77.585	78.665	73.055	86.675	71.565	91.605	92.235	91.43	88.975	93.205	89.565	90.565	84.92
77.625	68.895	82.44	78.405	68.91	59.555	71.8	59.55	51.755	45.315	64.535	42.805	88.68	81.345	86.935	77.765	87.18	90.801	73.105	73.935	93.65	93.07	93.65	93.07	84.83	80.84	76.07	68.755	81.11	77.585	78.665	72.65	86.675	71.79	90.975	92.64	91.43	88.885	93.475	89.295	90.205	84.695
77.985	69.03	82.44	78.27	68.505	59.555	71.8	59.19	52.025	45.315	64.265	42.94	89.04	81.21	86.8	77.765	87.675	91.071	73.24	74.07	93.56	92.8	93.56	92.8	84.83	80.48	76.07	68.215	81.11	77.585	78.665	72.785	86.9	72.06	91.38	92.235	91.43	88.615	93.61	89.07	90.205	84.92
77.85	68.895	82.575	78.135	68.775	59.555	71.8	59.55	52.025	45.315	64.4	42.67	88.815	81.075	86.8	77.225	87.675	91.296	72.745	74.205	93.65	92.575	93.65	92.575	85.235	80.48	76.07	67.99	80.975	77.585	78.665	72.785	86.81	71.7	91.38	92.1	91.43	88.615	93.475	88.8	90.205	84.92
77.625	68.895	82.44	78.135	68.505	59.195	71.8	59.82	52.25	45.54	64.4	42.94	88.815	81.21	86.8	77.09	87.81	91.836	73.24	74.205	93.65	92.71	93.65	92.71	84.83	80.48	75.935	68.08	80.975	77.585	78.935	72.785	86.18	71.925	90.975	92.1	91.295	88.615	93.475	89.07	90.205	84.92
77.625	68.895	82.08	78.27	68.91	59.06	71.8	60.045	52.25	45.81	64.265	42.67	89.04	80.985	86.665	77.225	88.17	91.206	73.015	74.205	93.56	92.71	93.56	92.71	84.83	80.48	76.07	67.99	80.975	77.585	78.665	72.785	86.81	71.79	91.245	92.235	91.43	88.885	93.475	89.295	90.205	84.92
77.355	68.895	82.575	78.27	68.775	58.655	72.205	59.685	52.79	46.035	64.4	42.805	89.04	81.48	86.305	77	87.81	91.296	73.24	74.205	93.425	92.8	93.425	92.8	84.83	80.48	76.07	67.99	80.48	77.585	78.44	72.785	86.9	71.925	91.245	92.235	91.295	88.75	93.205	89.565	90.565	84.695
77.355	68.895	82.08	78.27	68.775	58.295	71.8	59.55	52.79	46.035	64.535	42.94	89.04	80.985	86.305	76.865	88.305	91.296	73.105	74.34	93.65	92.71	93.65	92.71	84.83	80.48	75.8	67.36	80.48	77.585	78.53	72.65	86.9	71.79	91.11	92.235	91.205	88.75	93.205	88.935	90.205	84.695
77.355	69.03	82.17	78.135	68.775	58.565	72.07	59.19	52.655	46.44	64.76	43.21	88.815	81.21	86.305	76.73	87.945	91.206	73.375	74.205	93.425	92.575	93.425	92.575	85.325	80.48	75.8	67.36	80.48	77.585	78.665	72.65	86.9	71.7	90.975	92.1	91.205	88.615	93.475	88.665	90.205	84.56
77.625	68.895	82.44	78.27	68.775	58.16	72.205	59.55	52.79	46.665	64.625	42.805	88.815	81.21	86.305	77	87.945	91.206	73.51	74.205	93.425	92.575	93.425	92.575	84.83	80.48	75.71	67.36	80.48	77.585	78.665	72.65	86.675	71.925	90.975	91.875	91.295	88.345	93.97	88.665	90.205	84.695
77.49	68.76	82.17	78.27	68.91	58.16	71.8	59.19	52.88	46.575	64.535	42.805	88.95	81.21	86.305	77.09	87.81	91.206	73.375	74.34	93.425	92.575	93.425	92.575	84.83	80.345	75.935	67.99	80.48	77.585	78.305	72.56	86.405	71.925	90.975	91.47	90.665	88.345	93.475	88.665	90.205	84.56
77.355	68.895	82.08	78.27	68.91	57.935	71.8	58.92	53.015	46.665	64.625	43.075	88.815	81.075	86.305	76.865	87.945	91.071	73.375	74.205	93.29	92.575	93.29	92.575	84.83	80.345	75.71	67.855	80.48	77.585	78.305	72.29	86.81	71.925	90.975	91.875	90.665	88.12	93.205	88.8	90.205	84.56
77.355	69.3	82.44	78.27	68.775	57.8	71.71	58.785	52.79	46.665	64.265	42.805	89.04	81.21	86.305	77.09	87.675	90.936	73.375	74.34	93.425	92.575	93.425	92.575	84.83	80.48	75.71	67.36	80.48	77.585	78.305	72.29	86.9	71.925	90.975	91.47	90.665	88.12	93.205	89.295	90.205	84.695
77.355	68.895	82.575	78.27	68.775	57.8	71.8	58.785	52.79	46.575	64.4	42.94	88.815	80.985	86.305	76.865	87.945	91.071	73.51	74.205	93.425	92.305	93.425	92.305	84.605	80.345	75.935	67.99	80.48	77.585	78.17	71.93	86.81	71.925	90.975	91.38	90.665	88.12	93.475	89.07	90.205	84.29
77.355	68.76	82.44	78.135	68.775	57.8	72.07	58.695	52.88	46.44	64.265	42.805	88.815	81.21	86.8	77.09	88.08	91.206	73.51	74.34	93.425	92.08	93.425	92.08	84.83	80.345	75.575	67.36	80.48	77.585	77.9	72.155	86.405	71.925	90.975	91.38	90.665	87.985	93.475	88.8	90.205	84.425
77.355	68.895	82.44	78.045	68.505	57.665	71.71	58.695	53.015	46.575	64.265	42.94	88.815	81.48	86.8	77	87.81	91.296	73.51	74.34	93.425	92.44	93.425	92.44	84.695	80.345	75.71	67.855	80.48	77.585	78.17	71.93	86.675	71.925	90.975	91.47	90.665	88.12	93.475	88.665	90.205	84.02
76.995	68.895	82.08	77.775	68.505	57.53	71.8	58.56	53.015	46.035	63.995	42.67	88.455	81.345	86.935	77.09	88.08	91.836	73.51	74.205	93.65	92.575	93.65	92.575	84.47	80.345	75.71	68.08	80.48	77.585	78.305	71.93	86.9	71.925	90.885	91.11	90.665	88.255	93.205	88.665	90.205	84.155
77.355	68.895	82.44	77.64	68.505	57.8	71.71	58.695	53.15	46.035	63.995	42.67	88.815	81.48	86.935	77	88.17	92.061	73.51	73.935	93.65	92.44	93.65	92.44	84.47	80.345	75.8	67.855	80.345	77.585	78.305	71.93	86.18	72.06	90.75	90.975	90.665	88.255	93.205	88.935	90.07	84.29
76.995	68.535	82.08	77.775	68.775	57.665	71.575	58.695	53.015	45.81	63.77	42.535	88.815	81.345	86.935	76.865	88.305	92.061	73.735	74.205	93.425	92.08	93.425	92.08	84.47	80.48	75.8	67.36	80.48	77.585	77.9	71.66	86.675	71.7	90.885	90.975	90.665	88.12	93.205	89.07	90.205	84.02
76.995	68.625	82.08	77.775	68.505	57.665	71.71	58.695	53.015	45.81	63.77	42.67	88.815	81.48	86.935	77	88.44	92.196	73.735	74.07	93.56	92.575	93.56	92.575	84.065	80.12	75.71	67.72	80.48	77.585	77.9	71.66	86.675	71.7	90.975	90.975	90.665	88.255	93.205	89.07	90.205	84.155
76.995	68.895	82.44	77.64	68.505	57.8	71.71	58.785	53.15	45.315	63.77	42.67	89.04	81.84	86.8	76.865	88.44	92.196	73.51	74.205	93.65	92.305	93.65	92.305	84.47	80.12	75.935	67.36	80.345	77.585	77.9	71.93	86.675	71.565	90.975	90.84	90.665	88.12	93.205	88.935	90.205	84.155
76.995	68.76	82.44	78.045	68.775	58.025	71.71	58.785	53.015	45.54	63.77	42.67	89.175	81.48	87.025	77	88.44	92.556	73.735	74.34	93.92	92.575	93.92	92.575	84.47	80.345	76.07	67.855	80.48	77.585	77.9	71.93	86.18	71.925	90.975	90.84	90.665	88.345	93.205	89.07	90.205	84.02
77.355	68.4	82.08	77.775	68.505	58.16	71.575	58.785	52.88	45.315	63.5	42.67	88.815	81.48	86.8	76.865	88.575	92.556	73.645	74.34	93.92	92.575	93.92	92.575	84.065	79.985	75.8	67.99	80.48	77.585	78.035	71.93	86.18	71.7	90.975	90.75	90.575	88.48	93.205	89.07	90.205	84.02
76.995	68.4	82.08	77.64	68.505	57.935	71.44	58.785	53.15	45.315	63.5	42.445	89.04	81.48	87.025	76.865	88.71	92.961	73.87	74.34	94.19	92.305	94.19	92.305	84.065	80.12	75.71	68.08	80.345	77.585	77.9	71.66	86.18	71.7	90.885	90.615	90.665	87.985	93.205	89.07	90.07	84.155
76.995	68.4	82.08	77.775	68.91	58.025	71.305	58.785	53.015	44.91	63.5	42.445	88.815	81.48	86.8	77	88.71	92.826	73.735	74.205	93.92	92.575	93.92	92.575	84.065	79.715	75.71	68.215	80.345	77.585	77.9	71.66	86.675	71.7	90.885	90.21	90.665	88.48	92.98	89.07	90.07	84.02
76.86	68.625	82.08	77.64	68.91	58.16	71.71	58.785	52.88	44.775	63.365	42.445	88.815	81.48	86.8	77	88.305	92.556	73.735	74.205	94.19	92.08	94.19	92.08	84.065	80.345	75.935	68.755	80.345	77.585	77.81	71.66	86.18	71.7	90.75	90.12	90.665	88.255	92.845	89.565	90.07	84.02
76.995	68.535	82.08	77.505	68.775	58.16	71.305	58.785	52.79	44.775	63.275	42.31	88.815	81.48	86.8	77.09	88.305	92.556	74.14	74.34	93.92	92.305	93.92	92.305	84.065	79.715	75.71	68.845	80.345	77.585	77.9	71.525	86.675	71.565	90.975	89.85	90.575	88.48	93.205	89.565	90.07	83.93
76.86	68.4	82.08	77.775	68.775	58.16	71.44	58.785	53.15	44.91	63.635	42.175	88.815	81.48	86.8	77	88.17	92.196	74.14	74.205	94.19	92.08	94.19	92.08	83.705	80.345	75.71	68.98	80.345	77.585	77.9	71.39	86.18	71.43	90.48	89.715	90.575	88.345	93.205	89.07	90.205	83.93
76.86	68.4	82.08	77.505	68.505	58.295	71.08	58.695	53.15	44.55	63.5	42.175	88.68	81.48	86.665	76.865	88.17	92.196	74.14	74.205	94.19	92.08	94.19	92.08	84.2	80.345	75.935	69.115	80.345	77.585	78.035	71.66	86.9	71.43	90.345	89.355	90.575	88.615	93.205	89.07	90.205	84.02
76.095	68.4	82.08	77.415	68.505	58.025	70.945	58.785	53.015	44.775	63.5	42.445	89.04	81.48	86.935	76.73	87.81	92.196	73.87	74.205	94.19	92.08	94.19	92.08	84.065	80.345	75.8	69.475	80.345	77.585	78.17	71.39	86.18	71.565	90.345	90.615	90.575	88.75	93.205	89.07	90.07	84.02
76.59	67.995	82.08	77.64	68.505	58.025	71.08	58.785	53.15	44.55	63.5	42.31	88.815	81.48	86.8	76.865	87.675	92.196	73.87	74.205	94.19	91.945	94.19	91.945	84.065	80.12	75.8	69.475	79.715	77.585	78.44	71.39	86.675	71.565	90.345	90.84	90.575	88.615	93.205	89.295	90.205	83.93
76.59	68.13	81.81	77.775	68.505	58.025	71.305	58.695	52.655	44.55	63.5	42.175	88.815	81.48	86.935	77.09	87.54	92.061	73.735	74.205	94.415	91.945	94.415	91.945	84.065	79.985	75.71	69.475	79.715	77.585	78.44	71.39	86.18	71.565	90.345	90.84	90.575	88.615	92.98	89.565	90.07	84.29
76.59	67.995	81.81	77.775	68.28	57.935	71.08	58.695	53.285	44.28	63.5	42.175	89.04	81.48	86.8	76.865	87.45	92.061	73.87	73.935	94.19	91.945	94.19	91.945	84.065	79.985	75.71	69.475	79.715	77.585	78.935	71.39	86.18	71.7	90.345	90.975	90.665	88.615	93.205	89.565	90.07	84.155
76.86	67.905	82.08	77.775	68.505	57.8	71.305	58.56	53.15	44.55	63.5	42.31	88.815	81.48	86.935	76.865	87.54	92.061	74.14	74.07	94.685	91.945	94.685	91.945	84.065	80.345	75.8	70.105	79.985	77.585	78.935	71.165	86.18	71.565	90.345	90.84	90.575	88.75	93.205	89.07	90.07	83.93
76.725	68.13	82.08	77.775	68.505	57.935	71.08	58.695	53.15	44.55	63.5	42.175	88.815	81.48	87.025	76.73	87.675	91.836	74.14	74.07	94.55	91.945	94.55	91.945	84.065	79.985	75.935	69.88	79.715	77.585	79.43	71.165	86.18	71.43	90.255	90.615	90.575	88.75	93.205	88.8	90.205	84.02
76.725	67.77	82.08	77.775	68.505	58.025	71.08	58.29	53.15	44.55	63.5	41.905	88.455	81.48	86.8	76.865	87.675	91.926	74.14	74.07	94.82	91.945	94.82	91.945	83.705	79.715	75.71	69.475	79.715	77.585	79.79	71.165	86.18	71.565	89.85	90.21	90.575	88.75	93.205	89.16	90.205	84.425
76.095	67.995	81.675	78.045	68.505	58.025	71.08	58.29	53.015	44.28	63.5	42.04	88.815	81.48	86.665	76.1	87.54	92.196	74.14	74.205	95.045	91.945	95.045	91.945	83.705	79.715	75.305	69.475	79.58	77.585	80.555	71.165	86.18	71.565	89.85	90.21	89.945	88.75	92.845	89.07	90.07	84.56
76.725	67.77	82.17	77.64	68.505	58.43	70.81	57.93	52.79	44.415	63.275	41.815	88.815	81.345	86.665	76.37	87.54	92.061	74.14	74.07	94.82	92.08	94.82	92.08	83.705	79.58	75.71	69.88	79.715	77.585	80.69	71.03	86.18	71.565	89.85	89.85	89.945	88.75	93.115	89.295	90.07	84.695
76.095	67.77	82.575	77.64	68.415	58.16	70.945	57.93	53.015	44.145	63.275	41.815	89.04	81.48	86.305	76.1	87.54	91.836	74.14	73.935	94.82	92.08	94.82	92.08	83.705	79.715	75.71	69.88	79.715	77.585	80.69	71.03	86.045	71.565	89.85	89.715	89.945	88.975	93.205	89.295	90.07	84.785
76.095	67.77	82.575	78.27	68.415	58.16	70.675	57.795	53.015	44.28	62.87	41.815	88.815	81.48	86.305	76.1	87.675	91.926	74.14	73.71	95.18	92.575	95.18	92.575	83.705	79.715	75.305	69.88	79.715	77.585	80.915	71.03	86.045	71.43	89.625	89.355	89.945	88.975	93.205	89.07	90.07	84.695
76.095	67.275	82.08	77.775	68.505	58.025	70.945	57.795	52.79	44.145	63.005	41.815	88.815	81.48	86.8	76.1	87.54	91.836	74.365	73.935	95.45	92.305	95.45	92.305	84.065	79.58	75.71	70.105	79.58	77.585	81.185	70.76	86.045	71.16	89.49	89.355	89.945	88.75	93.205	89.07	90.07	84.695
76.095	67.275	82.44	77.775	68.28	57.935	70.81	57.795	53.015	44.145	63.365	41.815	88.815	81.48	86.305	76.1	87.45	91.836	74.14	74.205	95.54	92.575	95.54	92.575	83.705	79.58	75.71	70.105	79.715	77.585	81.545	71.03	86.045	70.935	89.715	89.355	89.675	88.975	93.205	89.07	89.845	84.56
76.095	67.275	82.17	77.64	68.415	58.025	70.945	57.795	52.655	44.145	63.275	41.815	88.95	81.48	86.305	76.1	87.18	91.836	74.77	74.205	95.45	92.71	95.45	92.71	83.705	79.22	75.17	70.105	79.715	77.585	81.95	71.03	85.64	71.16	89.625	89.355	89.945	88.885	93.115	89.07	89.44	84.56
76.095	67.275	82.44	77.64	68.505	58.025	70.81	57.795	52.79	43.92	63.275	41.815	89.04	81.48	86.305	76.1	87.18	91.836	74.5	73.935	95.54	92.71	95.54	92.71	83.345	79.22	75.575	70.105	79.58	77.585	82.445	70.895	86.045	71.16	89.49	89.355	89.945	89.11	93.205	89.07	89.575	84.695
76.095	67.77	82.08	77.415	68.505	57.8	70.81	57.66	52.25	43.92	63.5	41.815	88.815	81.48	86.305	76.1	86.55	91.296	74.14	73.8	95.54	92.71	95.54	92.71	83.345	79.22	75.17	70.735	79.58	77.585	82.58	70.76	85.64	71.16	89.625	89.355	89.675	88.975	93.205	89.07	89.305	84.425
75.87	67.275	82.08	77.64	68.505	58.025	70.945	57.795	52.655	43.29	63.005	41.545	88.815	81.48	86.305	76.1	86.685	91.206	74.5	73.935	95.675	92.8	95.675	92.8	83.705	78.95	74.945	70.735	79.715	77.585	82.94	70.895	85.91	71.16	89.715	89.355	89.405	88.975	93.205	89.565	89.71	84.425
75.87	67.275	81.945	77.64	68.505	58.16	70.945	57.525	52.25	43.02	63.5	41.545	88.815	81.48	86.935	76.1	86.91	91.071	74.635	73.935	95.675	93.07	95.675	93.07	83.705	78.95	74.81	70.87	79.58	77.585	82.715	70.895	85.64	70.935	89.625	89.355	89.405	89.38	93.205	89.07	90.07	84.29
75.87	67.275	82.08	77.64	68.505	58.025	70.81	57.525	52.025	43.29	63.14	41.815	89.175	81.48	86.665	76.1	86.55	91.206	74.5	73.8	95.675	93.07	95.675	93.07	83.705	78.95	74.81	71.005	79.22	77.585	82.58	70.895	86.045	70.935	89.715	89.355	89.405	89.38	93.205	89.16	89.44	84.155
76.095	67.275	82.08	77.64	68.505	58.025	70.945	57.66	52.25	42.75	63.275	41.815	88.815	81.48	86.8	76.1	86.55	90.936	74.77	73.71	95.675	93.205	95.675	93.205	83.705	78.86	74.675	71.005	79.355	77.585	83.345	70.895	86.045	70.935	89.85	89.085	89.405	89.38	93.205	89.16	89.575	84.155
75.87	67.275	82.08	77.415	68.505	58.16	70.945	57.795	51.755	43.02	63.275	41.815	88.815	81.48	86.305	76.1	86.28	90.936	74.905	73.71	95.675	93.205	95.675	93.205	83.705	78.95	74.675	71.365	79.715	77.585	83.075	71.165	85.91	70.935	89.625	89.355	89.315	89.11	92.98	88.935	89.44	84.155
75.735	67.275	82.08	77.64	68.505	58.43	70.945	57.525	51.755	43.02	63.005	41.545	88.815	81.48	86.305	76.37	86.55	90.576	74.905	73.935	95.675	93.205	95.675	93.205	83.705	78.725	74.675	71.365	79.355	77.585	83.345	70.895	85.775	71.16	89.715	89.22	89.18	89.11	92.98	89.07	89.44	84.56
75.87	67.275	82.08	77.415	68.505	57.8	70.945	57.66	51.755	42.75	63.275	41.68	88.815	81.48	86.8	76.1	86.415	90.801	74.635	74.07	95.675	93.205	95.675	93.205	83.345	78.95	74.54	71.365	79.355	77.585	83.435	70.76	85.91	70.935	89.625	89.085	89.405	88.975	93.115	88.8	89.44	84.155
75.87	67.275	82.08	77.415	68.505	58.025	70.675	57.525	51.395	43.155	63.5	41.905	89.04	81.48	86.305	75.965	86.415	90.936	74.635	74.07	95.675	93.205	95.675	93.205	83.345	78.725	74.045	71.365	79.58	77.585	83.84	71.03	86.045	70.935	89.715	89.22	89.18	89.11	92.98	89.07	89.44	84.425
75.87	67.275	82.08	77.145	68.145	58.16	70.81	57.525	51.395	43.02	63.275	41.905	89.175	81.48	86.8	76.1	86.055	91.071	74.635	73.935	96.575	93.475	96.575	93.475	83.345	78.725	74.18	71.365	79.22	77.585	83.435	70.76	86.045	71.16	89.625	88.95	89.18	89.38	93.205	88.935	89.44	84.425
75.735	67.275	81.81	77.415	68.145	57.665	70.675	57.66	51.395	43.155	63.275	41.815	89.04	81.48	86.305	76.1	86.28	90.801	74.635	73.935	96.17	92.8	96.17	92.8	83.345	78.23	74.45	71.365	79.22	77.585	83.705	71.03	86.045	70.935	89.625	88.95	89.18	89.38	93.205	88.935	89.44	84.425
75.735	67.14	82.08	77.01	68.505	57.8	70.45	57.66	51.125	42.75	63.275	42.04	89.175	81.48	86.305	76.1	86.28	90.801	74.635	74.07	96.575	93.205	96.575	93.205	83.705	78.59	74.045	71.5	79.22	77.585	83.435	70.76	85.91	70.665	89.625	88.95	89.18	89.38	92.98	88.8	88.945	84.425
75.6	67.005	82.08	77.145	68.505	58.025	70.585	57.66	51.035	43.155	63.365	42.04	89.04	81.48	86.8	75.965	86.19	90.936	74.905	74.07	96.17	93.205	96.17	93.205	83.345	78.59	74.045	71.365	79.085	77.585	83.435	70.76	85.64	70.665	89.85	89.355	89.045	89.38	92.98	88.665	88.945	84.56
75.6	67.275	82.575	77.01	68.505	58.025	70.585	57.66	50.9	43.29	63.365	42.04	88.815	81.345	86.305	76.1	86.19	90.936	74.5	74.07	96.8	93.475	96.8	93.475	83.345	78.59	74.54	71.365	79.22	77.585	83.21	70.535	85.64	70.665	89.49	89.085	89.405	89.38	92.98	89.07	89.305	84.695
75.6	67.005	82.08	77.01	68.505	58.025	70.45	57.39	50.9	43.155	63.275	42.445	88.815	81.48	86.305	76.1	86.19	90.441	74.635	74.07	96.935	93.565	96.935	93.565	83.345	78.59	74.45	71.635	78.95	77.585	83.21	80.145	85.91	70.665	89.625	88.86	89.045	89.38	93.205	89.07	89.08	84.425
75.6	67.005	81.81	77.145	68.505	57.8	70.585	57.66	50.765	43.29	63.365	42.31	89.04	81.345	86.8	75.965	86.055	90.801	74.14	74.205	97.07	93.835	97.07	93.835	83.345	78.23	74.54	71.635	78.95	77.585	83.075	80.145	86.045	70.935	89.625	88.86	89.18	89.38	93.205	89.07	88.945	84.425
75.6	67.005	82.08	77.01	68.505	57.8	70.45	57.525	50.9	43.02	63.5	42.31	89.04	81.48	86.8	76.1	85.65	90.666	74.635	74.205	96.8	93.835	96.8	93.835	83.345	78.59	74.675	71.995	78.95	77.585	82.715	80.145	86.045	70.8	89.085	88.455	89.18	89.605	93.205	88.53	88.945	84.29
75.6	67.005	82.08	77.145	68.775	58.025	70.315	57.525	50.9	43.02	63.5	42.04	89.04	81.48	86.305	76.37	85.65	90.441	74.5	73.71	96.935	93.835	96.935	93.835	83.21	78.59	74.18	71.77	78.95	77.585	82.58	79.65	85.55	70.665	89.355	88.23	89.18	89.38	93.115	88.305	89.08	84.56
75.6	66.87	81.81	77.145	68.505	57.935	70.45	57.66	50.765	43.155	63.5	42.31	88.815	81.48	86.8	76.1	86.055	90.801	74.635	74.205	96.8	93.835	96.8	93.835	83.345	78.23	74.045	71.995	78.95	77.585	82.58	80.145	85.64	70.665	89.49	88.23	89.045	90.01	92.98	88.8	88.945	84.56
75.6	66.87	82.08	77.145	68.505	57.8	70.045	57.39	50.765	42.75	63.365	42.175	88.95	81.345	86.8	76.37	86.055	90.441	74.14	73.935	96.935	93.565	96.935	93.565	83.345	78.455	74.315	71.635	78.86	77.585	82.445	79.65	85.55	70.665	89.49	88.095	88.91	89.74	93.205	88.8	88.675	84.695
75.6	66.735	81.81	77.145	68.505	58.025	70.45	57.165	50.495	42.66	63.365	42.31	89.31	81.48	86.935	76.1	85.785	90.666	74.365	74.07	96.8	93.835	96.8	93.835	83.21	78.59	74.315	71.77	78.95	77.585	82.445	79.65	85.91	70.665	89.355	87.69	89.18	89.38	92.98	88.935	88.945	84.02
75.24	66.735	81.81	77.145	68.505	57.8	70.45	57.39	50.405	42.255	63.365	42.31	89.04	81.48	86.935	76.1	85.92	90.441	74.77	74.475	96.8	93.835	96.8	93.835	83.21	78.23	74.045	71.77	78.725	77.585	82.085	79.65	85.64	70.935	89.49	88.095	89.045	89.74	92.845	88.665	88.945	84.02
75.6	66.51	82.08	77.01	68.505	57.8	70.45	57.39	50	42.255	63.5	42.175	89.04	81.48	86.8	76.1	86.19	90.441	74.635	74.34	97.07	93.835	97.07	93.835	82.94	78.59	74.045	71.77	78.95	77.585	81.95	79.515	85.64	70.935	89.085	87.6	89.18	89.875	92.845	88.53	88.945	84.56
75.6	66.645	81.81	77.01	68.01	57.665	70.45	57.165	50	42.75	63.365	42.67	89.04	81.345	86.665	76.1	86.055	90.441	74.635	74.34	97.07	93.835	97.07	93.835	82.94	78.455	74.045	72.13	78.95	77.585	81.545	79.515	85.55	70.935	89.355	87.6	89.405	89.74	92.98	88.17	89.08	84.155
75.735	66.735	81.81	77.145	67.875	57.395	70.315	57.165	49.505	42.255	63.275	42.445	89.04	81.345	86.665	76.1	85.92	90.441	74.905	74.34	97.205	93.835	97.205	93.835	82.58	78.59	74.315	71.995	78.59	77.585	81.545	79.38	85.64	71.16	89.625	87.33	89.18	90.01	92.575	88.305	88.675	84.425
75.6	66.51	81.54	76.875	68.01	57.395	69.955	57.39	49.775	42.255	63.365	42.67	89.04	81.21	86.305	76.1	86.19	90.801	74.635	74.835	97.205	93.835	97.205	93.835	82.58	78.59	74.045	71.995	78.59	77.585	80.825	79.11	85.64	70.665	89.085	86.97	89.405	90.145	92.71	88.305	88.945	84.155
75.6	66.375	81.675	76.875	67.65	57.395	69.955	57.165	49.64	42.75	63.5	42.805	88.815	81.345	86.305	76.1	86.055	90.666	74.635	74.475	97.43	93.835	97.43	93.835	82.445	78.725	74.045	71.77	78.59	77.585	80.825	79.38	85.91	71.07	89.085	86.07	89.405	90.145	92.71	88.53	88.675	84.56
75.6	66.645	81.81	77.145	68.01	57.395	69.82	56.895	49.64	42.75	63.365	42.94	88.815	81.345	86.305	75.965	85.65	90.441	74.635	74.7	97.205	93.835	97.205	93.835	82.085	78.59	74.045	71.77	78.95	77.585	80.69	79.11	85.91	71.16	89.355	85.575	89.675	89.875	92.845	88.305	88.675	84.29
75.6	66.645	81.81	76.875	67.65	57.17	69.955	56.895	49.865	43.155	63.5	43.3	88.815	81.075	86.305	75.74	86.055	90.441	74.77	74.835	97.205	93.835	97.205	93.835	81.815	78.23	73.55	72.13	78.95	77.585	80.195	78.885	85.64	71.16	89.085	85.17	89.945	89.875	92.71	88.53	88.945	84.425
75.6	66.24	81.675	76.785	67.65	56.9	69.82	56.895	49.865	43.155	63.77	42.94	88.815	81.345	86.305	75.83	85.785	90.441	74.365	74.475	97.43	93.835	97.43	93.835	82.22	78.23	74.045	71.995	78.86	77.585	79.925	78.885	85.64	71.07	89.085	84.45	90.665	89.875	92.845	88.17	88.945	84.56
75.465	66.645	81.81	76.875	67.65	57.035	69.82	56.67	50	43.515	63.995	43.21	88.815	80.985	86.305	75.74	85.65	90.441	74.5	74.835	97.43	93.835	97.43	93.835	82.22	78.23	73.91	72.13	78.725	77.585	79.925	78.75	85.55	70.935	89.49	83.82	91.205	89.875	92.845	88.305	88.675	84.155
75.6	66.24	81.45	76.65	68.01	57.035	69.685	56.535	49.64	43.515	63.905	43.21	88.815	81.21	86.305	75.74	85.65	90.441	74.77	74.475	97.43	93.835	97.43	93.835	82.22	78.23	74.315	72.13	78.725	77.585	79.79	78.48	86.045	70.665	89.085	83.055	91.205	89.875	92.575	88.305	88.945	84.425
75.6	66.24	81.81	76.785	67.65	57.035	69.685	56.535	49.865	43.29	63.77	42.94	88.68	81.075	86.305	75.74	85.65	90.171	74.905	74.835	97.925	93.835	97.925	93.835	82.22	78.095	74.045	72.13	78.95	77.585	79.79	78.345	85.91	70.665	88.86	82.785	91.43	90.145	92.71	88.53	88.675	84.02
75.6	66.375	81.945	76.785	68.01	57.035	69.685	56.535	49.505	42.75	63.5	43.3	89.04	81.075	86.305	75.74	85.425	90.306	74.77	74.835	97.7	93.835	97.7	93.835	82.22	78.23	74.315	72.13	78.86	77.585	79.79	77.985	86.045	70.665	89.085	82.155	91.43	89.74	92.71	88.53	88.675	84.02
75.6	66.51	81.54	76.785	67.875	56.765	69.685	56.4	49.235	42.75	63.77	42.805	88.815	81.21	86.305	75.74	85.65	90.036	74.635	74.475	97.835	93.835	97.835	93.835	82.445	78.23	74.045	71.77	78.725	77.585	79.565	77.985	85.91	71.07	88.995	81.66	91.43	89.875	92.575	88.17	88.675	84.155
75.6	66.51	81.675	76.65	67.875	56.9	69.82	56.265	49.235	42.525	63.5	42.94	89.04	80.985	86.305	75.74	85.29	90.441	75.13	74.835	97.7	93.835	97.7	93.835	82.31	78.095	74.045	71.77	78.455	77.585	79.43	78.255	85.91	70.935	89.085	81.3	91.43	89.38	92.845	87.81	88.675	84.155
75.6	66.51	81.675	76.515	68.01	56.9	69.685	56.265	49.235	42.12	63.365	42.67	89.04	80.985	86.8	75.605	85.29	90.171	74.905	74.475	97.7	93.835	97.7	93.835	82.445	77.96	73.685	71.995	78.59	77.585	79.565	77.985	85.91	70.8	88.995	81.3	91.925	89.875	92.845	88.17	88.585	84.02
75.465	66.51	81.675	76.65	67.65	56.765	69.55	56.4	48.74	42.03	63.365	42.67	88.95	80.985	86.305	75.11	85.29	90.171	74.77	74.475	98.06	93.835	98.06	93.835	82.445	77.69	73.91	71.995	78.59	77.585	79.295	77.985	85.64	70.935	88.59	81.03	91.925	89.74	92.575	88.17	88.45	84.425
75.465	66.645	81.81	76.515	67.65	56.675	69.415	55.905	48.74	42.255	63.5	42.67	89.04	80.985	86.305	74.57	85.29	89.946	74.635	74.475	97.43	93.835	97.43	93.835	82.085	77.825	73.91	71.77	78.86	77.585	79.7	78.12	85.775	70.665	88.59	81.03	92.195	89.875	92.35	88.035	88.45	84.02
75.6	66.645	81.675	76.515	67.65	56.675	69.685	56.265	48.74	42.255	63.5	42.67	89.04	80.58	86.305	74.57	85.29	90.171	74.5	74.835	97.43	93.835	97.43	93.835	82.085	77.825	73.91	71.77	78.59	77.585	79.43	77.49	85.91	70.935	88.095	81.03	92.465	89.38	92.71	88.035	88.45	83.93
75.735	66.645	81.54	76.785	67.245	56.405	69.55	56.265	48.74	42.03	63.5	42.805	88.815	80.58	86.035	74.57	85.155	90.441	74.77	74.475	97.7	93.835	97.7	93.835	81.815	77.825	74.045	71.77	78.23	77.585	79.16	77.49	86.045	70.935	88.095	81.165	91.925	89.605	92.71	87.81	88.585	84.02
75.6	66.735	81.45	76.515	67.245	56.54	69.55	55.905	48.515	42.12	63.635	42.805	88.815	80.985	86.035	74.57	85.425	90.441	74.635	74.835	97.43	93.835	97.43	93.835	81.815	77.825	74.18	71.635	78.725	77.585	79.16	77.49	85.91	70.665	88.095	81.03	91.7	90.01	92.71	88.035	88.45	84.155
75.735	66.645	81.675	76.515	67.245	56.54	69.55	55.905	48.515	42.12	63.5	42.805	88.815	80.58	86.305	74.57	85.29	90.171	74.365	74.835	97.43	93.835	97.43	93.835	81.815	77.6	74.045	71.77	78.86	77.585	79.565	77.49	85.64	70.935	88.095	81.3	91.7	89.875	92.845	87.81	88.315	84.155
75.735	66.87	81.54	76.515	67.65	56.27	69.685	55.905	48.74	42.03	63.5	42.94	88.815	80.58	86.17	74.57	85.29	90.036	74.77	74.34	97.43	93.835	97.43	93.835	81.815	77.69	74.045	71.77	78.95	77.585	79.43	77.49	85.55	70.935	88.095	81.3	92.195	89.875	92.35	87.81	88.315	84.155
75.735	66.87	81.675	76.515	67.515	56.54	69.685	55.905	48.38	42.03	63.5	42.805	88.95	80.985	86.305	74.48	85.155	90.171	74.77	74.34	97.43	93.835	97.43	93.835	81.815	77.69	74.045	71.77	78.95	77.585	79.295	77.49	85.64	70.935	88.095	81.3	92.465	90.145	92.575	87.27	88.315	84.02
75.735	66.87	81.54	76.245	67.38	56.675	69.685	56.265	48.515	41.895	63.5	42.805	88.815	80.85	86.305	74.48	85.29	90.171	74.77	74.205	97.43	93.835	97.43	93.835	81.815	77.825	73.685	71.77	79.22	77.585	78.935	77.085	85.64	71.43	87.96	81.66	92.465	89.875	92.71	87.27	88.45	84.155
76.095	66.645	81.54	76.515	67.245	56.675	69.685	56.265	48.38	41.895	63.77	42.805	88.815	80.58	86.305	74.57	85.29	90.441	74.635	74.34	97.925	93.835	97.925	93.835	82.31	77.69	74.045	71.635	79.22	77.585	78.935	76.995	85.64	71.16	87.96	82.155	92.465	89.875	92.35	87.27	88.315	84.425
75.87	66.645	81.54	76.515	67.38	56.765	69.55	56.265	47.975	41.4	63.5	42.805	88.815	80.985	86.665	74.57	85.155	90.171	74.365	74.34	97.7	93.835	97.7	93.835	82.085	77.69	74.315	71.635	78.95	77.585	78.8	76.86	85.91	71.07	87.96	82.155	92.465	89.875	92.71	87.27	88.315	84.425
76.095	67.005	81.45	76.245	67.65	56.765	69.415	55.905	47.975	41.4	63.5	42.67	89.04	80.985	86.305	74.57	85.155	89.811	74.905	74.205	97.43	93.835	97.43	93.835	82.085	77.6	74.045	71.635	79.22	77.585	78.665	77.085	85.64	71.16	87.96	82.425	92.33	90.01	92.35	87.18	88.45	84.155
76.095	67.14	81.45	76.515	67.65	56.675	69.325	56.265	47.75	41.265	63.635	42.67	88.815	80.58	86.8	74.57	85.155	89.811	74.77	74.205	97.43	93.835	97.43	93.835	81.815	77.825	74.045	71.365	78.95	77.585	78.935	76.995	85.55	71.43	88.095	82.56	91.925	89.605	92.35	87.27	87.955	84.155
76.095	67.275	81.045	76.38	67.875	56.9	69.415	55.905	47.885	41.13	63.5	42.67	88.815	81.075	86.8	74.57	85.155	90.036	74.5	74.34	97.205	93.835	97.205	93.835	81.815	77.69	74.045	71.77	79.22	77.585	78.935	76.995	85.64	71.43	88.095	82.785	92.465	89.74	92.575	87.27	87.955	84.56
76.095	66.87	81.045	76.38	67.38	57.17	69.325	56.265	47.615	40.995	63.77	42.94	89.04	80.985	86.935	74.57	84.93	90.036	74.14	74.205	97.205	93.835	97.205	93.835	81.815	77.465	74.315	71.365	78.95	77.585	78.8	76.86	85.64	71.43	87.96	83.055	92.69	90.01	92.575	87.27	87.955	84.425
76.095	67.005	81.045	76.245	67.38	57.395	69.415	56.265	47.255	41.13	63.77	42.805	88.95	81.075	87.025	75.11	85.155	89.541	74.365	74.205	97.205	93.835	97.205	93.835	81.815	77.69	74.18	71.5	78.95	77.585	78.665	76.725	85.55	71.16	87.825	83.55	92.69	90.145	92.575	87.27	87.955	84.425
76.095	67.275	81.045	76.38	67.65	57.935	69.55	56.265	47.75	41.13	63.635	42.805	89.04	80.985	87.025	74.57	84.93	89.946	74.905	74.205	97.205	93.835	97.205	93.835	81.815	77.6	73.91	71.365	78.95	77.585	78.665	76.86	85.55	71.43	87.465	83.82	92.69	90.01	92.35	87.27	87.955	84.56
76.59	67.275	81.045	76.245	67.65	58.16	69.55	55.905	47.255	41.4	63.77	42.67	88.815	81.21	86.935	74.57	84.93	89.946	74.5	74.07	97.205	93.835	97.205	93.835	81.815	77.69	74.045	71.365	78.95	77.585	78.665	76.725	85.55	71.16	87.96	83.685	93.185	89.875	92.575	87.18	87.955	84.56
76.095	67.005	81.045	76.245	67.245	58.295	69.82	56.265	47.255	41.265	63.77	42.805	88.95	80.58	86.8	74.57	84.93	89.946	74.5	74.07	97.205	93.835	97.205	93.835	81.815	77.33	73.91	71.5	78.86	77.585	78.665	76.23	86.045	71.43	87.96	83.91	93.185	90.37	92.71	87.18	88.315	84.425
76.095	67.005	80.91	75.885	67.02	58.565	69.325	56.265	47.255	41.4	63.77	42.94	88.815	80.985	86.665	74.57	84.795	89.811	74.14	74.07	97.07	93.835	97.07	93.835	81.815	77.6	73.685	71.5	78.95	77.585	78.665	76.725	85.91	71.16	87.96	83.91	93.32	90.145	92.71	87.27	87.955	84.02
76.095	67.275	81.45	76.245	67.02	58.655	69.55	56.265	47.885	41.4	63.5	43.3	88.95	80.985	86.305	74.57	85.02	89.676	74.14	73.71	96.935	93.835	96.935	93.835	81.815	77.6	73.19	71.635	78.86	77.585	78.665	76.23	85.64	71.16	87.96	84.45	93.185	90.01	92.35	87.27	87.955	84.425
76.725	67.275	80.91	76.155	67.65	58.79	69.55	55.905	47.885	41.4	63.365	42.805	88.95	81.21	86.305	74.57	84.795	89.541	74.14	73.71	97.205	93.835	97.205	93.835	81.815	77.33	73.19	71.635	78.59	77.585	78.665	75.735	85.64	71.43	87.06	83.82	93.32	89.875	92.35	87.27	87.82	84.425
76.59	67.275	80.91	76.02	67.65	59.06	69.415	55.905	47.885	41.895	63.275	42.805	88.95	80.985	86.305	74.57	84.525	89.406	74.365	73.71	97.07	93.835	97.07	93.835	81.68	77.33	73.19	71.77	78.95	77.585	78.665	75.735	85.91	71.16	87.96	83.91	93.455	89.74	92.35	87.18	87.955	84.56
76.995	67.275	80.91	75.885	67.65	59.555	69.055	55.905	47.975	41.49	63.5	42.67	89.04	81.21	86.305	75.11	84.795	89.811	74.5	73.305	96.8	93.835	96.8	93.835	81.815	77.195	73.55	71.635	79.22	77.585	78.53	75.735	85.64	71.295	87.96	84.045	93.455	90.01	92.35	87.045	87.82	84.02
77.355	67.77	81.045	75.885	67.875	59.825	69.19	55.905	47.975	42.03	63.275	42.67	89.175	81.21	86.035	74.57	84.525	89.181	74.14	73.17	96.935	93.835	96.935	93.835	81.68	77.195	73.19	71.77	78.725	77.585	78.53	75.735	85.55	71.295	88.095	84.45	93.455	89.875	92.35	87.045	87.82	84.02
76.995	67.77	80.82	75.75	67.65	59.915	69.19	56.265	47.975	42.03	63.365	42.67	89.31	81.21	86.035	75.11	84.525	89.541	74.14	73.17	96.935	93.835	96.935	93.835	81.68	77.195	73.55	71.365	78.95	77.315	78.305	75.105	85.91	71.295	88.095	83.91	93.68	89.605	92.35	87.045	87.55	84.155
76.995	67.77	80.91	75.75	67.65	60.185	69.415	55.905	47.75	42.03	63.275	42.67	89.445	81.075	86.035	74.57	84.66	89.811	73.87	73.44	97.07	93.835	97.07	93.835	81.59	77.06	73.91	71.77	78.95	77.315	78.305	75.195	85.91	71.16	88.095	84.45	94.085	90.01	92.35	87.045	87.55	84.02
77.355	67.77	80.91	75.75	68.01	60.545	69.055	55.905	47.975	42.255	63.005	42.67	89.445	81.21	86.17	75.11	84.525	89.541	73.645	73.17	96.935	93.835	96.935	93.835	81.68	77.195	73.19	71.77	78.95	77.09	78.305	75.105	86.045	70.935	88.095	84.45	93.95	90.01	92.35	87.18	87.55	84.29
76.995	68.13	80.82	75.885	67.875	60.815	69.325	55.905	47.615	42.66	63.005	42.535	89.445	81.48	86.305	75.605	84.795	89.406	73.645	73.17	96.8	93.835	96.8	93.835	81.815	77.06	73.19	71.365	78.95	77.09	78.44	74.97	86.045	71.07	88.095	84.54	94.085	90.01	92.35	87.27	87.55	84.425
76.995	68.4	80.82	75.885	67.875	60.95	69.55	56.265	47.75	42.75	63.005	42.445	89.04	81.345	86.305	74.57	84.525	89.676	73.645	72.675	96.935	93.7	96.935	93.7	81.815	77.195	73.19	71.5	79.22	77.09	78.035	75.105	86.045	70.665	88.095	84.81	94.085	89.875	92.35	87.18	87.415	84.02
77.49	68.4	80.82	76.02	67.65	61.175	69.055	56.265	47.975	42.255	62.735	42.445	89.31	81.21	86.305	74.57	84.525	89.541	73.87	72.675	96.8	93.835	96.8	93.835	81.815	77.06	73.91	71.365	79.085	77.09	77.9	74.97	86.045	71.07	88.095	84.45	94.22	89.605	92.35	87.27	87.415	84.56
77.85	68.4	80.82	76.02	67.65	61.175	69.055	55.905	47.615	42.66	62.87	42.31	89.31	81.075	86.305	74.57	84.525	89.406	73.735	72.675	96.665	93.835	96.665	93.835	81.815	76.97	73.55	71.365	78.95	77.09	78.305	74.97	85.91	71.07	88.59	84.54	94.58	90.145	91.945	87.045	87.55	84.425
77.625	68.76	80.82	76.155	67.65	61.805	69.055	56.265	47.75	42.75	62.735	42.445	89.31	81.345	86.305	75.11	84.39	89.406	73.51	72.675	97.07	93.835	97.07	93.835	81.815	76.7	73.91	71.5	79.22	77.09	78.305	74.565	86.045	70.935	88.59	84.675	94.85	90.01	92.35	86.91	87.55	84.155
77.85	68.76	80.82	76.245	68.145	61.94	69.055	56.265	47.975	43.155	62.51	42.31	89.175	81.075	86.305	74.57	84.39	89.181	73.645	72.675	97.205	93.835	97.205	93.835	81.815	77.06	73.55	71.365	79.22	77.09	77.9	74.835	85.91	70.665	88.59	84.45	94.85	89.74	92.35	87.045	87.55	84.02
78.345	68.625	80.55	76.02	68.01	62.345	69.055	56.265	47.975	43.38	62.735	42.445	89.04	81.21	86.305	74.57	84.03	89.541	73.735	72.675	97.07	93.835	97.07	93.835	81.815	76.7	73.55	71.275	78.95	77.09	77.9	74.565	86.045	70.665	88.59	84.54	94.94	89.38	92.35	86.775	87.55	84.425
78.345	68.76	80.685	75.885	68.145	62.57	68.785	55.905	48.38	43.92	62.645	42.445	89.04	80.985	86.305	74.57	84.03	89.181	73.51	72.675	97.07	93.835	97.07	93.835	81.815	76.7	73.55	71.365	79.22	77.09	77.9	74.565	86.045	71.07	88.995	85.17	94.85	89.605	92.35	87.18	87.55	84.02
78.345	68.76	80.685	75.885	68.28	62.705	69.055	56.04	48.38	43.38	62.51	42.445	89.04	81.075	86.17	74.57	84.03	89.406	73.735	73.17	97.205	93.835	97.205	93.835	81.68	76.7	73.55	71.365	79.22	77.09	77.9	74.475	86.045	71.07	89.085	85.08	94.445	90.145	92.35	87.27	87.685	84.425
78.615	68.76	80.415	75.885	68.505	63.47	69.055	56.265	48.38	43.65	62.735	42.445	89.31	81.21	86.305	74.57	84.03	89.406	73.735	72.675	96.8	93.835	96.8	93.835	81.815	76.7	74.045	71.365	79.22	77.09	77.9	74.34	86.045	70.8	89.355	85.08	94.445	89.74	92.35	87.045	87.685	84.29
78.75	68.76	80.685	75.885	68.505	63.695	69.055	56.4	47.975	43.92	62.645	42.31	89.175	81.075	86.035	74.48	84.39	89.046	73.645	72.675	96.935	93.835	96.935	93.835	81.68	76.565	73.55	71.275	79.355	77.09	77.81	74.07	86.18	70.935	89.355	84.81	94.94	89.74	91.945	87.045	87.55	84.02
78.885	68.76	80.685	75.75	68.505	63.83	69.055	56.4	47.885	43.65	62.51	42.67	89.04	80.985	86.17	74.57	84.03	89.406	73.735	72.675	96.8	93.835	96.8	93.835	81.455	76.565	73.55	71.275	79.22	77.09	77.9	74.34	86.045	70.935	89.085	84.81	94.94	89.38	91.945	86.64	87.415	84.02
78.975	68.76	80.55	75.885	68.505	63.965	69.055	56.4	47.975	43.92	62.645	42.67	89.31	80.985	86.035	74.48	84.03	89.541	73.645	72.675	96.8	93.835	96.8	93.835	81.68	76.7	74.045	71.14	79.22	77.09	78.17	73.575	86.045	70.935	89.085	84.81	94.94	89.38	91.945	87.045	87.415	84.02
79.11	68.76	80.55	76.02	68.505	64.1	69.055	56.4	47.975	43.92	62.645	42.31	89.175	81.075	86.035	74.48	84.03	89.406	73.87	72.675	97.07	93.835	97.07	93.835	81.68	76.7	74.18	71.275	79.355	77.09	77.81	73.575	86.045	70.935	89.355	85.08	94.22	89.38	91.945	86.64	87.325	84.425
79.11	68.76	80.82	76.02	68.145	64.1	69.055	56.265	48.245	43.92	62.51	42.445	89.175	80.985	85.9	74.48	84.39	89.181	73.375	72.675	96.935	93.835	96.935	93.835	81.815	76.43	74.045	71.365	79.355	77.09	77.9	74.07	85.91	70.935	89.85	84.81	94.22	89.605	91.72	86.64	87.415	84.155
78.975	68.625	80.82	75.885	68.28	64.1	68.56	56.265	48.38	43.92	62.375	42.31	89.175	80.985	86.035	74.48	84.165	89.181	73.375	72.675	96.935	93.835	96.935	93.835	81.68	76.565	73.91	71.14	79.58	77.09	77.81	73.575	86.045	70.665	89.625	83.485	94.94	89.74	91.72	86.145	87.685	84.02
78.885	68.625	80.55	75.885	67.875	64.235	68.425	56.265	48.38	44.01	61.88	42.04	89.445	80.85	86.035	74.48	84.03	89.181	73.375	72.675	96.665	93.835	96.665	93.835	81.68	76.43	74.045	71.005	79.58	77.09	77.9	74.07	86.045	70.665	89.49	83.35	94.94	89.38	91.945	86.28	87.415	84.155
78.75	68.76	80.415	75.885	67.65	64.1	68.56	56.4	47.975	44.01	62.24	42.04	89.31	80.985	86.035	74.48	84.39	89.406	73.24	72.675	96.8	93.835	96.8	93.835	81.68	76.565	74.045	71.005	79.355	77.09	77.675	73.575	86.045	70.53	89.49	83.215	94.445	89.38	91.945	86.28	87.55	84.02
79.11	68.76	80.55	75.885	67.875	63.83	68.425	56.4	47.885	43.92	62.24	41.815	88.95	80.985	86.035	74.48	84.525	89.046	73.375	72.675	96.8	93.835	96.8	93.835	81.59	76.43	74.045	71.005	79.22	77.09	77.9	73.575	86.045	70.935	89.49	83.215	93.68	89.11	91.945	86.64	87.685	84.02
79.11	68.76	80.55	75.885	67.65	63.965	68.065	56.535	47.885	44.01	62.375	41.815	89.31	80.58	86.035	74.48	83.67	89.541	73.375	72.675	96.935	93.835	96.935	93.835	81.59	76.565	74.315	71.14	79.58	77.09	77.9	73.575	86.18	71.16	89.49	83.08	93.455	88.885	91.72	86.145	87.55	84.02
79.11	68.76	80.55	75.75	67.65	63.83	68.155	56.535	47.975	43.515	62.105	41.545	89.175	80.445	86.035	74.48	84.39	89.811	73.24	72.675	96.935	93.835	96.935	93.835	81.455	76.43	74.045	71.005	79.22	77.09	77.9	74.07	86.18	71.07	89.49	82.855	94.22	88.885	91.945	86.28	87.415	84.29
79.11	68.76	80.415	75.75	67.38	63.83	68.065	56.535	47.975	43.38	62.24	41.815	89.175	80.445	86.035	74.48	84.525	89.541	73.24	72.675	96.8	93.835	96.8	93.835	81.455	76.07	74.045	71.275	79.355	77.09	77.54	73.575	86.675	70.665	89.625	83.215	94.58	88.885	91.72	86.145	87.55	84.29
78.975	68.625	80.055	75.525	67.875	64.1	68.065	56.4	47.75	43.65	62.375	41.545	89.04	80.58	86.035	74.57	84.525	89.181	73.375	72.675	96.665	93.835	96.665	93.835	81.59	76.07	74.18	71.14	79.22	77.09	77.675	73.575	86.675	70.935	89.49	83.485	94.85	89.11	91.72	86.145	87.415	84.425
79.11	68.535	80.55	75.525	67.65	63.83	67.525	56.535	47.75	43.155	62.375	41.815	89.04	80.445	86.035	74.57	84.39	89.406	73.24	72.45	96.935	93.835	96.935	93.835	81.05	76.43	73.91	71.005	79.085	77.09	77.405	73.575	87.035	70.935	89.49	83.485	94.22	88.975	91.72	86.145	87.55	84.425
79.11	68.76	80.28	75.75	68.01	64.325	67.525	56.67	47.885	43.02	62.375	41.905	89.175	80.445	86.17	74.48	84.03	89.541	73.24	72.45	96.665	93.835	96.665	93.835	81.05	76.43	74.045	70.87	79.355	77.09	77.405	73.575	87.035	70.8	89.49	83.35	93.95	88.75	91.72	86.145	87.55	83.93
79.38	68.625	80.28	75.525	68.01	64.1	67.435	56.67	47.255	43.29	62.645	41.545	89.04	80.445	86.035	74.48	84.525	89.541	73.105	72.315	96.8	93.565	96.8	93.565	81.05	76.43	74.045	71.005	79.22	77.09	77.18	73.575	87.17	71.07	89.49	83.35	93.95	88.885	91.585	86.145	87.55	83.93
79.38	68.76	80.19	75.39	67.875	64.1	67.3	56.895	47.255	43.155	62.375	41.815	89.04	80.58	86.305	74.57	84.03	89.676	73.375	72.45	96.8	93.835	96.8	93.835	80.825	76.07	74.315	71.005	79.22	77.09	77.18	73.575	87.17	70.935	89.49	82.855	94.22	88.975	91.585	85.785	87.415	84.02
79.74	68.625	80.19	75.525	68.145	63.695	67.435	56.67	47.615	43.29	62.375	41.815	89.04	80.445	86.035	74.48	84.03	89.541	73.105	72.315	96.935	93.835	96.935	93.835	80.96	76.07	74.045	71.005	79.22	77.09	77.18	73.575	87.665	70.665	89.085	82.855	94.22	88.75	91.45	85.785	87.415	83.795
79.74	68.76	80.19	75.39	68.01	63.83	67.435	56.67	47.255	43.02	62.24	41.545	89.175	80.85	86.305	74.48	84.03	89.181	72.88	72.675	96.665	93.565	96.665	93.565	81.05	76.07	74.18	70.87	79.22	77.09	77.18	73.575	87.53	70.665	89.085	83.08	94.22	88.975	91.225	86.145	87.19	84.29
79.38	68.76	80.19	75.255	67.875	63.83	67.3	56.895	47.975	43.155	62.375	41.545	89.31	80.58	86.305	74.21	83.895	88.911	73.24	72.315	96.935	93.565	96.935	93.565	80.69	75.935	74.18	70.735	79.22	77.09	76.91	73.575	88.07	70.665	88.86	82.855	94.085	88.975	91.315	85.785	87.55	84.155
79.875	68.625	80.055	75.39	68.01	63.695	67.03	56.67	47.975	43.29	62.015	41.68	89.31	80.445	86.035	74.345	83.67	89.181	73.015	72.45	96.575	93.565	96.575	93.565	80.555	76.07	74.45	70.735	79.22	77.09	77.045	73.575	88.16	70.665	88.995	83.215	93.815	88.885	91.225	85.785	87.055	84.425
79.74	68.625	80.055	75.255	68.145	63.47	67.165	56.535	47.975	43.155	62.375	41.545	89.04	80.445	86.035	74.345	83.67	89.046	73.375	72.45	96.665	93.475	96.665	93.475	80.825	76.07	74.54	70.735	79.355	77.09	77.18	73.575	88.16	70.665	88.86	83.08	93.95	88.975	91.225	85.785	87.055	84.695
79.74	68.76	80.055	75.255	68.01	63.695	67.03	56.67	48.38	43.29	62.375	41.545	89.04	80.445	86.035	74.345	84.03	89.046	73.105	72.315	96.575	93.565	96.575	93.565	80.69	75.8	74.45	70.735	79.355	77.09	76.91	73.575	88.16	70.53	88.59	82.855	94.22	88.885	91.225	85.65	87.19	84.695
79.605	68.625	80.055	75.39	68.01	63.335	67.03	56.4	48.38	43.29	62.24	41.41	89.04	80.445	85.9	74.345	83.895	89.406	73.24	72.45	96.665	93.565	96.665	93.565	80.69	75.8	74.45	70.735	79.22	77.09	76.775	73.575	88.16	70.665	88.725	82.855	94.22	89.11	91.09	85.785	87.055	84.785
79.74	68.4	79.92	74.985	68.145	63.605	66.94	56.535	47.975	43.29	62.015	41.275	89.04	80.445	86.035	73.85	84.03	89.046	73.105	72.675	96.8	93.565	96.8	93.565	80.69	75.71	74.315	70.735	79.355	77.09	77.045	73.575	88.43	70.665	88.095	82.855	94.22	88.615	91.315	85.65	87.19	84.92
80.01	68.625	80.055	74.985	68.01	63.2	66.805	56.4	47.975	43.155	62.015	41.275	88.815	80.58	85.765	74.345	84.39	89.046	73.015	72.675	96.8	93.565	96.8	93.565	80.69	75.935	74.45	70.87	79.22	77.09	77.18	73.575	88.79	70.53	88.59	82.855	94.22	88.615	91.45	85.785	87.055	84.92
80.01	68.76	80.055	75.12	68.28	63.47	66.94	56.535	48.245	42.75	61.88	41.185	88.815	80.445	86.035	73.85	83.67	89.046	73.105	72.45	96.8	93.205	96.8	93.205	80.69	75.71	74.45	70.735	79.22	77.09	77.045	73.575	88.565	70.44	88.59	82.855	94.22	88.615	91.45	85.65	87.19	85.055
80.01	68.4	80.055	74.985	68.28	63.695	66.805	56.67	47.975	42.75	61.88	41.185	88.815	80.355	85.54	74.21	84.03	89.181	73.015	72.675	96.8	93.475	96.8	93.475	80.69	75.71	74.54	70.645	79.22	77.09	77.045	73.575	88.565	70.53	88.095	82.45	94.22	88.48	91.45	85.65	87.415	85.325
79.74	68.13	80.19	75.12	68.415	63.695	66.805	56.67	48.38	42.75	62.015	41.05	88.815	80.445	85.675	73.85	83.67	89.046	73.105	72.45	97.205	93.205	97.205	93.205	80.69	75.935	74.315	70.735	79.22	77.09	76.91	73.575	88.925	70.17	88.095	82.225	94.58	88.615	91.45	85.65	87.415	85.325
79.38	67.995	80.055	75.39	68.505	63.47	66.805	56.4	47.975	42.75	61.61	41.185	88.815	80.355	85.765	73.85	83.67	89.181	73.015	72.45	97.205	93.205	97.205	93.205	80.69	75.575	74.315	70.735	79.355	77.09	76.91	73.305	89.06	70.53	88.095	82.315	94.22	88.615	91.315	85.38	87.325	84.92
79.875	67.995	80.19	74.895	68.91	63.605	66.805	56.535	48.605	42.75	61.88	40.645	88.815	80.445	85.045	73.58	84.03	89.046	73.015	72.45	97.205	93.205	97.205	93.205	80.69	75.71	74.45	70.51	79.22	77.09	76.775	73.575	88.925	70.665	88.095	82.45	94.445	88.48	91.225	85.65	87.415	84.92
79.38	68.4	80.055	75.255	68.775	63.695	66.94	56.67	47.975	43.02	62.015	40.915	88.815	80.445	85.54	73.85	83.67	89.046	73.015	72.315	96.935	93.475	96.935	93.475	80.69	75.71	74.315	70.375	79.58	77.09	76.775	73.575	88.925	70.17	88.095	82.585	94.22	88.48	91.225	85.38	87.19	85.19
79.38	68.4	80.19	74.985	68.505	63.965	66.805	56.67	48.38	43.38	61.88	41.05	88.68	80.445	85.27	73.58	83.67	88.641	73.105	72.315	97.205	93.475	97.205	93.475	80.69	75.8	74.045	70.735	79.58	77.09	76.415	72.945	88.7	70.53	88.095	82.72	94.22	88.615	91.225	85.38	87.19	84.92
79.38	67.77	80.055	74.895	68.505	63.695	66.535	56.67	48.515	43.38	61.61	40.645	88.815	80.355	85.045	73.85	83.67	89.046	73.105	72.315	97.205	93.475	97.205	93.475	80.69	75.8	74.45	70.735	79.355	77.09	76.415	73.08	88.79	70.17	88.095	82.585	94.22	88.48	91.225	85.65	87.325	85.055
79.605	67.77	80.055	74.895	68.775	63.83	66.535	56.535	48.38	43.92	61.61	40.78	88.815	80.445	85.045	73.85	83.67	88.641	72.88	72.315	97.205	93.565	97.205	93.565	80.69	75.71	74.315	70.735	79.355	77.09	76.415	72.945	89.06	70.17	88.095	82.225	94.22	88.48	91.585	85.515	87.19	84.92
79.38	67.77	79.785	74.49	69.27	63.605	66.67	56.535	48.38	44.145	61.745	40.645	88.815	80.445	85.045	73.58	83.67	88.641	73.015	71.91	97.205	93.205	97.205	93.205	80.69	75.935	74.675	71.005	79.22	77.09	76.415	73.08	89.06	70.17	88.095	82.315	94.22	88.345	91.45	85.65	87.19	85.325
79.11	67.77	80.055	74.895	69.405	63.965	66.31	56.535	48.605	43.65	61.745	40.78	88.815	80.355	85.045	73.58	83.67	89.046	72.385	71.685	97.205	93.205	97.205	93.205	80.69	76.07	74.45	71.275	79.22	77.09	76.415	73.08	88.925	70.53	88.095	82.315	94.58	88.615	91.72	85.65	87.055	84.92
79.38	67.77	80.055	75.12	69.54	63.965	66.31	56.4	48.38	44.145	61.745	40.78	88.815	80.085	85.045	73.085	83.535	88.911	72.385	71.685	97.205	93.565	97.205	93.565	80.69	75.8	74.675	71.14	79.355	77.09	76.415	73.08	89.06	70.17	87.825	82.45	94.58	88.345	91.72	85.38	86.92	84.695
79.11	68.265	80.055	74.625	69.405	63.605	66.04	56.265	48.38	43.92	61.745	40.78	88.815	80.445	85.045	73.445	83.67	89.046	72.25	71.415	97.07	93.475	97.07	93.475	80.69	75.71	74.45	71.365	79.22	77.09	76.415	73.17	89.06	70.17	87.465	82.585	93.95	88.12	91.72	85.785	87.055	84.695
79.38	67.275	80.28	74.985	69.405	63.605	66.175	56.265	47.975	44.01	61.745	41.05	88.455	80.445	85.045	73.445	83.4	89.046	72.25	71.415	97.205	93.565	97.205	93.565	80.69	75.71	74.45	71.275	79.58	77.09	76.145	72.945	89.195	70.17	87.465	82.45	93.95	88.48	91.945	85.785	87.415	84.92
79.11	67.77	80.19	74.895	69.27	63.47	66.04	56.4	47.975	43.92	62.015	40.915	88.455	80.085	85.27	73.085	83.67	89.046	72.385	71.19	97.43	93.565	97.43	93.565	80.69	75.935	74.54	71.77	79.22	77.09	76.055	72.945	89.195	69.9	87.06	82.09	94.22	88.255	92.215	85.785	87.19	84.695
79.38	67.77	80.19	75.255	69.27	63.47	66.04	56.265	47.975	44.145	61.745	40.915	88.455	80.085	84.91	73.085	83.535	89.046	72.385	71.415	97.205	93.475	97.205	93.475	80.69	75.71	74.675	71.635	79.22	77.09	76.145	72.945	88.925	70.035	87.735	82.225	94.22	88.615	92.215	85.785	87.19	84.785
79.11	67.77	80.19	74.985	69.54	63.47	65.77	56.265	47.885	44.55	61.745	40.78	88.455	80.085	85.045	73.58	83.67	89.046	72.115	71.685	97.205	93.565	97.205	93.565	80.69	75.71	74.45	71.77	79.355	77.09	76.415	72.945	88.79	70.17	87.465	81.955	94.22	88.345	92.71	85.785	87.415	84.785
79.11	67.995	80.055	74.985	69.54	63.47	66.175	56.265	47.975	44.55	61.745	40.78	88.455	80.085	85.045	73.085	83.4	88.641	71.755	71.415	97.205	93.475	97.205	93.475	80.69	75.935	74.45	72.13	79.22	77.09	76.145	72.945	88.79	70.17	87.465	82.09	94.22	88.48	92.575	86.145	87.685	84.695
79.11	68.4	80.19	74.895	69.54	63.2	66.175	56.535	47.975	44.775	61.745	40.555	88.68	80.085	85.045	73.085	83.4	88.641	72.115	71.415	97.205	93.835	97.205	93.835	80.69	75.8	74.675	72.13	79.22	77.09	76.28	72.945	88.925	70.53	87.06	81.325	93.815	88.345	92.35	86.145	87.685	84.785
79.11	67.77	80.055	74.895	69.405	63.335	65.77	56.4	47.975	44.91	61.745	40.555	88.68	80.085	85.045	73.085	83.535	88.641	72.115	71.19	97.205	93.565	97.205	93.565	80.69	75.8	74.675	72.13	79.22	77.09	76.145	72.81	89.195	70.17	86.97	81.325	93.815	88.255	92.575	86.145	87.82	84.695
78.75	67.275	80.19	74.895	69.27	63.605	66.175	56.535	47.975	44.91	61.52	40.42	88.815	80.085	85.045	73.085	83.535	88.641	72.115	71.415	97.205	93.565	97.205	93.565	79.79	75.71	74.315	72.13	79.22	77.09	76.28	72.54	89.42	70.035	86.97	81.325	93.815	88.345	92.71	86.145	87.685	84.695
78.75	67.77	80.28	74.985	69.54	63.47	66.175	56.265	48.38	44.775	61.61	40.285	88.455	80.085	85.045	73.085	83.265	89.046	72.385	71.415	97.07	93.565	97.07	93.565	79.79	75.71	74.54	72.13	79.22	77.09	75.92	72.54	89.555	69.9	86.97	81.325	93.68	88.255	93.115	86.145	87.685	84.695
78.615	67.77	80.19	74.895	69.27	63.2	66.04	56.535	48.11	45.18	61.61	40.555	88.455	80.085	85.045	73.085	83.13	88.641	72.115	71.415	97.205	93.835	97.205	93.835	79.79	75.8	74.45	72.13	79.22	77.09	76.28	72.54	89.195	70.035	87.06	81.19	94.22	88.345	92.845	86.64	87.685	84.785
78.75	67.77	80.19	74.895	69.405	63.2	65.77	56.4	47.975	45.18	61.745	40.42	88.455	80.085	85.045	73.085	83.13	88.641	72.385	71.415	97.205	93.7	97.205	93.7	79.79	75.935	74.45	72.13	79.22	77.09	75.92	72.315	89.825	70.17	87.465	81.325	94.22	88.255	92.845	87.18	87.82	84.695
78.615	67.275	80.415	74.895	69.54	63.2	65.77	56.4	47.975	44.91	61.61	40.42	88.455	80.085	85.045	73.085	83.265	88.641	72.115	71.685	97.07	93.565	97.07	93.565	79.79	75.71	74.45	72.535	79.22	77.09	75.92	72.45	89.555	70.17	87.06	81.19	93.815	88.255	92.98	87.27	87.82	84.695
78.75	67.275	80.28	74.985	68.91	62.705	65.77	56.535	48.245	45.18	61.61	40.285	88.455	80.085	84.91	72.95	83.13	88.641	72.115	71.19	96.8	93.565	96.8	93.565	79.79	75.305	74.45	72.625	79.355	77.09	75.785	72.045	89.555	70.035	87.465	81.19	94.085	88.255	93.205	87.27	87.55	84.695
78.885	67.275	80.055	74.895	69.54	62.84	65.77	56.535	48.38	44.91	61.745	40.15	88.455	79.95	85.045	72.815	83.13	88.551	72.115	71.415	96.935	93.565	96.935	93.565	79.79	75.71	74.45	72.625	79.355	77.09	75.92	72.045	89.555	69.9	87.06	81.19	94.22	88.345	92.98	87.27	87.82	84.425
78.615	67.275	80.055	74.895	69.045	62.705	65.68	56.265	47.975	44.91	61.52	40.285	88.32	79.95	85.045	72.68	83.04	88.641	72.115	71.685	96.8	93.565	96.8	93.565	79.79	75.71	74.45	72.895	79.355	77.09	76.055	71.91	89.33	70.035	87.06	81.19	94.22	88.345	93.205	87.27	87.685	84.56
78.75	67.275	80.055	74.49	68.91	62.345	65.41	56.535	48.38	44.91	61.52	40.555	88.455	79.95	84.91	72.95	83.265	88.641	72.115	71.685	96.8	93.205	96.8	93.205	79.79	75.305	74.54	72.625	79.58	77.09	75.785	72.045	89.555	70.035	87.06	81.19	93.815	88.12	93.205	87.27	87.685	84.56
78.345	67.275	80.055	74.895	68.91	62.57	65.545	56.67	47.975	44.775	61.25	40.15	88.455	79.95	84.91	72.95	83.4	88.641	71.98	71.685	96.935	93.565	96.935	93.565	79.79	75.71	74.675	72.625	79.355	77.09	75.92	71.91	89.555	70.035	87.06	80.83	93.815	88.255	93.205	87.27	87.82	84.695
78.345	67.275	80.19	74.895	69.405	62.345	65.68	56.535	47.975	44.775	61.25	40.285	88.455	79.815	84.91	73.085	83.265	88.641	72.25	71.55	96.8	93.565	96.8	93.565	79.79	75.71	74.45	72.13	79.58	77.09	75.65	72.045	89.69	70.035	87.06	81.055	93.815	87.625	93.205	87.81	87.82	84.56
77.985	67.005	80.055	74.895	68.91	62.345	65.41	56.4	47.975	44.91	61.52	40.285	88.455	79.815	85.045	73.085	82.77	88.641	72.115	71.19	96.935	93.475	96.935	93.475	79.79	75.17	74.45	72.13	79.355	77.09	75.65	71.685	89.96	70.035	86.97	81.055	93.68	87.625	93.115	87.27	87.82	84.695
78.345	67.275	80.055	74.49	69.045	62.075	65.545	56.4	47.975	44.91	61.25	40.285	88.455	80.085	85.045	72.815	83.04	88.416	72.385	71.19	96.8	93.565	96.8	93.565	79.79	75.575	74.045	72.625	79.715	77.09	75.785	71.91	89.96	70.17	87.06	80.83	93.455	87.49	93.205	87.27	87.82	84.56
78.345	67.275	80.055	74.985	69.27	61.94	65.14	56.265	47.975	44.775	61.25	40.015	88.05	79.725	84.91	72.95	82.77	88.416	72.115	71.55	96.575	93.565	96.575	93.565	79.79	75.17	74.45	72.625	79.22	77.09	75.92	71.91	90.185	69.9	86.97	80.83	93.455	87.49	93.115	87.27	87.955	84.695
77.985	67.275	79.92	74.895	68.91	61.805	65.14	56.265	47.75	44.91	61.25	40.42	88.455	79.95	84.91	72.95	83.265	88.641	72.385	71.415	96.17	93.205	96.17	93.205	79.79	74.945	74.18	72.625	79.58	77.09	75.515	71.415	89.96	70.035	86.97	80.83	93.68	87.625	93.115	87.27	87.955	84.92
77.985	67.005	80.19	74.985	69.045	61.805	65.41	56.265	47.885	44.91	61.25	40.15	88.68	80.085	85.045	73.085	83.04	88.641	72.385	71.19	96.44	93.205	96.44	93.205	79.79	74.81	74.045	72.895	79.58	77.09	75.515	71.82	89.96	69.9	86.97	81.055	93.455	87.625	93.97	87.81	88.315	85.055
78.615	67.275	80.415	74.985	68.505	61.94	65.545	55.905	47.975	45.315	61.52	40.645	88.68	79.95	85.045	72.95	82.77	88.641	72.385	71.19	96.8	93.205	96.8	93.205	79.79	74.81	74.45	72.895	79.715	77.09	75.425	71.685	89.96	69.81	86.565	80.56	93.455	87.355	93.205	88.17	88.315	84.92
78.345	67.005	80.055	74.985	68.505	61.94	65.14	55.905	47.975	45.315	61.52	40.78	88.68	80.085	85.045	73.085	82.77	88.641	72.25	71.19	96.665	93.475	96.665	93.475	79.7	74.675	74.045	72.4	79.58	77.09	75.65	71.415	89.96	70.035	86.97	80.83	93.455	86.995	93.205	88.035	88.45	84.92
78.345	67.005	80.19	74.985	68.505	61.94	65.14	56.265	48.38	45.315	61.52	40.78	88.455	80.085	85.045	73.085	83.04	88.641	72.115	71.19	96.44	93.475	96.44	93.475	79.79	74.675	74.18	72.625	79.715	77.09	75.29	71.415	90.32	70.035	86.97	80.83	93.32	87.355	92.98	88.035	88.675	85.19
77.985	67.005	80.28	74.985	68.505	61.94	65.05	56.4	48.74	45.315	61.61	40.915	88.815	79.725	85.045	73.085	82.77	88.641	71.98	71.055	96.575	93.205	96.575	93.205	79.7	74.675	74.45	72.4	79.58	77.09	75.425	71.19	89.96	69.9	86.97	80.695	93.185	87.355	93.205	87.81	88.315	85.055
78.345	67.005	80.055	75.255	68.505	61.445	65.545	56.4	48.74	45.54	61.745	41.185	88.815	79.95	85.045	73.31	82.77	88.641	71.98	71.055	96.8	93.07	96.8	93.07	79.43	74.54	74.045	72.895	79.22	77.09	75.29	71.28	90.32	69.675	86.565	80.695	93.05	87.355	93.115	87.27	88.315	84.92
78.345	67.275	80.055	75.615	68.505	61.805	65.14	55.905	48.74	45.54	61.88	41.41	88.815	79.95	85.045	73.085	82.77	88.641	72.115	70.92	96.575	93.07	96.575	93.07	79.565	74.045	74.045	72.895	79.22	77.09	75.155	71.055	90.32	69.675	86.43	80.2	93.32	87.625	92.98	87.27	88.585	85.325
77.985	67.275	80.19	75.525	68.505	61.715	65.14	55.905	48.875	46.035	62.015	41.815	88.815	79.95	85.045	73.31	82.77	88.641	71.755	70.785	96.17	93.07	96.17	93.07	79.07	74.18	74.045	72.625	79.22	77.09	75.29	71.055	90.59	69.675	86.565	80.2	92.69	87.355	92.845	87.27	88.585	85.325
77.985	67.14	80.055	75.39	68.505	61.715	65.05	56.265	49.505	46.035	62.015	42.175	88.455	79.725	85.045	73.085	82.77	88.641	71.755	71.19	96.575	93.205	96.575	93.205	79.07	74.45	74.045	72.625	79.22	77.09	75.02	70.785	90.455	69.81	86.565	80.2	92.69	87.625	92.71	87.27	88.315	85.415
78.255	67.005	80.55	75.525	68.505	61.94	65.14	55.905	49.505	45.81	62.24	42.445	88.455	79.725	85.045	73.445	82.77	88.641	71.98	70.92	96.17	93.07	96.17	93.07	79.07	74.045	74.315	72.4	78.95	77.09	75.02	70.785	90.59	69.81	86.97	80.2	92.69	87.355	92.575	87.27	88.315	85.415
77.985	67.275	80.55	75.75	68.505	62.075	65.05	55.905	49.64	46.035	62.51	42.67	88.455	79.815	85.045	73.085	82.77	88.641	71.755	71.055	96.44	92.71	96.44	92.71	78.935	74.045	73.685	72.895	78.95	77.09	74.795	70.65	89.96	70.035	86.565	80.2	92.465	87.355	92.35	87.27	88.315	85.685
77.985	67.275	80.28	75.75	68.505	61.94	65.14	55.905	49.64	46.035	62.375	43.21	88.815	79.725	85.045	72.95	82.635	88.641	71.755	70.92	96.665	92.71	96.665	92.71	78.935	74.54	73.55	72.895	78.95	77.09	75.155	70.425	90.59	69.81	86.565	80.2	92.555	87.355	92.35	87.045	87.955	85.82
77.985	67.275	80.28	75.75	68.505	61.94	65.05	55.905	49.865	46.035	62.51	43.435	88.32	79.455	84.91	72.815	82.41	88.641	71.755	70.92	96.575	92.8	96.575	92.8	78.935	74.45	73.19	72.625	78.95	77.09	74.885	70.425	89.96	69.81	86.565	80.2	91.7	87.355	92.35	87.27	87.955	85.82
77.985	67.275	80.415	75.75	68.505	61.805	65.05	55.905	50	46.035	62.51	43.705	88.455	79.725	84.775	72.32	82.14	88.641	71.62	70.56	96.8	92.8	96.8	92.8	78.935	74.54	73.91	72.625	78.95	77.09	74.885	70.65	89.69	69.675	86.565	80.2	91.925	87.355	92.35	86.91	87.955	85.415
78.255	67.275	80.55	75.885	68.505	62.075	64.915	55.905	49.865	46.035	62.645	43.705	88.32	79.725	84.28	72.32	82.635	88.641	71.62	70.785	96.17	92.71	96.17	92.71	78.935	74.675	74.18	72.625	78.725	77.09	74.795	70.425	89.96	69.675	86.565	79.93	92.195	87.22	91.72	86.28	87.685	85.82
78.345	67.14	80.415	75.75	68.145	61.715	65.14	56.265	49.505	46.035	62.735	43.93	88.455	79.725	84.775	72.185	82.41	88.641	71.755	70.92	96.665	92.8	96.665	92.8	78.935	74.18	74.045	72.625	78.23	77.09	75.02	70.65	89.96	69.675	86.565	80.2	91.43	87.49	91.72	86.64	87.82	85.82
78.345	67.14	80.28	75.75	68.01	61.715	65.05	55.905	49.64	46.035	62.735	44.2	88.68	79.95	84.28	72.05	82.14	88.641	71.98	70.56	96.44	92.71	96.44	92.71	78.935	74.045	74.045	72.625	78.23	77.09	74.885	70.02	89.69	69.81	86.565	80.065	91.7	87.355	91.585	86.64	87.55	85.82
77.985	67.005	80.685	75.885	68.01	61.31	65.14	56.265	49.865	46.035	62.87	44.335	88.815	79.95	84.28	72.185	82.14	88.641	72.115	71.055	96.8	92.71	96.8	92.71	78.935	74.315	73.55	72.13	78.59	77.09	74.66	70.02	89.69	69.675	86.43	80.065	91.43	87.625	91.225	87.045	87.955	85.82
77.85	66.87	80.685	75.885	68.145	61.175	65.14	56.265	49.505	46.035	63.005	44.2	88.68	79.815	84.28	71.69	82.5	88.551	71.98	71.055	96.17	92.575	96.17	92.575	78.935	74.315	73.55	72.625	78.59	77.09	74.795	70.02	89.555	69.81	86.205	79.93	91.295	87.355	91.585	86.145	87.685	86.18
77.985	67.005	80.82	75.75	68.01	61.175	65.14	56.265	49.64	46.035	63.275	44.47	89.04	79.725	84.28	71.69	82.14	88.551	72.115	71.19	96.17	92.575	96.17	92.575	78.935	74.045	74.045	72.625	78.725	77.09	74.66	70.02	89.555	70.035	86.43	79.57	91.295	87.625	91.945	86.145	87.82	85.82
77.625	66.87	80.685	75.75	67.875	61.085	65.545	56.4	49.505	46.035	63.005	44.335	89.175	79.95	84.28	71.69	82.14	88.641	71.755	71.055	96.575	92.08	96.575	92.08	78.935	74.045	73.415	72.13	78.59	77.09	74.66	69.795	89.69	70.035	86.205	79.57	91.295	87.625	92.215	86.145	87.955	86.18
77.625	66.87	80.415	76.245	67.875	60.95	65.14	56.4	49.865	46.035	63.5	44.695	89.175	80.085	84.64	71.915	82.41	88.416	71.755	71.055	96.575	92.575	96.575	92.575	78.935	74.045	73.91	72.13	78.455	77.09	74.525	69.795	89.69	70.17	86.43	79.57	91.07	87.625	91.72	86.91	87.82	86.18
77.85	66.645	80.415	75.75	67.65	61.085	65.14	56.265	49.505	46.575	63.365	44.47	89.445	80.085	84.64	71.915	82.14	88.551	71.755	70.92	96.17	92.575	96.17	92.575	78.935	74.315	73.55	72.625	78.95	77.09	74.39	69.525	89.555	70.035	86.205	79.57	90.665	87.49	91.72	87.045	87.955	86.18
77.625	66.645	80.55	75.75	67.875	61.085	65.14	55.905	49.505	46.035	63.365	44.47	89.445	80.085	84.775	72.32	82.14	88.551	71.755	71.055	96.17	92.08	96.17	92.08	78.935	74.045	73.415	72.13	78.725	77.09	74.39	69.525	89.555	69.675	86.205	79.57	90.665	87.355	91.72	86.64	87.82	86.18
77.49	66.735	80.55	75.75	67.65	61.085	65.14	56.265	49.64	46.035	63.5	44.56	89.445	79.95	84.91	72.185	82.14	88.641	71.98	71.055	95.675	92.305	95.675	92.305	78.935	74.045	73.91	72.13	78.59	77.09	74.795	69.66	89.69	70.035	86.205	79.57	90.665	87.22	91.72	87.045	87.82	86.315
77.625	66.645	80.28	75.75	67.65	60.815	65.14	55.905	49.505	46.575	63.365	44.695	89.445	79.95	84.91	72.32	82.005	88.551	71.755	71.055	95.675	92.08	95.675	92.08	78.935	74.045	73.55	72.13	78.59	77.09	74.525	69.525	89.69	70.035	86.205	79.435	90.575	87.22	92.215	86.91	87.55	86.18
77.49	66.645	80.19	75.39	67.65	61.085	65.05	55.77	49.235	46.44	63.5	44.695	89.445	80.085	85.045	72.185	82.005	88.416	72.115	71.055	95.675	92.08	95.675	92.08	78.935	73.55	73.19	72.13	78.59	77.09	74.39	69.39	89.69	70.17	86.205	79.435	89.945	87.355	92.35	87.045	87.955	86.45
77.49	66.51	80.19	75.39	67.65	61.085	65.05	55.5	48.875	46.035	63.5	44.47	89.445	79.815	84.91	72.185	82.005	88.416	72.115	71.055	95.675	92.305	95.675	92.305	78.935	74.045	73.19	72.13	78.86	77.09	74.39	69.525	89.555	70.17	86.205	79.165	89.945	86.995	92.575	87.27	87.82	86.45
77.355	66.51	80.415	75.39	67.875	60.68	64.645	55.275	49.235	46.035	63.5	44.2	89.445	79.95	84.91	72.32	82.14	88.416	71.62	71.19	96.17	92.44	96.17	92.44	78.935	73.91	73.19	72.13	78.59	77.09	74.39	69.03	89.33	69.9	86.205	79.165	89.945	86.995	91.945	87.27	87.55	86.585
77.355	66.51	80.415	75.39	67.65	61.085	64.915	55.41	48.875	46.44	63.77	44.2	89.04	79.95	85.045	72.32	82.005	88.551	71.755	71.055	96.17	92.44	96.17	92.44	78.935	74.315	73.19	72.13	78.59	77.09	74.255	69.39	89.195	69.675	86.205	79.435	89.945	87.22	92.35	87.27	87.325	86.45
77.355	66.24	80.055	75.525	67.65	61.085	64.78	55.635	48.875	46.035	63.77	44.065	89.175	79.725	85.045	72.05	82.005	88.416	71.62	71.19	95.945	92.575	95.945	92.575	78.935	74.045	73.19	72.13	78.725	77.09	74.03	69.03	89.195	69.9	86.205	79.03	89.405	86.995	92.35	87.045	87.685	86.585
77.355	66.24	80.19	75.525	67.65	61.085	64.645	55.5	49.235	46.035	63.77	43.705	89.445	79.815	84.91	72.05	81.645	88.281	71.755	71.055	95.675	92.305	95.675	92.305	78.935	74.315	73.19	72.13	78.59	77.09	74.39	69.03	89.195	69.81	86.205	79.165	89.315	86.995	91.945	87.045	87.19	86.585
77.355	66.105	80.28	75.39	67.65	61.085	64.915	55.275	49.01	46.035	63.365	43.435	89.175	79.815	84.91	71.69	81.87	88.416	71.62	71.19	95.675	92.08	95.675	92.08	78.935	74.045	72.785	72.13	78.86	77.09	74.03	69.3	89.195	69.9	86.205	79.165	89.18	86.995	92.215	86.91	87.415	86.585
76.995	66.375	80.055	75.255	67.875	60.815	64.285	55.275	48.875	45.81	63.77	43.705	89.175	79.95	84.775	71.69	82.005	88.416	71.755	70.92	95.675	92.305	95.675	92.305	78.935	74.045	72.92	71.995	78.725	77.09	74.165	68.895	89.06	69.9	86.205	79.165	89.045	86.86	91.945	87.27	87.19	86.585
77.22	66.24	80.19	75.39	67.65	60.815	64.78	55.005	48.74	45.81	63.77	43.705	89.31	79.725	84.91	71.42	81.87	88.281	71.755	70.92	96.17	92.305	96.17	92.305	78.935	73.685	73.055	72.13	78.95	77.09	74.39	69.03	89.06	69.81	86.205	79.03	89.18	86.86	92.35	87.18	87.415	86.585
76.995	66.51	80.415	75.39	67.65	61.085	64.915	55.005	48.875	45.675	63.77	43.21	89.445	79.725	84.91	71.42	81.645	88.146	71.755	70.785	95.945	91.945	95.945	91.945	78.935	73.91	73.19	72.13	79.22	77.09	74.39	69.03	88.925	69.9	85.8	78.805	89.18	86.995	91.72	87.18	87.55	86.585
76.995	66.24	80.28	75.39	67.65	60.815	64.915	55.005	48.605	45.54	63.635	43.3	89.31	79.725	84.64	71.285	81.78	88.011	71.62	70.92	96.17	91.81	96.17	91.81	78.935	73.91	72.785	71.995	79.22	77.09	74.39	69.39	88.925	69.9	85.71	78.67	89.045	87.22	91.585	87.045	87.55	86.585
76.86	66.015	80.28	75.615	67.65	61.175	65.05	54.87	48.38	45.54	63.77	43.3	89.175	79.725	84.64	71.285	81.78	88.146	71.26	70.56	95.675	91.945	95.675	91.945	78.935	73.91	72.92	71.77	79.22	77.09	74.255	69.03	88.925	69.9	85.8	78.805	88.415	87.355	91.72	86.91	87.55	86.45
76.995	66.015	80.055	75.255	67.65	61.175	64.78	55.005	48.605	45.315	63.77	43.3	89.31	79.725	84.775	71.69	82.005	88.281	71.26	70.65	95.675	91.81	95.675	91.81	78.935	74.045	73.055	71.635	79.58	77.09	74.39	69.03	88.925	70.17	85.71	78.805	88.415	87.22	91.945	86.64	87.82	86.585
76.86	66.51	80.055	74.985	67.65	61.085	64.285	54.375	48.515	45.315	63.995	43.435	89.175	79.95	84.91	71.195	82.005	88.416	71.62	70.92	95.675	91.945	95.675	91.945	78.935	74.18	72.785	71.77	79.715	77.09	74.39	69.3	88.925	69.81	85.71	78.67	88.19	87.355	92.215	87.045	87.82	86.585
76.86	66.24	80.19	75.255	67.515	60.68	64.645	54.375	48.38	45.315	63.5	43.21	89.445	79.725	84.91	71.69	82.14	88.281	71.485	70.92	95.675	91.81	95.675	91.81	78.935	74.045	72.92	71.77	80.345	77.09	74.795	69.525	88.565	70.035	86.205	78.535	88.055	86.995	91.945	86.64	87.415	86.45
76.725	66.105	79.92	74.895	67.38	60.815	64.285	54.24	47.975	45.18	63.5	42.94	89.175	79.725	84.91	71.195	82.14	88.146	71.26	71.055	95.675	91.81	95.675	91.81	78.935	74.045	72.92	71.77	80.12	77.09	74.885	69.39	88.79	69.9	85.71	78.4	87.65	86.995	91.72	86.91	87.685	86.18
76.59	66.015	80.055	74.895	67.515	60.815	64.285	54.015	47.975	45.18	63.77	42.67	89.04	79.95	85.045	71.285	81.87	88.146	71.485	70.92	95.675	91.81	95.675	91.81	78.935	74.045	73.055	71.635	80.345	77.09	74.39	69.525	88.43	69.675	85.71	78.67	87.29	86.995	91.72	86.145	87.685	86.18
76.995	66.015	80.055	74.985	67.245	60.815	64.285	54.24	47.885	45.18	63.635	42.805	89.04	79.95	85.045	71.195	81.645	88.416	71.485	71.055	95.675	91.81	95.675	91.81	78.935	73.685	72.65	70.87	80.345	77.09	74.39	69.39	88.565	69.81	85.575	78.4	87.29	86.995	91.72	86.145	87.55	86.18
76.995	66.105	80.055	74.985	67.245	60.815	64.51	54.15	47.885	45.18	63.365	42.94	89.04	79.815	85.045	71.285	81.51	88.011	71.755	70.92	96.17	91.81	96.17	91.81	78.935	74.045	72.785	70.87	80.345	77.09	74.66	69.525	88.79	69.9	85.71	78.535	86.795	87.22	91.72	86.64	87.55	86.18
76.995	66.24	80.055	74.895	67.245	60.815	64.51	54.015	47.975	45.18	63.77	42.805	89.175	79.725	85.045	71.69	81.375	88.146	71.485	70.92	95.675	91.675	95.675	91.675	78.935	74.315	72.785	70.87	80.345	77.09	74.39	69.795	88.925	69.675	85.71	78.535	86.165	86.995	91.72	86.145	87.415	86.18
76.995	66.24	79.92	74.76	67.02	60.815	64.51	54.15	47.75	45.18	63.77	43.21	89.04	79.59	85.27	71.285	81.24	88.146	71.62	70.65	96.17	91.675	96.17	91.675	78.935	74.045	72.785	71.365	80.48	77.09	74.795	69.93	88.7	69.81	85.71	78.535	86.03	87.355	91.72	86.145	87.415	85.82
76.86	66.24	79.785	74.49	67.245	61.085	64.645	54.24	47.975	44.91	63.77	43.435	89.04	79.725	85.9	71.69	81.15	88.011	71.26	70.92	95.675	91.81	95.675	91.81	78.935	74.045	72.785	71.365	80.48	77.09	74.66	70.29	88.925	69.9	85.71	78.535	85.67	87.355	91.45	86.145	87.325	86.45
76.995	66.24	79.92	74.49	67.245	61.175	64.78	54.15	47.885	44.91	63.77	43.3	89.04	79.32	85.765	71.825	80.61	87.786	70.855	70.785	95.675	91.54	95.675	91.54	78.935	74.045	72.785	71.905	80.48	77.09	75.02	70.785	88.79	69.81	85.44	78.4	85.4	86.86	91.585	86.145	87.415	86.045
76.995	66.015	79.92	74.49	67.38	61.175	64.285	54.24	47.255	44.775	63.5	43.57	89.04	79.59	85.54	71.69	80.61	88.011	71.125	70.785	95.675	91.81	95.675	91.81	78.935	74.315	72.65	71.905	80.84	77.09	75.29	71.19	88.79	69.81	85.575	78.4	85.4	86.995	91.45	85.785	87.55	86.18
76.995	66.105	80.055	74.49	67.515	61.085	64.285	54.015	47.255	44.775	63.77	43.435	88.815	79.95	85.27	71.69	80.61	87.651	71.26	70.785	95.675	91.81	95.675	91.81	78.935	74.18	72.65	71.905	80.975	77.09	75.92	71.82	88.79	69.81	85.44	78.4	85.4	86.86	91.225	86.145	87.19	86.18
76.995	66.105	79.92	74.355	67.515	61.175	64.015	54.015	47.255	44.91	63.995	43.705	89.04	79.725	85.54	71.69	80.61	87.786	70.855	70.785	95.675	91.81	95.675	91.81	78.935	73.91	72.65	72.13	80.48	77.09	75.785	71.82	88.925	69.675	85.44	78.175	84.905	86.995	91.225	86.145	87.55	86.45
76.725	66.015	79.785	74.49	67.38	61.31	64.285	54.15	47.255	44.55	63.635	43.435	88.815	79.185	85.045	71.285	80.61	88.011	70.855	70.785	95.675	91.54	95.675	91.54	78.935	74.045	72.56	71.905	80.975	77.09	76.055	72.045	88.7	69.675	85.575	78.175	84.905	86.86	91.45	85.785	84.085	86.585
76.725	66.24	79.785	74.355	67.245	60.815	64.285	54.015	47.615	44.55	63.635	43.705	88.68	79.32	85.045	71.06	80.385	87.786	71.26	70.92	95.675	91.81	95.675	91.81	78.935	73.91	72.29	72.265	80.84	77.09	76.415	72.54	88.7	69.675	85.575	77.905	84.905	86.995	91.225	85.785	84.355	86.18
76.725	66.015	79.56	74.49	67.02	61.31	64.285	53.745	47.255	44.55	63.635	43.435	88.815	79.59	85.045	70.925	80.61	87.651	71.26	70.92	95.675	91.81	95.675	91.81	78.935	73.685	72.29	71.905	80.975	77.09	76.28	72.945	88.565	69.675	85.44	77.68	84.77	86.995	91.45	85.785	84.085	86.45
76.095	66.105	80.055	74.49	67.02	60.815	64.015	53.88	47.75	44.28	63.5	43.435	88.815	79.725	85.045	70.79	80.52	87.651	70.855	70.92	95.675	91.81	95.675	91.81	78.935	73.19	71.93	71.905	81.11	77.09	76.145	73.305	88.7	69.675	85.44	77.68	84.905	86.995	91.45	85.785	84.355	86.45
76.59	66.015	80.055	74.49	66.75	60.815	64.285	53.61	47.75	44.415	63.5	43.435	88.815	79.32	84.775	70.79	80.52	87.651	70.72	70.92	95.54	91.675	95.54	91.675	78.935	73.19	72.155	71.905	81.245	77.09	76.685	73.575	88.565	69.18	85.08	77.68	85.13	86.86	91.225	85.65	84.355	86.18
76.725	66.015	79.785	74.13	66.75	61.085	64.285	53.745	47.615	44.415	63.77	43.705	88.815	79.32	84.28	70.43	80.61	87.786	70.72	70.785	95.675	91.81	95.675	91.81	78.935	73.19	71.93	71.635	81.245	77.09	76.415	73.575	88.7	69.675	85.08	77.77	84.905	86.5	91.225	85.38	84.355	86.045
76.86	66.015	79.92	74.49	66.885	61.085	64.285	53.88	47.255	44.415	63.77	43.705	88.815	79.185	84.775	70.295	80.385	87.651	70.855	70.92	95.54	91.81	95.54	91.81	78.935	73.55	71.93	71.905	80.975	77.09	76.685	73.575	88.565	69.9	85.575	77.68	84.905	86.5	91.225	85.38	84.22	86.18
76.725	65.745	79.92	74.355	66.885	60.815	64.285	55.005	47.255	44.28	63.77	43.705	88.815	79.32	84.775	70.295	80.385	87.786	70.72	70.785	95.54	91.81	95.54	91.81	78.935	73.19	71.93	71.365	81.245	77.09	76.685	73.575	88.565	69.81	85.08	77.68	84.905	86.86	91.09	85.38	84.085	86.18
76.095	66.015	79.56	74.49	67.02	61.085	63.88	55.41	47.75	44.01	63.77	43.705	88.815	79.725	84.775	70.025	80.52	87.381	70.72	70.785	95.675	91.54	95.675	91.54	78.935	73.55	71.66	70.87	81.11	77.09	76.775	73.575	88.565	69.405	85.44	77.68	85.13	86.725	91.225	85.65	83.95	86.18
76.59	66.105	79.785	74.355	67.02	61.085	64.285	55.5	47.255	44.145	63.995	43.705	88.815	79.59	84.775	70.43	80.25	87.516	70.72	70.65	95.675	91.675	95.675	91.675	78.935	73.91	71.66	71.365	80.975	77.09	76.775	73.575	88.16	69.675	85.08	77.41	85.535	86.5	91.225	85.38	83.95	85.82
76.725	66.24	79.92	74.49	66.885	61.085	64.285	55.275	47.255	44.01	63.905	43.705	88.815	79.32	84.91	70.43	80.25	87.381	70.72	70.92	95.675	91.45	95.675	91.45	78.935	73.19	71.93	71.635	81.245	77.09	76.415	73.575	88.16	69.18	85.44	77.275	85.13	86.725	91.225	85.38	84.085	85.82
76.59	66.015	79.92	74.355	67.02	61.085	64.285	55.635	47.255	44.01	63.77	44.2	88.455	79.32	84.775	70.295	79.89	87.516	70.855	70.92	95.675	91.675	95.675	91.675	78.935	73.19	71.93	70.87	81.11	77.09	77.045	73.575	88.16	69.18	85.44	77.275	85.4	86.725	91.09	85.38	83.725	85.82
76.59	66.015	79.92	74.49	67.245	60.815	64.285	55.635	47.255	44.145	63.995	44.47	88.455	79.32	84.91	70.025	79.98	87.156	70.72	70.785	95.675	91.45	95.675	91.45	78.935	73.19	71.93	70.87	80.975	77.09	77.18	73.575	88.16	69.675	85.44	77.275	85.895	86.995	91.09	85.38	83.725	85.82
76.59	66.24	79.56	74.355	67.02	60.815	64.285	55.41	47.255	44.01	63.995	44.2	88.815	79.725	84.91	70.025	79.755	87.156	70.72	70.92	95.54	91.54	95.54	91.54	78.935	73.91	71.66	70.87	81.245	77.09	76.91	73.575	88.16	69.18	85.08	77.275	85.895	86.725	90.955	85.02	83.95	85.82
76.725	66.51	79.56	74.49	67.02	61.175	64.285	55.41	47.255	43.92	63.995	43.93	88.815	79.185	84.91	70.025	79.98	87.156	70.72	70.785	95.54	91.54	95.54	91.54	78.935	73.55	71.66	70.87	81.11	77.09	76.91	73.575	88.07	69.675	85.08	77.275	86.03	86.86	90.955	85.38	83.725	85.685
76.86	66.645	79.425	74.13	67.245	61.31	64.285	54.78	47.255	43.92	63.995	44.2	88.815	79.32	84.91	70.025	79.98	87.381	70.63	71.055	95.315	91.45	95.315	91.45	78.935	73.91	71.66	70.87	81.245	77.09	76.775	73.575	87.935	69.81	85.44	77.275	86.165	86.5	91.09	85.02	83.725	85.685
76.095	66.51	79.56	73.995	67.02	60.95	63.88	54.375	47.255	43.92	64.265	44.335	88.68	79.185	84.91	69.935	80.25	87.156	70.855	70.92	95.315	91.45	95.315	91.45	78.935	73.55	71.525	70.87	81.11	77.09	76.91	73.575	87.665	69.18	85.08	77.275	86.39	86.095	91.09	84.885	83.725	85.325
76.59	66.24	79.785	74.13	67.02	61.175	63.79	54.015	47.255	43.65	63.995	44.065	88.68	79.185	84.775	70.025	79.98	87.516	70.72	70.65	95.045	91.45	95.045	91.45	78.935	73.55	71.39	70.87	81.11	77.09	76.91	73.575	87.665	69.675	84.81	76.915	86.39	86.365	91.09	84.66	83.59	85.415
76.86	66.645	79.56	74.13	67.155	61.31	63.88	53.61	47.255	43.92	63.995	44.065	88.455	79.095	84.775	69.665	79.98	87.651	70.63	70.56	95.045	91.045	95.045	91.045	78.935	73.55	71.66	70.87	81.11	77.09	76.775	73.575	87.17	69.18	85.08	77.05	86.39	86.5	90.955	84.66	83.59	85.415
76.995	66.735	79.785	74.355	67.02	61.085	63.88	53.385	47.12	43.515	63.995	43.435	88.455	79.185	84.64	69.665	80.25	87.651	70.72	70.425	95.045	91.45	95.045	91.45	78.935	73.55	71.39	70.87	81.245	77.09	76.685	73.575	87.665	69.045	84.81	76.915	86.39	86.095	91.09	84.885	83.725	85.685
76.995	66.87	79.56	74.13	66.885	61.175	64.015	53.385	47.12	43.92	63.77	43.21	88.455	79.095	84.64	69.665	79.98	87.516	70.72	70.56	95.315	91.45	95.315	91.45	78.935	74.045	71.39	70.87	81.245	77.09	76.91	73.575	87.53	69.81	84.81	76.78	86.165	86.095	90.955	84.75	83.95	85.415
76.86	66.735	79.56	74.13	67.245	61.31	63.79	52.845	46.85	43.65	63.77	42.94	88.455	79.095	84.64	69.665	80.52	87.516	70.72	70.425	94.82	91.45	94.82	91.45	78.935	73.55	71.39	70.87	80.975	77.09	77.18	73.575	87.53	69.54	84.81	76.78	86.165	86.5	90.685	84.66	84.085	85.685
76.995	66.645	79.92	74.13	67.515	61.31	64.285	52.98	46.85	43.29	63.365	42.445	88.32	79.095	84.64	69.665	79.98	87.651	70.63	70.425	95.18	91.045	95.18	91.045	78.44	73.55	71.39	70.645	80.975	77.09	76.91	73.575	87.53	69.675	84.81	76.78	86.39	86.5	90.955	84.255	83.95	85.415
76.995	67.005	79.56	74.13	67.38	61.445	64.015	52.755	46.49	43.515	63.77	42.175	88.68	79.185	84.64	69.17	80.25	87.381	70.36	70.65	95.18	91.045	95.18	91.045	78.935	74.045	71.165	70.87	81.11	77.09	76.685	73.575	87.17	69.18	84.81	76.51	86.525	86.095	90.685	83.985	84.085	85.685
77.355	67.14	79.29	73.995	67.65	61.445	63.88	52.62	46.49	43.65	63.77	42.175	88.68	79.185	84.775	69.665	79.98	87.516	70.72	70.29	94.82	91.045	94.82	91.045	78.305	74.18	71.165	70.87	81.11	77.09	76.685	73.575	87.665	69.18	84.81	76.285	86.795	85.96	90.685	83.985	83.725	85.685
76.995	66.87	79.56	73.86	67.65	61.445	64.015	52.755	46.49	43.92	63.5	42.175	88.815	79.095	84.775	69.665	80.115	87.516	70.36	70.65	94.82	90.82	94.82	90.82	78.305	74.045	71.165	70.735	80.975	77.09	76.91	73.575	87.17	69.54	84.81	76.15	86.39	85.96	90.955	83.985	83.725	85.685
77.355	66.87	79.29	73.995	67.875	61.715	64.015	52.62	46.49	43.155	63.77	42.445	88.815	79.185	84.28	69.665	79.98	87.516	70.72	70.56	94.82	91.045	94.82	91.045	78.305	73.91	71.165	70.87	80.975	77.09	76.415	73.575	87.44	69.54	84.81	76.42	86.39	86.095	90.595	83.985	83.725	85.325
77.355	67.005	79.29	73.725	67.875	61.715	63.88	52.35	46.49	43.155	63.77	42.67	88.815	79.095	84.775	69.665	79.98	87.381	70.72	70.425	94.82	91.045	94.82	91.045	78.305	74.045	71.03	70.735	80.975	77.09	76.775	73.575	87.53	69.675	84.54	76.78	86.66	85.96	90.46	83.985	83.725	85.415
77.85	67.275	79.29	73.86	67.875	62.21	63.88	52.485	46.49	43.29	64.4	43.3	88.815	79.185	84.91	69.665	80.115	87.651	70.72	70.425	94.82	91.45	94.82	91.45	78.305	74.045	71.03	70.87	80.975	77.09	76.685	73.575	87.17	69.405	84.54	76.285	87.29	85.96	90.955	83.985	83.95	85.415
77.49	67.275	79.56	74.13	68.01	62.075	64.285	52.125	46.85	43.29	64.4	43.435	89.04	79.185	84.91	69.665	79.98	87.516	70.72	70.425	94.82	91.45	94.82	91.45	78.17	74.045	71.03	70.87	81.11	77.09	76.91	73.575	87.17	69.675	84.54	76.285	87.29	85.96	90.955	83.985	83.725	85.415
77.355	67.005	79.56	74.13	68.01	62.345	63.79	52.125	46.49	43.38	64.625	43.435	88.815	79.095	84.64	69.665	79.89	87.381	70.72	69.93	94.82	91.045	94.82	91.045	78.305	74.315	70.76	70.87	81.245	77.09	76.55	73.575	87.17	69.18	84.54	76.285	87.29	85.96	90.955	83.985	84.085	85.685
77.355	66.645	79.29	73.995	68.01	62.345	63.79	52.125	46.355	43.29	64.76	43.705	88.815	78.96	84.775	69.17	79.89	87.381	70.72	69.93	94.82	91.045	94.82	91.045	78.305	74.045	71.03	70.87	80.975	77.09	76.91	73.575	87.17	69.045	84.54	76.285	87.65	86.095	91.09	83.76	84.085	85.685
76.995	66.87	79.29	74.13	68.145	62.345	63.88	51.855	46.49	43.155	65.165	44.335	88.815	78.96	84.64	69.665	79.89	87.516	70.63	69.795	95.045	91.045	95.045	91.045	78.305	74.045	71.03	70.87	80.975	77.09	77.045	73.575	87.035	69.045	84.45	76.285	87.785	85.96	90.685	83.76	83.59	85.685
77.355	66.645	79.29	74.13	68.01	62.57	63.79	51.72	46.49	43.29	65.03	44.2	88.815	78.96	84.28	69.17	79.755	87.381	70.225	69.795	94.82	91.45	94.82	91.45	78.035	74.18	70.895	70.87	80.48	77.09	76.91	73.575	87.17	69.18	84.54	76.42	87.65	85.96	90.82	83.76	83.725	85.685
76.995	66.24	79.56	73.86	68.01	62.84	64.015	51.585	46.49	42.75	65.165	44.47	88.815	78.555	84.28	69.17	79.755	87.156	70.36	69.795	94.82	91.45	94.82	91.45	78.17	73.91	70.76	70.645	80.84	77.09	77.18	73.305	87.17	69.18	84.54	76.285	88.28	85.96	90.82	83.76	83.59	85.82
76.995	66.24	79.29	73.725	68.01	62.705	63.79	51.855	46.355	43.02	64.535	44.335	89.04	78.555	84.28	68.9	79.89	87.651	69.865	69.39	95.045	91.45	95.045	91.45	77.81	74.045	70.895	70.51	80.84	77.09	76.91	73.575	87.17	69.045	84.54	76.15	88.28	85.87	90.82	83.76	83.725	85.82
76.995	66.24	79.29	73.725	68.01	62.705	64.285	51.855	46.355	42.885	64.625	44.2	88.815	78.33	84.28	69.035	79.485	87.156	70.225	69.39	95.045	91.45	95.045	91.45	78.035	74.045	70.895	70.645	80.48	77.09	76.91	73.575	87.035	69.675	84.54	76.15	88.28	86.095	90.82	83.625	83.59	85.82
76.995	66.51	78.93	73.995	68.145	62.705	63.88	51.855	46.355	43.155	64.625	44.2	88.815	78.96	84.28	69.035	79.89	87.516	70	69.3	95.18	91.045	95.18	91.045	78.035	74.315	70.895	70.51	80.48	77.09	77.045	73.305	87.17	69.675	84.54	76.15	88.685	85.96	90.955	83.625	83.725	85.82
76.995	66.51	78.93	73.725	68.28	62.84	64.015	51.99	46.13	42.75	64.4	44.065	88.68	78.825	84.28	69.035	79.89	87.381	70.225	69.525	95.18	91.54	95.18	91.54	77.81	74.045	70.895	70.51	80.48	77.09	77.045	73.575	87.53	69.18	84.45	75.79	88.415	85.87	90.82	83.76	83.725	85.82
77.355	66.24	78.93	73.725	68.505	63.2	63.79	52.35	45.995	43.155	64.4	44.065	88.815	78.33	84.28	69.035	79.89	87.516	70.225	69.66	95.315	91.45	95.315	91.45	77.675	74.18	71.165	70.375	80.48	77.09	77.54	73.575	87.17	69.045	84.45	75.88	89.045	85.96	90.19	83.76	83.725	86.18
76.995	66.375	78.93	73.725	68.505	63.47	63.88	52.35	45.59	43.02	64.625	44.47	88.815	78.69	84.28	69.665	79.89	87.651	70	69.795	95.45	91.54	95.45	91.54	77.54	74.18	70.895	70.51	80.48	77.09	77.405	73.575	87.17	69.18	84.45	75.79	89.18	85.96	90.595	83.625	83.59	86.45
76.995	66.105	78.93	73.725	68.415	63.695	63.88	52.485	45.725	43.02	64.625	44.83	88.455	78.825	84.28	69.035	79.89	87.381	70.09	69.795	95.315	91.045	95.315	91.045	77.315	74.45	70.76	70.87	80.48	77.09	77.18	73.575	87.17	69.675	84.18	75.79	88.91	85.96	91.09	83.49	83.23	86.18
77.355	66.24	78.795	73.725	68.505	63.695	63.88	52.62	45.995	43.02	64.4	44.83	88.455	78.555	84.91	69.17	79.89	87.516	70.36	69.93	95.18	91.45	95.18	91.45	76.775	74.54	71.03	70.645	80.48	77.09	77.405	73.575	87.17	69.675	84.54	75.79	89.18	85.87	90.82	83.355	83.23	86.18
77.355	66.015	78.93	73.725	68.775	63.605	63.88	52.755	45.095	43.02	64.625	44.965	88.455	78.555	84.64	69.17	79.98	87.651	70.36	69.93	95.045	91.45	95.045	91.45	76.775	74.45	70.76	70.51	80.48	77.09	77.54	74.34	87.035	69.675	84.54	75.655	89.18	85.6	90.955	83.625	83.59	85.82
76.995	66.015	78.93	73.23	68.91	64.1	64.015	52.62	45.5	43.02	64.625	45.19	88.455	78.33	84.775	69.17	79.98	87.651	70.36	69.93	95.18	91.45	95.18	91.45	77.18	74.45	71.03	70.51	80.345	77.09	77.9	74.565	87.17	69.18	84.45	75.88	89.18	85.96	90.955	83.625	83.455	85.82
77.355	66.24	78.93	73.725	69.045	63.83	64.285	52.62	45.5	43.29	64.4	45.1	88.455	78.33	84.28	69.035	79.98	87.651	70.495	70.02	95.18	90.91	95.18	90.91	77.18	74.315	70.76	70.51	80.345	77.09	77.9	74.34	86.81	69.54	84.45	73.2	89.405	85.6	91.09	83.355	83.23	86.18
[truncated: 44 more rows]
