# Supplementary material for: The Path to Exhaustion: Time-Variability Properties of Coordinative Variables during Continuous Exercise
Source: Front Physiol. 2016 Feb 15;7:37. doi: 10.3389/fphys.2016.00037 (PMC4753307; doi:10.3389/fphys.2016.00037)
Supplement: Supplementary file 4 [file DataSheet4.XLSX]

## Sheet: Hoja1
	DAY/ARM	H_first1500	H_last1500				First Rigth	First Left	Last Rigth	Last Left
Subject 1	1R	1.5733	1.7115				1.5733	1.5869	1.7115	1.7017
	1L	1.5869	1.7017				1.6489	1.6528	1.6205	1.7067
	2R	1.6489	1.6205				1.4808	1.5819	1.7419	1.5407
	2L	1.6528	1.7067				1.2752	1.4744	1.6939	1.7599
	3R	1.4808	1.7419				1.2764	1.2532	1.4857	1.519
	3L	1.5819	1.5407				1.5351	1.4156	1.7927	1.6423
Subject 2	1R	1.2752	1.6939				1.2936	1.3628	1.5781	1.5676
	1L	1.4744	1.7599				1.3701	1.52	1.5278	1.5286
	2R	1.2764	1.4857				1.6621	1.7133	1.3027	1.4793
	2L	1.2532	1.519				1.0677	1.1215	1.5671	1.6872
	3R	1.5351	1.7927				1.1408	1.1368	1.2675	1.34
	3L	1.4156	1.6423				1.5594	1.5489	1.4317	1.4527
Subject 3	1R	1.2936	1.5781				1.2781	1.2209	1.5102	1.665
	1L	1.3628	1.5676				1.2781	1.2209	1.5839	1.667
	2R	1.3701	1.5278				1.2567	1.4794	1.6675	1.5931
	2L	1.52	1.5286				1.1535	1.3257	1.5225	1.4973
	3R	1.6621	1.3027				1.2008	1.4257	1.4492	1.5106
	3L	1.7133	1.4793				1.2307	1.1889	1.5666	1.4939
Subject 4	1R	1.0677	1.5671				1.2901	1.2694	1.3506	1.5883
	1L	1.1215	1.6872				1.3265	1.3988	1.0799	1.1425
	2R	1.1408	1.2675				1.4272	1.1824	1.5443	1.433
	2L	1.1368	1.34			Mean	1.34881	1.38477	1.52361	1.5484
	3R	1.5594	1.4317			SD	0.169426	0.176486	0.170594	0.140847
	3L	1.5489	1.4527
Subject 5	1R	1.2781	1.5102
	1L	1.2209	1.665
	2R	1.2781	1.5839
	2L	1.2209	1.667
	3R	1.2567	1.6675
	3L	1.4794	1.5931
Subject 6	1R	1.1535	1.5225
	1L	1.3257	1.4973
	2R	1.2008	1.4492
	2L	1.4257	1.5106
	3R	1.2307	1.5666
	3L	1.1889	1.4939
Subject 7	1R	1.2901	1.3506
	1L	1.2694	1.5883
	2R	1.3265	1.0799
	2L	1.3988	1.1425
	3R	1.4272	1.5443
	3L	1.1824	1.433
	Mean	1.36679	1.536
		0.171835	0.155018
